# Supplementary material for: DNA-Binding Activity of CAMTA3 Is Essential for Its Function: Identification of Critical Amino Acids for Its Transcriptional Activity
Source: Cells. 2023 Aug 2;12(15):1986. doi: 10.3390/cells12151986 (PMC10417383; doi:10.3390/cells12151986)
Supplement: Supplementary file 1 [file cells-12-01986-s001.zip]

Archive with 3 entries (3 files):
- File S1.txt
- supplementary figures.pdf
- Table S1.pdf
