# Supplementary material for: DNA-Binding Activity of CAMTA3 Is Essential for Its Function: Identification of Critical Amino Acids for Its Transcriptional Activity
Source: Cells. 2023 Aug 2;12(15):1986. doi: 10.3390/cells12151986 (PMC10417383; doi:10.3390/cells12151986)
Supplement: Supplementary file 1 [file cells-12-01986-s001.zip › File S1.txt]

>Achn001091|Actinidia_chinensis|CAMTA|Achn001091
MEVEIVSTETIKPSSPTPIHLKTFSLSLLDQLNAPVFSKLVYFYPHAPSISPRLKKSLSQ
ILPLFYPFAGRIRGNLYVDCTDDGPVFVEARVNRSLEDVLKDPSDEVVRRFLSLDPRFCN
TDAGRPLLVVQTSFFECGGLAIGLLFFHKIADAATMATFVTAWTAAACGSGDAVRSPELL
TAGSLFPPKDFLSNLQVPSGSEEKISTKRFVFDSSNVAALKAESAGIIGPTRVELVSALI
WKCAAKAARSNASKRNPSVLFQSVNLRRRFNPPLPENSTGNIVGYFLVESTEEEGGEIDL
RGSVEGLKRGLIEFCEGYVKKLQEGENGCSAILERMNLFDRGDADTYTVTSWCRFPMQEA
DFGWGKPVWAATACLPFKNIVVLMDSVGGGGVEAWVSLKDEDMVAFEGDPELLAHASPNP
PISPRPALNLCSGDDSVRIWRSERVEKITREREGSWRSLGDIEQILVEAQHRWLRPAEIC
EILRNFKKFRIAPEPAHKPPSGSLFLFDRKVLRYFRKDGHNWRKKKDGKTVKEAHERLKA
GSIDVLHCYYAHGEENENFQRRSYWLLEEEHSHIVLVHYREVKGHRANFNRIKEAEEAIP
NSQESEEIVSNSEVYSSVSSKFKSYNYQVTSQTTDTSLNSTQASEYEDAESAYNHQESSG
FHSFLELQPRAMEKMEDGVSVPYYPVPFSNDYLGKLPGVSGMDFGSLTEAEKGKNSVNAA
LTYPPEKHLDFPSWEDVLENSGTGIQSVPFQPSLSANRPDTMSFNSGRGNEPRGQFFTEG
FSTKQEVGSYPHHQDKWQTSEDDSSHISKWSLDPKLHKDSSSHLIPGLRGEGHNVDLLNS
AGPRHEHPSDQNKHYTQTDFQMHLTYGEGGAMKSELESNLTVEGKAEPSPLKQPLLDGLL
KEGLKKLDSFDRWMSKELGDVNESHVQSSSGTYWETVEAEDGVDDSSIASQAHLGAYMLG
PSLSQDQLFSIIDFSPNWAYAGSEIKVLITGKFLKSQQDLEKCKWSCMFGEVEVPAEIIA
DGVLRCHTPLHNAGRVPFYVTCSNRLACSEVREFEYRVNDFSPDKIKEQLLQKLLKEKLH
VWLLQKVAEGGKGPSVLDEDGQGVLHFAAALGYDWAIPPTLAAGVSINFRDVNGWTALHW
AASCGRERTVGFLISLDAAPGALSDPTPIHPSGQTPADVAASNGHKGIAGYLAESSLSSH
LSSLQLKDNKEGGSGETSGVKVVQAVSERTATPIMDGDLAHGLSLKDSLAAVCNATQAAA
RIHQVFRVQSFQRKQIKEYGDDKFGMSEERALSLVAVKSKSRLGHHDEPVQAAAIRIQNK
FRSWKGRKEFLTIRQQIVKIQAHVRGHQVRKNYRKITWSVGIVEKIILRWRRKGSGLRGF
KQEALPQASSKDMSSKEDDYDFLKEGRKQTEERLQKALARVKSMVQYPEARDQYRRLLNV
VTEMQETKAVYDKVLNSTEEVADFDDLIDLEALLDDDTFMPTLS*
>Achn048091|Actinidia_chinensis|CAMTA|Achn048091
MAESRRYGLGTQLDIEQILLEAQHRWLRPAEICEILRNFKKFRIAPEPAHKPPSGSLFLF
DRKVLRYFRKDGHNWRKKKDGKTVKEAHERLKAGSIDVLHCYYAHGEENENFQRRSYWLL
EEEHSHIVLVHYREVKGHRANFNRIKEAEEAILNSQESEEIVSNSDVYSSVSSKFNPHNY
QVTSQTTDTSLNSTQASEYEDAESDDYLGKLPGISGMDFGSLSEGEKGKTSVNAALTYPS
EKHLDLPSWEDVLENSGTGIQSVPFQPSLSANRSDIMSFNSGRGNEPRGQFLIEGFSTKQ
EVVSYPHQQDKWQISEDDSLHISKWSMDQKLHKDSSYHLTTGLHGRGHNVDLLYLVGPQH
EHPSDQNKHYTQTDFQMHLTYGEGGSAMKSELDSNLTVEEKAEPSPLKQPLLDGLLKEGL
KKLDSFDRWMTKELGDVNESHLQSSSGTYWETVEAEDGVDDSSIASQAHLGAYMLGPSLS
QDQLFSIIDFSPNWAYAGSEIKVLITGKFLNSQQDLEKCKWSCMFGEVEVPAEIIADGVL
RCHTPLHNAGRVPFYVTCSNRLACSEVREFEYRVNNFQDADILDTSYGRTNEILLRMRFG
KFLSLESASPPSCVSSPSGENSHLSSKISLLLKEDSNEWEQMLMLTSEDDFSPEKIKEQL
LQKLLKEKLHVWLLQKVAEGGKGPSVLDEDGQGVLHFAAALGYDWAILPTLAAGVSINFR
DVNGWTALHWAASCGRERTVGFLISLDAAPGALTDPTPIHPGQTPADLAASNGHKGIAGY
LAESSLSSHLSSLQLKDTKESGSGETSGMKVVQTVSERTATPIMDADLAHGLSLKDSLAA
VCNATQAAARIHQVFRVQSFQRKQIKEYGDDKFGMSEERALALVAVKSKSRLGHREEPVQ
AAAIRIQNKFRSWKGRKEFLTIRQQIVKIQAHVRGHQVRKNYRKIIWSVGIVEKVILRWR
RKGSGLRGFKQEAFTQASSKNTSSKEDDYDFLKEGRKQTEERLEKALARVKSMVQYPEAR
DQYRRLLNVVTEMQETKAVYDKVLNSTEEASDFDDDLIDLEALLDDDTFMHTVS*
>Achn059301|Actinidia_chinensis|CAMTA|Achn059301
MLRNFRKDGHNWKKKKDGKTVKEAHEHLKNLDYEDDGNSRTLEHIVLVHYRETQEGSSVT
PVYSNSSSGLSDPSASWILSEETESGSDPAYYTAGKVQLGKTSCFEEQNQFGTNGFPSNV
TMLSGNKLPAKDSFGSLSEAVARSNYISNFLRKDPQLVTVGTGDSSDILGKDGLQTQDSF
GRWINDIMTDTPGSLDDSNVESSISTGHGLSPSPMMDHLQSPVSGQIFSITDVSPAWAFS
TEKTKILITGFFNEVPPHLEKSKIYCVCGDACYPAEIVQSGVFRCLVSPHTHGYVNLYLS
FDGRIPISQVLTFEYRIPLMHDPITSVDDKSKWEEFRVQMRLAHLLFSSSKSLKVLSSKV
SPKSLKDAKIFARKTSHIADGWAYMIEAIENKNISFQQAKDSLFEITLKNRLYEWLLERV
VEGCKPSDYDDQGAKPNLVTDPNSENPGGCIAADLASKCGHDGLAAYLAEKALVEHFQDM
TIAGNVSGSLQTASPELVDPRTLNEDELFLKDTLAAYRTAADAAARIQAAFREQSFKLQT
KAVEVLSPEDEVRNIIAAMKIQHAFRKYETRKKMAAAARIQHRFRTWKIRREFLNMKRQA
IKIQAVFRGFQARRQYRKIVWSVGVLEKAILRWRLKRKGFRGLEVSPDEAVVIDPKQESD
VEAFFLASRNQAEERVERSVVRVQALFRSKIAQREYQRMKLAYNEAMLEYEGIVTSDDAF
DER*
>Achn102611|Actinidia_chinensis|CAMTA|Achn102611
MAPGRSDVKSPEHGTPIVEEDFVVDGVDRLGIGSSSNEEEDGVQVTCFTDVVDDVTLHFQ
IIRLHKQIYAWIGCNSAKFGHLYAAAPTRPNNTVSVTNILGGASDNTGSGIVRRLAIKID
KAYPRDFMQRGRVRVLLKKDDGTLFNPAISSRKQLMLSVAELVPRHPGRTKKQEPAASTS
GAGPAKSGKAFSEGMVDDGYVDVVNIDISSVAIEAIMRKKCSNRPQLKYIKMDVRDMSAF
QTVSFDAVVDKAGSLFLFDRKVLRYFRKDGHSWRKKKDGKTVKEAHEKLKAGSVDVLHCY
YAHGEDNKNFQRRSYWMLDEELDNIVLVHYREVKEGSKLCVSHLLNADPGSQLGSSQTSS
SPCLEQTNSPILTVQMSNASSPNAVDWSEQSLSSEFEDRDYGEDPGISSLARHGSVSYNA
SLLADSATASSEARLIPCGLVGGLLISIRSSQVSIWPEIVSSEFCTVSSDCGYLELSRDQ
IDPASVGGGFHHEAGSSMWADVHGSSGNLHSMHDQKFHFQQLNAADFLTHKLIDAKLDAD
NTTQDVVNGGNMLIPYGQIVAQEKIPYAAKVDSQVGRASNDEAGELKKLDSFGKWMDKNI
GGDCDDSLMASDSCNYWNTLDTENDKEVSSLSRHMQLNIDELGPSVILQEQLFTICDFAP
DWAYTGVETKVLITGTFLGDTKHSGSFKWCCMFGEIEVSAEVLTDNVMRCQVPFHAPGRV
PLYITCSNRLACSEVREFEYLERSPEAVSSAIVKTAPKDEVLFQVRLTKMLDVGSERKWL
DCSVVGCDKCKLKKNINSLKTKSKIQSEMIENDIVFFEGYNVSLADSLIQNLLKGKLYEW
LICKVHEGGKGPHILDEEGQGVIHLAAALGFEWAMCPIVASSVSPNFRDVRGRTALHWAS
YYGREETVVALVRLGAAAGAVDDPTSASPGGQTAADLASSRGHKGIAGYLAEADLTSHLS
SLTLGENSMESAAATIAAEKATETAAQNNVLSTGMAVNEEHSLSGSLAAVRKSSHAAALI
QAAFRARSFRHRQQTKSNNEISETSLDLVTLGLLNKVQKVSHFEDYLHSAAIRIQQKYRG
WKGRREFLKIRKRIVKIQAHVRGHQVRKQYKKVVWSVSIVEKAILRWRRKRHGLRGFRME
KTNENGVPETEKCDEYEFLRIGRRQKIAGVEKALARVQSMVRHPEARDQYMRLVKKYEDC
KLSNEATSASGLVPGTEER*
>Achn103241|Actinidia_chinensis|CAMTA|Achn103241
MENIVPGRLEGWEIHGFRTMEDLDFGNILEEAKARWLRPNEIHAMLCNYKCFNVAVKPVN
LPKSGTIVWFDRKMLRNFRKDGHNWKKKKDGKTVKEAHEHLKVGNEERIHVYYAHGEDIP
TFVRRCYWLLDKTLEHIVLVHYRETQELQGSPVTPVYSNSNSGLSDPSASWILSEETESG
SDPAYYTAGKVQLEPGDNLSFRNHEMTLHEINTLEWEELLVPNDPKLSAPEQGKTSCFEQ
QNEFGTNGFPSNVTILSGNKLPTKDSFRSLSEAVTQSNYISNFLRKDPQLVTVSTGDSSD
ILGKDALQTQDSFGKWMNYIMTDTPESLDDSNVESSNSTGHGSSLSPMMDHLQSPILITG
YFNEGPPHLEKSNIYCVCGDACCPVEIVQSGVFRCLVSPHTHGYVNLYLSFDDRIPISQV
LTFEYRIPLMCDPIISVDDKSKDKHGWTALHWAAYCGREKMVAALLSAGAKPNLVTDPNS
ENPGGCIAADLASKCGYDGLAAYLAEKALVEHFKDMTIAGNVSGSLQTASPELVDPRTLN
EEELFLKDTLAAYRTAADAAARIQAAFREQSFKLRTKAVEASSPEDEVRNIIAAMKIQHA
FRKFETRKKMAAAARIQHRFRAWKIRREFLNMKRQTIKIQAVFRGLQVRRQYQKIVWSVG
VLEKAILRWRLKRRGFRGLQVSPDEAVVIDPKQESDVEDFFRASRNQAEERVERSVVRVQ
ALFRSKRAQQEYQRMKLAYNEAMLEYDGIVTSDDDM*
>Achn196311|Actinidia_chinensis|CAMTA|Achn196311
MKICITAISDPIPGYNLLDLNREAQFRWLKPAEVLFILQTYKEDQLTHEPPKKPSNGSLF
LFNKRVLRFFRKDGHSWRKKKDGRTVGEAHERLKVGNVEALNCYYAHGEQNPDFQRRSYW
MLDPECEHIVLVHYREISEGKHSSGSISQLSPGSLLTFSQSPSSYTAQHPGSATAISELY
DPYQSPGSVEISSDAVANSNGMDHLDMIERKGESYGSSELEFSQALRRLEEQLSLNDESL
EEIGSFCNGNENLNDSESIINGQSECAPSVDDLNTLLLQQQSGGNRKHIHQGMTQQFIGE
HKNSLPWKEMMGFSTSSPGAESEEKNFCTSSENGTLLSYTRCYLLEEQETGRWINFGTHD
SCKCNDFPTPDSGANLQFSASSKYPLSSENPFTLSTSMFLSQEVDLKFPAYSPVTNTLHT
DSDYFTTIFDKGQIGVHLEADSSLTIAQQQKFTIREISPDWGYASEATKVVIVGSFLCDP
SEGAWTCMFGDHEVPVQIIQEGVICCLAPPHLPGKVTLCITSGNQESCSEVREFDYRAQT
SSCAQCSSPQKERTKSPEELLALVRFAQMLLSDPSVEKGDMTESGLDQWGKFKAGEDSWN
HVFEALLVGSWTSSSTTDWLLQELLKDKLQQWLSSRSKGGCDEQGCSLSKKEQGVIHMIS
GMGFEWALNPILSSGVSINFRDINGWTALHWAAHFGREKMVAALIASGASAGAVTDPNSL
DRTGKTPASVAASSGHKGLAGYLSEVALTSHLTSLILQEKELSKGSPDVEAEIDVINFVQ
RNIDTNEDQHSLKDTLAAVRNAAQAAARIQAAFRAHSFRRRQQKEDASDAASSVDEYNIL
SNDIHRLSVASKLAFRNPRDYNTAALSIQKKFRGWKGRKDFLAFRQKVVKIQAHVRGHRV
RKQYKVICWAVGVLEKVVLRWRRKGAGLRGFRQEMVSIDESEDEDIIKVFRKQKVEGAID
EAFSRVLSMVDSPDARQQYSRVLGRYRQAKAELEGADSDVTSTSQSELFYMENVDAYQYP
*
>Achn253001|Actinidia_chinensis|CAMTA|Achn253001
MASYNIDDLVRETQTRWLKPAEVLFILENYKEDQLTHELPKKPASGSLFLFNKRVLRFFR
KDGHNWRKKKDGRTGEAHERLKVGNTKALNCYYARGEQNPNFQRRSYWMLDPEYEHIVLV
HYRDISEGRHSSGSISLLSTVSTSTFHRSPSSYAPQYPGSTAIISELSKPRQSPGSVEDR
LDSSDAVIKSNGMHHLDRCESMGEIGSSYLFEGSQALQRLEEQLSLNDDNLENIHPFWSG
NDNSNDSDFIINDQHDLNNLVLQRESVDTGKNNHQALAQEITVEHKDSLCSKEILDFCKS
STVAEFEERKLHTLDGNESCSDNPSMFDNPLELPVSMSLPQEVENFNFPACSPVTMFRHT
DHPDYLTTLFDQGQIGLDLKTDSRLTIAQKQKFTVREISPEWGYAYEATKVVIVGSFPCD
PSEVAWTCMFGDIEVPVQIIQEGVICCLAPPCSPGKVTLCITSGNRESCSEDRVFEYRDS
PSCGHCSSSQAETTKSREELLLLARFVRMLLSDPSVQNGDITESVTDPFGQFKAGEDSWG
HVINALLDCSCTLSGTTDWLLQELLKDKLQQWLSSRSQGTYNRQGSSLSRKAQGVIHIVA
GLGFEWALNPILDSGVSINFRDINGWSALHWAARFGREKMVAALIASGASAGAVTDPNPQ
DPTGKTPAYIAATSGHKGLAGYLSEVALTTHLSSLTLEENEKSKGLADVEAENAVNSISQ
RSLTTNEDEVSLKDTLAAVRNAAQAASRIQAAFRERSFRRRQQREAAAAAAAAAAGSEYE
YNILANDITGLSAASKLAFGNARDCNKAALAIQKKYRGWKGRKNYIAILQKVVKIQAHVR
GYQARKQYKIICWAVSVLEKVILRWRRKGVGLRGFRPEMEPIDESEDEDILKLFRKQNVD
TAINEAVSRVLSMVDSLEARQQYHRLLERYRQVKDELKGPEITSMSQ*
>Achn261641|Actinidia_chinensis|CAMTA|Achn261641
MSYGTGPSYQVSDSSSSSSSNESYHEDPAPEFDMQTKDTEFQWNHMMLQQQMIAQQYYLM
QSQNASLWGGSLPGHVVIQRGRQTGATLLKNDYFSENPTYESKFRRRFRMSRELFLRIKR
SLKKHLSGSAKTVFGSVNSVNDLVHEWLKLSVGKWVESESLLRSSILCLYAIVLSEIDLQ
ECGVFATADSVLTSMNTSMDPSGYNIDDLVREAQTRWLKPAEVLFILENYKEDQLTHELP
KKPASGSLFLFNKRVLRFFRKDGHNWRKKKDGRTVGEAHERLKVGNTEALNCYYARGEQN
QNFQRRSYWMLDPVYEHIVLVHYRDISEGRHSSESISLLSTVPTSTFRQSPSSSNAPQYP
GSTSAISELSKPHQSPGSVEDSSDAVIKSNGMHHLNRCKSMGEISSSSLFEVSQALQRIE
EQLSLNDDSLEKNDPFWRGNDNSNDSDFIINDDLEEIDPFWNGNENSNDSDIIINDPGRF
ALEEIDPFWSGNENSNDSDFIINDQDQFTAFPDDLSNLMLQRESVGDGKNNHQALAQEIT
VEHKDSLSSKEILDFCKSSPIPEFEERKLHTLDGNECDNFLNPGSNTNLQLTACSDNPSM
FENPVELPASMSLSQEVENFNFPAYSPVTNFNHTDHPDYLTTLFDQGQIGLDLKTDSRLT
IAQKQKFTVREISPEWGYAYEATKVVIVGSFPCDPSEVAWNCMFGGIEIPVRIIQEGVIC
FQAPPHPPGKVTLCIVSDNRESCSEDIVFEYRVSPSSCGQCSSSQAETTKSPEELLLLVR
FVRMLLLDPSVQNEDITESVTDPFGQFKAGEDSWGHVIDALLDCSWTLSGTTDWLLQELL
KDKLQQWLSSRSQGAYNRQDSSLSRKAQGVIHMVAGLGFEWALNPILNSGVSINFRDING
WSALHWAARFGREKMVAALIASGASAGEVTDPNPQDPTGKTPAFIAATSGHKGLAGYLSE
VALTSHLSSLTLEENEKSKGSADVEAENAVNSISQTSLATDEDETSLKDTLEAVRNATQA
ASRIQAAFREHSFRKRQQREAAAPSAAGSEDEYNILANDITGLSAASKLAFGNARDYNTA
ALAIQKKYRGWKGRKNYIAIRHKVVKIQAHVRGYQARKQYKIFCWAVSVLEKIVLRWRRK
GVGLRGFRPEMESIDESEDEDILKLFRKQKVDKAIKEAVSRVLSMVDSLEARKQYHRLLE
RYRQVKAELEGPQSEITSMSQSDFS*
>Achn325381|Actinidia_chinensis|CAMTA|Achn325381
MVNSWTFEGLEQILQEAQLRWLRPVEICEVLRNHQKFHLTSEPPDRPPAGSLFLFDRKVL
RYFRKDGHSWRKKKDGKTVKEAHEKLKAGSVDVLHCYYAHGEDNENFQRRSYWMLDEELD
NVVLVHYREVKEGSKLCVSRLLKADPGSQLRSSQTSSSPCLEQKNSPILSVQMSNASNPN
AVDWNEQSLSSEFQDRDYGEDPGTSSLARPIHGSVSHNASLLADPATGYLELSKGLLDPA
SVGAVFHHEAGSSMWTDMHGSSGNLHSVHGQKFYFQQLNAADFLTHKLIDAKLDANNTVQ
DFVSCGNMLIPDGQIVAQAKIPYAAKVDSQVGRASNDEAGELKKLDSFGRWMDKNIGGDC
DDSLMASDSGNYWNTLDTENDKEVSSLSHHMQLSIDELGPSVILQEQLFTICDFAPDWAY
SGVETKVLITGTFLGDKKHSGSFKWCCMFGEIEVSAEVLTDNVMRCQVPFHAPGRVPLYI
TCSNRLACSEVREFEYCERSPEAASSVIVKTAPKDEVLFQVRLTKMLDVGSERKWLDCSV
VGCDKCKLKKNINSLKTKSKIQSKMIENDIVFFEGYNVSLANSLIQNLLKGTLYEWLICK
VHEGGKGPHILDNEGQGVIHLAAALGFEWAMCPIVASGVSPNFRDVQGRTALHWASYYGR
EETVVALVRLGAAAGAVDDPTSASPGGQTASDLASDLTSHLSSLTLGENSMESAAATIAA
EKATDTAAQNVLSPGMDVNEEHSLRGSLAAVRKSAHAAALIQDAFRARSFRHRQQTKSNS
EISETSLDLVTLGLLNKVQKVSHFEDYLHSAAIKIQQKYRGWKGRRQFLKIRKRIVKIQA
HVRGHQVRKQYKKVVWSVSIVEKAILRWRRKRHGLRGFQMVKTNENAVPETEKCDEYEFL
RIGRRQKIAGVEKALARVQSMVRHPEARDQYMRLVKKYEDSKLSNEAVSASGHVPVTEER
*
>Achn350721|Actinidia_chinensis|CAMTA|Achn350721
MKICITAISNPISGYNLPDIVREAQIRWLKPAEVLFILQTYKEDHLTDQPPIKPSSGSLF
LFNKRVLRFFRKDGHCWRKKKDGRTVGEAHERLKVGNVEALNCYYAHGEQNPDFQRRSYW
MLDPASEHIVLVHYREISEGRHSPGSISKLSAGSPLTISQSPSYTAQHPGSATAISELYD
QYQSPGSVEVSSDAVANSNGMDHLERIERKGESNGSSGLEFSQALRRLEEQLSLNDETLG
EIDSFCNGNENSNDSESIINGQSGCAPSVNDLSTLLLQRQSGSPLTLSQSPSYTAQHPGS
ATAISELYDLYQSPGSVEVSSDAVANSNGMDHLERIERKGESNGSSGLEFSQALRRLEEQ
LSLNDETLGEIDSFCNGNENSNDSESIINGQSGCAPSVDDLSTLLLQRQSGGNRKHNHQG
MAQQFTGEHKNSLPWKEMLDFSTGSPGAESEEKNVYTSSEKGTQLSYSRCDLLEEQETGH
WINFGTHDSRKCNDFPTPDSDANLQASPSIKYIQSSESHFTLPTSMFLSQELDFEFPAYS
PLTNTRHTDSDYFTTMFDKGQIGLHLEADSSLTIAQQQKFTIREISPDWGYASEATKVVI
VGSFLCDPSEGAWTCMFSDREVPVQIIQEGVICCLAPPHLPGKVTLCITSGNQESCSEVR
EFDYRAQTGSCAHFSSSHKEKTKSPEELLALVRFAQMLLSDPSVEKGDMTESGLDQWGKF
KASEDLWNHVFMALLDGSWTSSSTTEWLLQELLKDKLQQWLSSRSQGGCDEQGCSLSKKE
QGVIHMVAGMDFEWALNPILNSGVSINFRDINGWTALHWAAHFGREKMVAALIASGASAW
AVTDPNSLDRTGKTPASVAASSGHKGLAGYLSEVALTSHLSSLTLEGKELSKGSPDAEAE
IDANNFLQRNIDTNEDQNSLKDTLSAVRNAAQAAARIQAAFRAHSFRRRTQKEDASAAAS
SANEYNILSNDIKGLSVASKLAFRNARDYNTAALSIQKKFRGWKGHKDFLAFRQKVVKIQ
AHVRGHQVRKQYKVIWAVGILEKVVLRWRRKGAGFRGFRQEMESIDESEDEDIIKVFRKQ
KVEGAIDEAVSIVRSMVDSPDACQQYSRVLGRYRQAKAGLEGADSDVTSTSQREMFG*
>Achn386461|Actinidia_chinensis|CAMTA|Achn386461
MDECGQQELHGKSSIDKRDERERDQWKVLTKSFIDWLVLTVCHVHGSLWFLVKWTDLDVG
NIMEEAKARWLRPNEIHAMLCNYKYFSIHVKPMTLPKSGTILLFDRKKLRNFRKDGHKWT
KKKDGKTVKEAHEHLKCRLVMKKGSMYTMLMVKRTRPLFADATGCLIKPGDGITFQSHEM
RLHEINTLEWEELLVPDDPSKLSAPDGGKTSCSEQQNQYEINGFTSNGNIPSTNKISAQN
SFGSFYEPDAHCSSNCFNITDNPSFQNAQGQTNPGLGTGESLDILGKDGLQTQESLGRWM
NYFMTDSPGSVDDPILESSISTGHNLSMSPMMDDFRSAAPGQVFRITDVSPPWAFSNEET
KVLSFVTVEILFRHLILITGFFYEGHPHLTKSNIYCVCGDVRSPVEIVQSGVFRCFVSPH
NPGLVNVYLSFDGSNPISQVLTFEYRAPLACDWTISSEDKSSWEEFRVQMRLAHLLFSMS
KSLSILSSKVAPTALKEAKMFARKTAHIADGWAFMIESIENNKISFQQAKDSLFELTLKN
RLYEYLLEKVVEGCKTPEHDDQGQGVIHLCAILDYTWAVYPFAWSGLSLDYRDKFGWTAL
HWAAYCGREKMVTALLSAGAKPNLVTDPNSENPGGCTAADLASKNGYDGLAAYLAEKGLV
EHFKDMTIAGNVSGSLQTGPPDAVHHGNLTEEELYLKDTLAAYRTAADAAARIQTAFREH
SLKLRTEAVQFSNPEDEARNIVAAMKIQHAFRNYETRKQIAAAAQIQHRFRTWKIRKDFI
SMRRHTIKIQAIFRGFQVRKQYRKIVWSVGVLEKVILRWRMKRRGFRGLQVSPIEAVNDQ
KQESDTEEDFFRDSRKQAEDRVERSVVRVQAMFRSKKAQQEYRRMKLAYNQAQSIGFTLL
IVLVAIRMTSAKSLRSSLMVDRLHSP*
>EMT03488|Aegilops_tauschii|CAMTA|EMT03488
MSFISYLVDSDFDIQNLQHGVKTVWFKPREVLEILQNYERFPIQYKTQKPPSGSWFLFDR
KVHRFYRSDGYQWQKRMDGKSDYEAHEYLEVLFNVYLVY
>EMT16107|Aegilops_tauschii|CAMTA|EMT16107
MAEMHKYGLSNQPPDIPQILQEAQNRWLRPTEICQILSNYKKFSIAPEPPNRPPSGSLFL
FDRKILRYFRKDGHIWRKKKDGKTVKEAHEKLKVGSVDVLHCYYAHGEENENFQRRTYWL
LEEGFMNIVLVHYLEIKGGKQSFSRSKEAEDSPACSNSFASQSQVASQTMDAESPYSGQI
SEYEDAETGYQDENQARTANISNNFVTHHGIASVFNDVGAGLRSGSKTALDSVHFGEPFP
EYPTGFTEPTLYSSVTTMGSNNLDDNSRLETLMTEALYTNNLTQKETDALSAAGMTSSQR
RPPEAPVHSGRLKRADIVKRGLKDWNITKELAMDRGAWKLAIHVHNDSYTDGSMGYPLLK
QSSLDLFKIEPNGLKKFDSFSKWMSDELAADLDIKSTSDAFWSSTETVNVADGSSMSIPM
NEQLDAYVVSPSLSQDQLFSIIDVSPSWAYTGSQNKVLITGTFLTNKEHVENCKWSCMFG
DVEVPVEVLADGSLRCYTPVHQSGRVPFYVTCSNRVACSEVREFEFHDSETQHMEAADPH
ITGINEMHLHIRLEKLLSLGPDDYEKYVMSGGNEKSELISTIGSLMLDDKFTNLSAPSDE
EFSAAQDKNLEKSVKDKLYYWLIHKIHDDGKGPNVLGKEGQGVIHLVAALGYDWAIRPII
AAGVHVNFRDVRGWTALHWAASCGRERTVGALITNGAAAGALTDPTPHFLSGRTPADLAS
DNGHKGIAGFLAESALTSHLSALTLKEAKGCNVEEICGSAEADGFAEPTSAQLSRQDSQA
ESLKDSLSAVRKSTLAASKIFQAFRVESFHRKKVVEYGDDDCGLSDERTLSLVSLKNTKS
GQNDMPHSAAVRIQNKFRGWKGRKEFMIIRQKIIKIQAHIRGHQVRRNYKKVIWSVGIVE
KVILRWRRKGRGLRGFQPDKQLEGPSSQIQPAEGGSAEAEDEYDFLKDGRKQAEGRLQRS
LARVKSMTQYPEAREQYSRLQACVTELQESKAIQDKMLSDAAGGDGGDFMVDLEDLCADE
LLDTPMSTIL
>EMT24284|Aegilops_tauschii|CAMTA|EMT24284
MACCFAVSAAWATMNSASMSSMLNPGAGASSYSGCSSSSSGSATSIRAGCCSSPSSSSAF
SSSSSGSSKSRGSPAAMPAARGVPRPDLLLDLVPALRSCLFGVGASISWSSRPTPSFHES
FEAAGSPQVTMSQSFDINVLLREAKSRWLKPSEVYYILLNHEQLQITHEPPNKPPSGALF
LYNRRVNRFFRKDGYAWRRKKDGRTVGEAHERLKVGNIDALSCYYAHGEQNPYFQRRCFW
MLEPAYDHIVLVQYREVAEGRYYSTLSNGSAGSLSTLSYPNDIHGKHGSTSDFSEGNESH
QSSVTEVSSYSANKEYNHDSGVLLSIPELQQSTVMGIPELDQSSLERSSEFCMVNNNDST
NTSGLNQALKSIAEQLSLGDDDYIYINQARSLDFTTNTEAADVQGNQTNNSLADDEANQI
RPEGAHGVGRGISSSWENVLQSDLGLPASSTYQFGAHYQQSSEYQPPGGLDSSNLQLQIS
AAKRFLLGSEDTIDSPSYNFIPRDEGINGINTLSAHDSSLESCLNPDWQRTTPVTLQSSS
YQSNSCGYEISEFFDNGQFEPSSEEDTRLALKQKQQFSIREISPEWAFCYEITKVIITGD
FLCDPSNICWAVMFGDTEVPVEIVQPGVLRCHTPLHSAGKLTLCITTGNRKVCSEIKDFE
FRAKSTASSFTDFAPSSMKSTEELSLIAKFARILLCDNRSSAASGDDPQPGQSPKLKMNE
DNWQRLINELDVGCENPLSRVDWIMEELLKSKLQQWLSLRLQGDDGTCSLSKNEQGIIHL
ISALGYDWALYSVLGAGVGINLRDSNGWTALHWAAYYGREKMVAALLAAGASAPAVTDPT
AQDPVGKSAAFLASERGHVGLAGYLSEVALTSYLASLTIEESGISEGLAAIEAERAVESI
SQRSAQLHGGTEDELSLKDSLAAVRNAAQAAARIQNAFRAFSFRRRQHKDARLKDEYGMT
QEDIDELAAASRLYYQHHVSNGQFCDKAAVSIQKKYRGWKGRKNFLQMRRNVVKIQAHVR
GHQVRKKYKTFVSTVSVLEKVILRWRRKGHGLRGFRAEQSVMIEAEEGEEEDDDEFDDDE
AVKIFRRQKVDESVKESVSRVLSMVDSPEARMQYRRMLEEFRQATAELGASDKATSSILD
NDLLVEIDKFTC
>EMT25503|Aegilops_tauschii|CAMTA|EMT25503
MQQQQGNQGRIPRFPSCNLTPCPVRFLRLILVTKSQAVRFGCCLDIQNLQREVKTRWLKP
REVLDILRNCELFGIQNRTPQRPPSNKTILLFSCLRGGSWFLFNRRVHRFFRNDGYQWQK
KRNGKSGNEAHEYLKVNNVKALNCYYARAENSPTFMRRIYWMLEPAYEHIVLVHYRDVLE
GSISVSALNGSPTSYQNGSASRADAHSSPGLTSEIIAPRLLSRSPGSAEEVSSQILTINN
ESNDTSQFDWRRMLEMQLSLENKERHDVNTGEVLPNHDPNPMPGIQNEEFDTAPVTVDEN
QWFHIHEVSPEWAFCSESAKVVIAGDFPSNILWVLFGDVKVPAEIVQQGVIRCYTPSYLG
AGKVRMCMLDENGKPCTQDREFGFVEKPTNTMIIGNGKPYSEAREFEFQQRPTKSDNELL
LLLNYVQMLFDSHGCELFSKFRLPLPNVQSGFPVNPSEIIGRTCEQLDHENAVNCIMEVM
LNSKFEDWLSSKFEQNSEGEYLLPKQYHGVIHTIAALGYDWALKPLLNNGVPINYRDANG
WTALHWAARFGRQQMVAVLFAAGAAVGALSDPTAEDPAAKTPASIASAYGFIGISAFLSE
AELTSTLHSLESQENGKPVDHNGGVSTSSAVDRVSDKCAHVDGGTDDQLALRDSLGAIRN
AVQAAGCIQATFRVFSLKKKKQKALQNGDSSASPSMLERAALSIQKNFRCWKKRKEYQKV
RKNVIKIQARFRAHRERNKYKELLQSVGILEKIMLRWFRKGVGLRGINSRAMPIDQDEEE
DIVKVFRKERLKTAVSEAVSRVSAIVGCPVARLDYRRMLEWHQQAKACEAEAVAMLRQHF
GLPFGPSILQVVESAGFIDKGTSTAIEKEVIYVNGDRQKPFSSDGDATKATPPSRICMYI
SWEEKRREEKRNPTNSRRDFRRLRTLIGTGTGKKENTPAERSRKRRLQL
>EMT32010|Aegilops_tauschii|CAMTA|EMT32010
MAGSGSESFTSRSVNSELISSDPEEEMAAWLALRRSWEEACERQRSDSFRRESIASAQMA
HGSAGGLRVPGGIVGTCKNRSMQMQGHRQGDTRPEYSIHAKLTDMEQILKEAQTRWLRPT
EICEILKNYRNFRIAPEPPNMPASGSLFLFDRKVLRFFRKDGHNWRKKKDGKTVKEAHER
LKSGSIDVLHCYYAHGEENINFQRRSYWMLEEDYMHIVLVHYLEVKAGKSSSRTRGHDNM
LQGAYVDSPLSHLPSQSTDGESSLSGRASEYEAESGNHQGLQATSPNTGFYSHYQDNSPV
IHNESTHGITFNGPSTQFDLSSWNEMTKMNKGIHQLPPYQSHVPSEQRPFTEGPGIESFS
FDEVYSNGLDIKDDGHADTDREALWQLPSANDGTTTEFLQLPSAIDGRTTEFQLPSATDS
TFATVDSFEQNNKLLEEAINFPVLKTQSSNLSDILKNSFKKSDSFTRWMSKELAEVDDSQ
VKSSSALYWNSEDADNIIGASSRDQLDQFTLDPMVAQDQLFSITEYFPSWTYAGSKTRVL
VTGRFLTSDEVIKLKWSCMFGEVEVPADILADGTLRLACSEVREFEYRPSDSQYMDAPSP
HGATNKIYLQARLDELLSLGQDEQDEFQAALSNPTKELIDLNKKITSLMTNNDQWSELLK
FADDNQLAPDDRQDQFVESGIKEKLHIWLLHKAGGGGKGPSVLDDEGQGVLHLAAALGYD
WAIRPTITAGVSINFRDVHGWTALHWAAFCGRERTVVALIALGAAPGALTDPRPDFPSGR
TPADLASFNGHKGISGFLAEFSLTSHLQTLNLKEAMGSNASEISGLPGIGDVTGRIASPS
AGQGLQAGSMGDSLGAVRNAAQAAARIYQVFRVQSFQRKQAVQYEDDNGVISDERAMSLL
SYKPSKPGQFDPMHAAATRIQNKFRGWKGRKEFLLIRQRIVKIQAHVRGHQVRKHYRKII
WSVGIVEKVILRWRRRGAGLRGFRSTEVATDSSTSSSSVDVIPVKPAEDDYNFLQEGRKQ
TEERLQRALARVKSMVQYPEARDQYQRILTVVTKMQESQPVEESMLEESTEMDEGFLMSE
FKELWDDDVPLPGYF
>AA1098G00001|Aethionema_arabicum|CAMTA|AA1098G00001
MQSVPEFDINTLYQEAHNRWLKPPEVYFILQNHERYQLNHKTPQNPTSGSLLLFNKRVLK
FFRKDGHQWRRKKDGRAIAEAHERLKVGTVEALNCYYAHGEHNPTFQRRIYWMLDPAYEH
IVLVHYRDVSEGKEGKLSSGKALQFSPNASILFSSPSSIDTQNTNYNLYTSDVIDRHQLS
SSSPATAETNSEVVYKTTGVETPGDSTTSSSEFEVRKALKRLEEQLSIGDDTVATLDELY
IQEESLDNLQVLECSKEINHFNQPVMTVHHRSENNKLERCYGGYVGTQYHSNNLMLEKND
SGGKGVRGEQESGSWKDVLEACEAPRVLNFECGSTANSSKGLQQNSNWSYSSQIDQSTLL
LPQDLASFEVPACYSALEDHKNNGEYCRMMDEEDNIDLPLEQTKKFTILDLAPEWGYSDE
TTKVIIVGSFLCDPRQSTWSCMFGDTEVPFEIIKEGVLRCEAPPHRPGKVTLSITSGDRV
SCSEVITFEYRDKAMTCFPRSILPQTCDISTSPDELLLLVKFVQSLLVDPLSDSKNNTKQ
DTDKLLKKLKADDDQWIEAIFDAEAASSTTVNWLLQELLKDKLDVWLSSRSKDKDQVFCS
LSKQEQGIIHMAAGLGFEWALYPILDHGVSVDFRDITGRSALHWAARFGREKMVAALIAC
GASAGAVTDPTSQDSDGKTAASIAASNGHKGLAGYLSEVALTNHLSSLTLEETKISIDSA
QVQAEITVSSMSEPSLPCNEDEISLAAVRNAAQAAARIQAAFRAHSFRKRKQREAAMDSC
FKEYGIYCRDIEGMTAISKLVSRNSRNYHSAALSIQKKYRGYKDRKDFLSLREKVVKIQA
HVRGYQVRKHYKVICWAVGILDKVVLRWRRKGAGLRGFRQDVEATEDSEDDDILKVFRKK
KVDGAVNEAFSRVLSMANSPEARQQYHRVLKRYCQTKAELGKTETLGEEEDEDGLFDIAD
MENDDLFSLP
>AA18G00187|Aethionema_arabicum|CAMTA|AA18G00187
MDGVGGRLAGSEIHGFHTFRDLDVQTMLEEAYSRWLRPNEIHAVLCNHKHFPINVKPVNL
PKSGTVLLFDRKMLRNFRRDGHNWKKKKDGKTIKEAHEHLKVWLVTRKGYMYTMPTVTIT
LPLFEGVTGYWISYENKSSFPSNGRSQEHIVLVHYRETLEVAPATPGNSYSSSITDNLSP
KLVSEDIISGHHNACNTVCSNSLVVRNHENKLHEINTLDWDDLLVPSDNSNQPAPTQEDM
SYFMEQLQPVVRNSANHENNLACYNTPTDIQSFPGLGETAHQNENGLQSEESFGRWLNSF
ISDSPGSVEDPSFESMVTHGQDPSATSVIRNSPSNIPEQVFNITDVSPAWAYSVERTKIL
ITGFFHDSFQHYERSNLFCICGESCVTAEYLQVGVYRCFLPPQSPGVVDLYLSADGHKPI
SQFFSFEHRSHPVLEKAVPQDDELYKWEEFEFQVRLAHLLFTSSNKISALSTKISPVNIQ
EAKKLANRTSHLLNSWAYLMKSIQANEVSFDQAKDHLFELTLKNRLKEWLLEKVLENRNT
KEYDSKGLGVIHLCAVLGYTWSIHLFSWAGISLDFRDKHGWTALHWAAYYGREKMVAALL
SAGARPNLVTDPNKQNLGGCTAADLAQEKGYDGLSAFLAEKSLIAQFKDMKMAGNINGNI
EAVKTEMLSPETVNEEEQSLKDTLAAYRTAAEAAARIQGAFREHELKVRSSAVKFGSKED
EVKNIIAAMKIQHAFRNYEMRRKITAAARIQFRFQTWKMRREFLNMRKKTIKIQAVFRGF
QVRRQYRKITWSVGVLEKAILRWRLKRKGFRGLQLSQTEGNQEESSDPVEDFYKTSQKQA
EDRLERSVVRVQAMFRSKKAQKDYRRMKMTHQEAQLEYDELQERDEMAMET
>AA26G00386|Aethionema_arabicum|CAMTA|AA26G00386
MDGDGSLGLIGSEIHGFHTMKDLDIQTTLEEAKSRWLRPNEIHAILSNPKHFTINVKPVN
LPNSGRIILFDRKMLRNFRKDGHNWKKKKDGRTVKEAHEHLKVGNEERIHVYYAHGEDNP
TFVRRCYWLLDKTKEHIVLVHYRETQEAALVTPGNSNSSHHSPPYLMAEDIDFSTGNSDY
LGEKGSLGDLVCNDSPDDQNHEIRLHEINTLDWNELLLPTEFTNQSAPIVDDMSYFTEQV
HNSKHGSAEHGNHIIGYNTPANPPSLNGLGDSGYLSNIQYDLGGLSQFGQKMDSSVKAAD
ESLDALLNYSRQSEESSERSMNSFISDSTGSLKDPSLKAMVTSKQDPPAVFHPHSNIAEQ
VFSITEVSPAWAYSSEETKILVTGFLHDSYQHLGTSNLLCVCGDSCVPAEYVQLGVYRCF
IPPHSPGVVNLYLSADGHSPISQCFSFEHRSVPAPAKVSPENDQTCKWEEFELQVRLAHL
LFTSSNKLNVLSSKVSPSNLREAKKLANKTSHLLNSWAYLIKAIQANKLSFDQAKDHLFE
LTLKNRLKEWLMEKVLEGHNTLDYDSNGLGVIHLCAILDYTWSIQLFSLSGLSLNFRDKH
GWTALHWAAYYGREKMVAALLSAGARANLVTDPTKENVGGCTAADLAQQNGYDGLAAYLA
EKCLIAQFMDMKIAGNITGDLEAYKAEIANQGNTMDDEQSLKDALAAYRTAAEAAARIQS
AFREKELKARASMIQFTNKEEEAKSIIAAMKIQHAFRKYETRRKIAAASRIQCRFQTWKI
RREFLNMRRQAIRIQAAFRGFQARRQYRKIIWSVGVLEKVILRWRLKRKGFRGLQVSETA
EEEGPPGNDTNQTAEDFYKTSQRQAEERLERSVVRVQAMFRSKKAQLDYRRMKLTHQEA
>AA44G00220|Aethionema_arabicum|CAMTA|AA44G00220
MQQLLSEAQHRWLRPAEICEILQNYENFHISSESPSLPASGSLFLFDRKVLRYFRKDGHN
WRKKKDGKTIKEAHEKLKVGSIDVLHCYYAHGEDNENFQRRSYWMLEQELMHIVFVHYLE
VKGNRTTVSGMKENNSNSVNGTASVNIDSTTSPTSTLSSLCEDGDSGDSHQSSSILRASS
EPQTGIHDGWTSAPGIHSVHETRDIESDSQRLVHVTAWDAVGNSATRYPDPTSNDLLTKL
QPCNTGAMSVREKTDKSGLLTPELLRNPLQPQLNWQIPLQDDLPLPKWSMDLVSHSGMGD
DTGLALFEQSAHDNFETFSNLLGSHQQLTGNSFQALPSSMEPEYIPLKKSLLRKEDSLNK
VDSFSRWASKELGEMEDLQMHSSGGDMAWTTVECATAAAGPSLCPSLSEDQRFTIVDFWP
KCAHTDSEVEVMVIGTFLLSHQEVTNYNWSCMFGEVEVPAEILVDGVLCCHAPPHTFGQV
PFYVTCSNRFACSEVREFDFLPGSTKKPNAVDMYGTYTNEASLHLRFEKMLAHRAPIDEH
HIFEEVGEKRRKISKIMLLKEEKETLLLGGTYERDSSTKQEPTEQLFKEQLEDELYTWLI
HKVTEEGKGPNILDADGQGILHFAAALGYDWAIKPILAAGVSINFRDINGWSALHWAAFS
GSHFHVELTLYPVNFREETVAVLVSLGADTGALADPSPKHPMGKTAADLAYVNGQRGISG
FLAESSLTSYLEKLTMNPNENSSPNSSGTKAVQTVSERTAAPMSYGDVPETLSLKDSLTA
VRNATQAADRLHQVFRMQSFQRKKLTELNNDEIDTTDDELALSFAAAKSKNSKHNEGTTV
HSAAIHIQKKYRGWKKRKEFLFIRQRVVKIQAHVRGHQARKHYRPIVWSVMLLEKIILRW
RRKGSGLRGFKSNAIPKTIEPLTSSVSPTPQEDDYDFLKQGRKQTEERLQKALTRVKSMA
QYPEARDQYRRLLTVVEGYRENEVENEASSSSAMNNIEGAINFEDDDLIGIDSLLDQHSL
MSISP
>AA46G00124|Aethionema_arabicum|CAMTA|AA46G00124
MAEARRFSPVNDLDVGQILSEARHRWLRAPEICEILQNYQRFQISTEPPTTPSSGSVFLF
DRKVLRYFRKDGHNWRKKRDGKTVKEAHERLKAGSIDVLHCYYAHGEDNENFQRRSYWML
QEELSHIVFVHYLEVKGSRVSTSYNRIQRSEDASPQSYQENGEILFSERSNHSQTTGSGS
VNGVHTPELEDAQSAYNQQASPIVYQHQELQYPQNKAALAGFDPYYHQMSFSTKGLRAIP
VMDSSTMVDKTKSINNVGDRDSIETQTWEEILGNCGSGVETLVLQQNNNEQEVLDQLLQS
CSYTDQDFVNLQDHEFNSRFASDRPAWFDGQDLEQSGLTSNAIASCPSTMKQHLLDSTVG
EDGLKKMDSFNRWMSKELGDVGVIADANESFTHSSSRTYWEEVENEDGSNGSKGDLDGYV
MSPSLSKEQLFSIIDFSPSWAYVGCQVKVIITGKFLKNQEEAETCKWSCMFGQTEVPAQV
ISSNGVLRCIAPVHESVRRIPFYVTCSNRLACSEVREFEYRIQSEEEEESPCSSIESLEA
RFVKLLCSNKSDSTMSRNDNNSDLSQRISLLLFENDDEIISEESTKKNRVLQEDLKEWLR
LWLLQRVGEGGKGANVLDEGGQGVLHFAAALGYNWGLEPTVIAGVSVDFRDVNGWTALHW
AAFFGRERIIGSLIALGASPGTLTDPNPDFPSGSTPSDLAYANGHKGIAGYLSEYALRSH
VSLLSLNETNQETSLGVTIPSPSTTSSLTDSLTAVRNATQAAARIHQVFRAQSFQKKQIK
EFGDTRFGMSDERALSLLAIKGHKTGRHHHNSHSDDSVQAAAIRIQNKFRGYKGRKEYLI
TRQRIIKLQALVRGHQVRKNYRKIIWSVGILEKVILRWRRKGHGLRGFKSDALIDKMQDG
TEKEEDDDFFKEGRKQTEERLQKALARVKSMVQYPEARDQYRRLLNVVNEIQESKVEKAL
ANSEANCFDDDDLIDIEALLGDDDTLMLPMVSSALWTT
>AA4G00157|Aethionema_arabicum|CAMTA|AA4G00157
MADRGSFGFAPRLDIGQLLSEAQNRWLRPAEICEILRNHQKFHIASEPPNRPPSGSLFLF
DRKVLRYFRKDGHNWRKKKDGKTVKEAHEKLKVNVFNNLSALIFSAEPCDGCESYCLVGS
IDVLHCYYAHGEDNENFQRRCYWMLEQDLMHIVFVHYLEVKGNRMSAGGIKENNSNSLSG
NTSANYSTATPSSILSPSCEDADSGDSHQASSTLQAFPEPQIGASLLKHQQNAGLMNSFD
TTSVWGNRDGWTSAIGMGDVSQAHGNRVRESDSQRSVDVPAWDAAFDNSLTRYQNLPCND
PLTQIQPSSAGWMPMEGNTEKGSLLMAENLQNPLQNQLNWQIPVQNSLPLQKWPIDSLSR
MTDGTDLDNFEAFSGFLGSQNQQPVGGNFQTPNMEAVYIPKLDPEDPQYEANTSQMLPLR
KSLLKKEDSLKKVDSFTRWVSKELGEMEDLQMQSSSGGIAWTSVECETAAAGSSLSPSLS
KDQRFTIIDFWPKWTQTDSDVEVMVIGTFLMSSQEVTSYNWSCMFGEVEVPADILVDGVL
CCHAPPHEAGQVPFYITCSDRFASSEVREFDFLPGSTKKLNTADIYGSSTIELSLHLRLE
NLLTHRAVVHEHHIFEDIVEKRKKISKLMLLKDEKDCLLPPVTTGKDSTEQEVKERLIRE
EFEDKLYLWLIHKVTEEGKGPNILDEEGQGVLHLAAALGYDWAIKPILAAGVSINFRDAN
GWSALHWAGFSGRQESQIYLPSISYDFGSSSLLFILTKILKLNLVILKFQTVAVLVSLGA
DAGALTDPSPEVPLGRTAADLAYEYGHRGISGFLAESSLTSYLEKLTVDTKETSSIDSFG
TKAVKTVAERTATPMSYGDVPERLSMKDSLDAVCNATQAADRLHQVFRMQSFQRKQLSEL
GDNGFDISDELALSFAAAKTKKPGRNEGAHAAAVQIQKKYRGWKKRKEFLLIRQRIVKIQ
AHVRGHQVRKQYRAIIWSVGLLEKIILRWRRKGSGLRGFKRDTVPKPAEPVCPAPQEDDY
DFLKDGRKQTEERLQKALTRVKSMVQYPEARAQYRRLLTVVEGFRENEASSSAMNNSNNN
NSNNNTEEAGNYNDDDLIDIDSLLDDDTFMAVTFE
>AHYPO_000301-RA|Amaranthus_hypochondriacus|CAMTA|AHYPO_000301-RA
MQSGFDINELLQAAHTRWLKPAEVFFILQNHANYKITQEAPQKPPSGSLFLFNKRVLRFF
RKDGHSWRKKKDGRTVGEAHERLKVGNAEALNCYYAHGEINPNFQRRSYWMLDPVYEHIV
LVHYREITEGRLSFGPIAELSPGASLTFSQSPSAYTIQNSESSSLSDIYESYQSHSSPSS
IEVNSDAAMGKGIGCINGSNVTGNSSAASNFDQCLRRLEVQLSLDDDDSLKKYAPVDGQD
GSEDILTLDDLYGSSYTGELTFSDDPSHQQDSGTGAYKEMNTLSSSTTYSATPELSTMFL
DPSFRMFLGTGSGLTVPKEQKFTIREICPEWGFADDSTKVIIIGSFLCDPSDSEWFCMFG
DAEVPLQFVQNGVLSCQSPPHPSGKVTLCISSGNRESCSEIREFEYRDKHSTSVNSDKQG
ETKRSAEEMLLLVRLVRMLLSNSPLQGGNNSLGTDIPQCNDDLWNQIIENLLVGGATSIS
TLDWLLQQLLKDKLQHWLSSRSMERGPGDCFLSRKEQGIIHMISGLGYEWALNPVLACGV
GINFRDINGWTALHWAAKFGREKMVAALIASGASAVALTDPSSHDPTGRNAAYIAAKYGN
MGLAGYLSELALTSHLSSLTLEQSELSKDTADVEAESTVINISKKNVNSAEDQLTLKQTL
AAVRNTAQAAARIQAAFRAHSFRKRQFRGAACSRADSELDDYGFTINDIPGLSAASKLMF
HNMHDHHKAALSIQKNYRGWKGRKDFLTLRQKVVKIQAHVRGYQVRKQYKVICWAVGILD
KVVLRWRRKGAGLRGFRSESDSIDEDDDDIIKDFRKEKVNVAIDEAVTRVLSMAESAEAR
QQYHRMLGRTLEAKAELQGITSSGATVFRDGVSYMDNDDIPTFLESLD*
>AHYPO_000797-RA|Amaranthus_hypochondriacus|CAMTA|AHYPO_000797-RA
MENRSNGLLGGCEIHGFRTMEDLDIPNIMKEAKSRWLRPNEIHAILFNYTYFDIHVKPVS
LPKGGTIVLFDRKKLRNFRKDGHNWKKKKDGKTVKEAHEHLKVGTEERIHVYYAHGEDSP
NFVRRCYWLLDKALEHIVLVHYRETQEASPITPVDSGFRSDLSEYSASQLLSRGNETLVN
KVYYPAMKDLTESGESINVTNHEIQLHEINTLDWDELLVSNDLNEATFISKEQTPCLQQD
KHPAVNISKNNGDFLLTRTPHPDLLTSRNSMKPTPEISSSHMGDKFLPLFGLQTNQKDDS
RVCNMGTVDDRNFSDRMDKDGLLSQDSLGRWMNEIIVDSPESVNDPSYESSVATSHGSIV
SSAAVDHEGPVPAQIFCITDVSPSWAYSTEETKILVVGFFHQEYQHLAKSTIYCVCGDTL
YPAEIIQVGVFRCLVSPHSFGSVNFYLSIDGKTPISQILTFEFRAPASTNVVRKDNSQWN
MFRIQIRLAHLLYSTSKSLDILSSNISPSSLKEGKNFALKYSNISDSWAYFSKLIESGKI
SFDRAKDCLFELSMKSRLKEWLLERVVDGSKISERDTEGQGVLHLCAILGYTWAVYPFSC
CGLSLDFRDKFGWTALHWAAYYGREKMVAALLSAGAKPNLVTDPTSDNPGGCTAADVAAK
QGFEGLAAYLSEKSLVQQFEDMKIAGNAGGSLETHTYESQITSDITEEDLYLKDTLAAYR
TAADAAARIQVAFRETTLKQRTKAVEGSNPESEARYIVAAMKIQHAYRNYEVRKQIAAAA
RIQFRFRTWKLRKDFLNKRRQAIKIQAIFRGFRVRREYRKITWSVGVLEKAILRWRRKRR
GFCGLKVEIKEPSDDQKRESDTEEDFYRASRKQAEERVEKAVVRVQSMFRSKQAQQEYRR
MKLAHTQAQLGYGEAVDPYDFLSEM*
>AHYPO_002392-RA|Amaranthus_hypochondriacus|CAMTA|AHYPO_002392-RA
MADRGSINPGIRLDIQQLQLEAQHRWLRPAEICEILRNYPKFQISSEPPNRPSSGSLFLF
DRKVLRYFRKDGHNWRKKKDGKTVKEAHEKLKVGSVDVLHCYYAHGEDNEFFQRRSYWLL
EEEFMHIVFVHYLEVKGNRNNVRGTEPVISTSQISNSMSSSVSNSYNDAFTGNAGSPSAV
SSLTSSYDDFESEDNHQAMSKYPSLNFSPVEDRYENNKMGPLLSSNYLQAFPEEYNGVQP
LDYVSLVQQDLGTNDDNQFKTLDLASWEEVFQQSTRGPGNLQVNPLISAAPLVGSTGDYN
ENISQFSDAGLGFNAVAGGSLTPYIPSINPLELSSTEFQDNTNVSCTAKQPLLGNIIAGE
GLQKVDSFSKWMSKELAGVDLDLKPSSEFSWIVSTASVDDPSEPGEDYSMSPSIGQDQLF
DIQDFSPSCSSTDTETKVVITGKFLVSPSEVSKYNWSCMFGEVEVPALVLGNGVLCCRAP
LHKAGRVPFYVTCSNRFACSQLREFEYIVDSEKAKSMNVSGNSMTEEQLWIRLHELLSLK
SPGNFNSTSESFRKKEPVFKKILLSMEDELCLGVEQQLKEKVVSWLFDKVNEDGKGPNVL
DEKGQGLIHLAAALGLDWIIPPTVAAGVSVNFRDICGWTALHWAAFCGRETSVALLVALE
AASGAVTDPSPEFPLGRTAADLASANGFKGISGFLAEHSLTAHLETLTMTEDSISKAVQT
MREKVATPGNEGDGSDLSLKDSLAAVRNATQAAGRIHQVFRMQSFQRKHVSKGGAPADDD
LFNDEQFLSLLSSKIQRPGHPDEQAHSAAVRIQKKFRGYKKRKEFLIIRERVVKIQAHVR
GHQVRKRYKTVVWSVGILEKVILRWRRRGTGLRGFRPDALNKASSTQEAQDVQKNPSEDD
DYDYLKEGRKQTEERLQKALVRVKSMVQYPEGRAQYRRLLTAVEGFQKNQQVHGSVLDSS
EDLPVEGEEDMIDVESLLDDDNFMAIAFE*
>AHYPO_004790-RA|Amaranthus_hypochondriacus|CAMTA|AHYPO_004790-RA
MQSEFDMNELLQAAHTRWLKPAEVFFILQNHANYKITQEAPQKPPSGSLYLFNKRVLRFF
RKDGHSWRKKKDGRSVGEAHERLKGRLSSGPTLEFRPGASSTISQSPTAYTIQNLGSSSL
AINESYQSHSSPVSVEVSSDATMEKRIECLNGSNLTGSSSMMSVDQALRRLEVQLSLDDD
DSLQKYAPVDDQDGNEDILTLNDLCDSSYFGVSTIPNGLSQQQDSGGIEVHHHSTSGMAR
SIDDGESLLWIDLLYSGPLNQNVEKEKRDALNGKDLFFSERPVEHQPQHSGALATGKWTA
AHKDINNLTYSSPTYSATPKMSTMFLDPSLGMPLSTGSSWTVTKEQKFSIHEVCPEWGYT
NDSTKVIIIGSFLCDPSESEWHCMFGDVEVPLKFIQNGVFSCRAPPHVSGKVALCITSGN
RKPCSESREFEYRDKDITGVNHNKQGETNRSTEEMLLLVKLVQMLLSNSSLRRGENNSVG
ADIQKCNDDMWNKIIEDLLVDGTSLMDTLNWLLQQLLKDKLLQWLSSASMERGRCGECSL
SRKEQGIIHLIAGLGYEWALIPILDCGVGINFRDINGWTALHWAGKFGREKMVAALIASG
ASAVALTDPSSLDPTGRSAAYIAAENGHKGLAGYLSELALTSHLSSLTLEQSENSKDAAN
VGAESTVNNISKEEVNSCEDKVTLKQILTAVRNAAQAAARIQAAFRAHSFRKRQLKEAAC
SRAVSDLDEYGFTVNDIPVLSAASKLAFHNSHDCQKAALSIQKNFRGWKGRKDFLTLRQK
VVKIQAHVRGYQARKQFKVICWAVGILDKAVLRWRRKGAGLRGFRSEFCDEEEDDDIIKV
FRKEKVDVAIDEAVKRVLSMAESPEARQQYQRMLARTQEAKAELQGITSSGTSGFQDTVH
YMDKDDIHTSSRKS*
>AHYPO_017426-RA|Amaranthus_hypochondriacus|CAMTA|AHYPO_017426-RA
MANGGFINPGIRLDIQQLQLDARHRWLRAAEICEILRNHQKFQISSEPPNQPSSGSLFLF
DRKVLRYFRKDGHNWRKKKDGKTIKEAHEKLKVDSVDMLHCYYAHGDDNECFQRRSYWLL
EEEFMHIVFVHYLEVKGNRNSSRETEPVISTSQISNSMSSSVSNSYNDAFTGNAGSPSAA
SSLNSYDEIESEDNHQAISRYPSPSFSHVEARFENNKMGAIINSTFLPSYQEEYKGPQPL
DYVSLVQQGVGTKDDNQFKTLDLASWEEVFQQSTRSSENLQANPLVSAAPLVGSTDVFNE
NFSLFLDAGFGVDSMEGGSLASYLPNYNPLSTEFPDNTNVSVIAKHPLLGNILMGEGLQK
VDSFSKWMSKEFSGVDDLYLNSSLDYSWQNIETSTSVDDPSIQHENYTVSPSIGYDQLFD
IQDFSPSCSSNDTETKVVITGKFLVDPAEVFKYNWSCMFGEVEVPAEVLGNGILCCYAPL
HTAGRVPFYVTCSNRFACSQVREFEYLLDSQRAINRSVSGDSIMEQQLWHRLQKLLSLKN
PANLDPVTKSFRKNEPIFSKILLLMEDELCLGVEQQLKEKVVSWLFDKVSEDGKGPNVLD
ELGQGLLHLAAALGLDWIIPPTVATGVSVNFRDVCGWTALHWAAFYGRETTVALLVALEA
ASGAVTDPSPEFPLGRTAADLASANGFKGISGFLAEHSLTAHLETLTMADRKLDTPLDDS
MNKAVHTMRENVATPGIEGDGSDLPLKDSLAAVRNATQAAGRIHQVFRMQSFQRKHVSKG
AGPFGNYESLLSDEQLLLLVSSKIQRPGHPDEQTHSAAIRIQKKYRGYKKRKEFLIIRER
VVRIQAHVRGHQVRKRYKTVVWSVGILEKVILRWRRRGTGLRGFRPDALYKASSTLGTQD
VQKISSEDDDYDFLKDGRKQTEERLQKALVRVKSMVQYPDGRAQYRRILTAVEGFQKNQV
HENTRKNSEDVPVEGEEDKIYVESLLDVTFE*
>AHYPO_018297-RA|Amaranthus_hypochondriacus|CAMTA|AHYPO_018297-RA
MENRSNGLLAGCEIHGFRTMEDLDIFNIMKEAKSRWLRPNEIHAILFNYTYFDIKVKPVS
LPKGGTIVLFDRKKLRNFRKDGHNWKKKKDGKTVKEAHEHLKVGAEERIHVYYAHGEDNP
SFVRRCYWLLDKALEHVVLVHYRETQEVSSITPVNSSIHSDLSDHSASQLLSKGNNRLVD
QVYYPSTKEFGDSGDSINVTNHEIRLQEINTLDWDELLMSNDLNQETIATEGQSPYFQQD
KGLAKNFSEENGMFSLTRNSQADVLSSRSSINPIVEICSTHMGDMSLPLLKVQNDQKEES
RIYNTGTVGAGDFSDNMAKDGLLSQDSFGRWINEIIVDSPESVEDPTYESSGATSHGSLV
SSGAVNNEGPVPSQIFCITDVSPSWAYSTEETKILVVGFFHQEYQQLAKSNVYCVFGDTL
YPAEMIQAGVFRCLVSPHSCGFVNFFLSFDGRTPISQVLTFEFRAPASTNVVRREKSDWD
MFRIQIRLAHLLYSTSKSLDILSNKISPTALKEGKKFALKHSNISDNWAYFSKLIEYGKI
SFERAKDSLFELSMKSRLKEWLLERVVDGSKILERDSEGQGVLHLCAILGYKWAVNQFSC
CGLSLDFRDKFGWTALHWAAYYGRERMVAILLSTGAKPNLVTDPTSENPGGCTAADLAAK
QGFEGLAAYLSEKALVQQFEDMRIAGNAVGSLETHIYESSTTSCVTEDDLYLKDTLAAYR
TAADAAARIQVAFRENTLKKRTKDIEVSNPEREARYIVAAMKIQHAYRKYEVRKQMVAAA
RIQHRFKTWKLRKEFLNMRQKAIKIQSVFRGFRVRREYRKICWSVGVLEKAILRWRRKRR
GLCGLKIDLNEPADDQRSDSDTEEDFYRASRKQAEERVEKAVVRVQAMFRSKQAQQEYRR
MKLAHTQAQLGYVEAIDPYDFLE*
>evm_27.model.AmTr_v1.0_scaffold00038.113|Amborella_trichopoda|CAMTA|evm_27.model.AmTr_v1.0_scaffold00038.113
MLACFNLFASQINCIRSVGAYGCAVMAESRHYALSNPLDISQIVLEAQNRWLRPAEVCEI
LRNYHNFHIASDPPNRPPSGSLFLFDRKVLRYFRKDGHNWRKKKDGKTVREAHERLKAGR
IDVLHCYYAHGEENENFQRRSYWLLEEELEHIVLVHYREVKGNKTGYGRSRDAEKTFQVT
PTSSPVHSASLNSNPSQLHSQTTPGSSMSIGQSEYEDAESGNPQVTSRYKSLLELQQPEY
RLQRNQKDADLLNSYLEVLRTDNIFKSHPLIFTSKGNHHDNQSAAPEMSFVSHDRNNVLE
EKNIGGFEMNQLEPRKQMDMASWSDVLGHGTMGSSDKSVYVGGLPNKQFNGIFEQLFAED
ISTKSEALAKPYAQEEWQIASSEDSSKATANTRIHTEQGSEPCGNYQQSKYLWMKPHIDQ
EPFSIQFGNLKDSCIILKDGSFPEVGHFQESKSNEDEVGVEEYAVHSRFPEQPLLKSLSK
TEGEEGLKKLDSFSRWMSNEFGGEDVVVSSESRSFWSTLDSTDVVDDSRMPHQLNLGTDS
LSPSISQDQLFSIIDFSPTWAYSGLDCKVLITGTFLMNQNQVEKCQWSCMFGEVEVPAQV
LTENVLRCHTPSHASGRVPFYVTCSNRVACSEIREFEFLDCAPEYMDTFTDIDNTSTNEM
VLRVRLASLLSLGSSIPVKSLSSNVREETYISGKINSLLKDNDDEWFQIENLTDDEDLFP
GKAKDQLVQKLLKEKLHAWLLVKAGEDGKGPNVLDTQGQGVLHLTSALGYDWAIAPIVAA
GVNINFRDVSGWTALHWAASCGRERTVAAIIALGGAPGALSDPTPKFSSGQTPADLASVN
GHKGIAGYLAESALTSHLSKLTIEEAIEDGNELALTSENALEPTNDEIIDQFNDGDSLDG
LSLRNSLTAVRNAAQAAARIHEVFRVQSFHRKKLIEYGDDKFGMSDERALSLISVQKMRK
TGNDEPVHAAVRIQRKFRGWKGRKEFLVIRQRIVHLQAFFRGYQVRKHYKKIIWSVGIVE
KAILRWRRKGSGLRGFKPEASIEGPNAQAESSQSDDYDFLKVGRRQTEERLDKALARVQS
MVQYPEARAQYRRLMNVVNEFQESKVDSERLLRQAEEIEYELIDCVTLEEEDTIMG*
>evm_27.model.AmTr_v1.0_scaffold00045.34|Amborella_trichopoda|CAMTA|evm_27.model.AmTr_v1.0_scaffold00045.34
MCLKYPISCNISQILLEAQNRWLRPSEVCEILRNYQKFYLTPDPPYKPPGGSLFLFDRKT
LRYFRKDGHRWRKKKDGKTVREAHEKLKAGRVDVLHCYYAHGEDNENLQRRCYWMLDAKL
EHIVLVHYREVKEGNRCGIPRLSTADNGIVAQSSSPACSTQGNSAAVTTQISYASSPSTA
DWNGETRSPDFDDAAESGDDDDASASHPGFQFSSLQAFDGTNATESRSFLSDPQSRALPN
IMGLDRGSCDPYNVDLSFSGKYMPNELHHTNIGVSQEANSIPNICLSSRMGESLNLSLHK
GWSPHSHDASALWPEIDSSNKITSDAYEQKVTLSQTNDIEDSSVKLAAPVVGGNGPIKDG
RGEVYGMFPDVHLEALATGVKPISQEQANEGNIGPADGFLVDNQTTTAARLVGQDSNKHH
PQQMPIRFQNDSEMGTFPHAGEQPLRMDTEADGIRNNALVNNSFNDEEGPLKKLDSFGRW
MSKEIGGDCDDSLMASDSGNYWNTLDNQNGEKEVSSLSHHMQLDIDSMSPSLSQEQLFSI
IDFSPEWAYSDVETKVLISGTFLGDSKCLSSRKWSCMFGEVEVSAEVLTSGVIRCHAPPH
GPGRVPFYITCSDRLACSEVREFEYRQRPSMFTLPPMMSSNSVDETNLQIRFAKLLYLGS
ERKWLDCSAENCEKCGLRKHKFFLRSNDKTEWDNLVNSCKSFGRNHQNSRELLVQKLLKD
RLSEWLLCKAHEDGKGPNVLDDEGQGAIHLAAALGYEWAMDPIVATGVNPNFRDLHGRTG
LHWAAYYGREEAIVSLVSLGAAPGAVEDPTTKFPAGKTAADLASSRGHKGIAGYLAEADL
TSHLSSLGLKENAMDTISATIAAEKAMETVEEQSIVPLDRGREDSLSLRGSLAAVRNAAQ
AAHRIQGAFRVYSFRHRQRQQREINDVKFEVTEEVAALISANRAQKTGHFSDSLHSAALK
IQRKFRGWKGRKDFLIIRNRIVKIQAHVRGYQVRKQYRKVIWSVSIVEKAILRWRRKGAG
LRGFRAEAIKNVEPEAVKTDEYDFLRLGRKQKAAGVEKALARVQSMVRYPEARDQYMRLV
TNFQNTKVIFF*
>evm_27.model.AmTr_v1.0_scaffold00057.23|Amborella_trichopoda|CAMTA|evm_27.model.AmTr_v1.0_scaffold00057.23
MKTQGLSRRDLLEGSEDCLLGSEIHGFRTLEELQIGKIPTEATTRWLRPNEIHAILSNYK
LFNVHVKPLDSPENGTIVLFDRKMLRNFRKDGHVWKKKQDGKTVREAHEQLKVGNAERIH
VYYAHGLDKPKFARRSYWLLDSEHAHIVLVHYRDTSEDTANGTISSRKESKEAFSLLGRP
RALHLSPSTPSTSSSGSSYLDQPVISSEENNPGADSTAYKSAEMGNQFLGAGETRNFESI
IHEINTYEWDDLLGILNTAPDEGRDLSSERAQCDQKDSVAIVNDVLLSNTEGRHASHLMD
SNFKRNCVDQEAVNQYTQSAPSETLINDDALQPQDTYNTIMNYVQNNPPGSPGQGQVFYI
TDISPAWAFATEETKVIVTGYLLETQATLEELNWFCVIGDVTVPAEIIQPGVLRFIAPPH
SSGVYDFYLTLDCRTPSSQVYSFEYRPFSSNQVNNIGFSPKVDELEWDDFDVQVRLAHLL
FSTTKGLAVLYSKETPKAMREARRFSSLISSYEKEWTSLLKSTKSKNISLSQAKSNLMEL
TLKGKLWEWLLETVVEGRRPAVKDSHGQGVIHLCAILGYAWAIYPISASGMSINFRDASG
WTALHWAAYCGREQMAAVLLSTGANASLVSDPTPDCPGGCTAADLALRKGFEGMAAYLGE
KALTAHFRDMHISGHLGSSDEASLENTNDTQNLTEEELCIRDSMAAIRTAANAASQIQAA
FREHSFNLRIKAVQLAKPDYEWAIISAMKIQNAYRAHSQRKRTAAAVRIQHRFRTWKIRR
EFLNMRRQVIKIQAIFRGYQVRRQYCKILWSVGILEKGILRWRQKRKGLRGLQVEPTTPV
EIEEDGVPVVEEDFFRIGRKLAEERVDRSFNSVQVMFQSDQARRDYRRLKLKVDAAMLEH
DTVHDTDQD*
>Aco009564.1|Ananas_comosus|CAMTA|Aco009564.1
MADARRYALTPQLDIEQILLEAQHRWLRPAEICEILRNYRKFRIAPEPPNRPPSGSLFLF
DRKVLRYFRKDGHNWRKKKDGKTVKEAHERLKAGSVDVLHCYYAHGEENENFQRRSYWML
EEEFMHIVLVHYREVKGGRPNFSRSREVEEVAQVSHTDSPACSNSFTSQSHIPSQTTDAE
SPNSGQTSEYEDAESDNYPTSSRYNPIPEMRQYEDGRGHVMDAPLLNPYVSIPSPTTPPI
SDYYSVAQEDTTTVFDGTGGGLTFSGSKTTQLELASWDEVLAHCTTGFQTPYVQPSVGSR
QATAFEDNSSLETITFGEAYNNDLLPKEVYGIGAEGKLLWQHPSPASGSLGIDGEYGRSI
EENIGHSPLTKQASLDLSHLEADGLKKYDSFSRWMSKELEEVDDSQLRSNSEPYWNTVDD
ESVVESSNISNHEPLDSYAVSPSLSQDQLFSIIDFSPSWAFASLETKVLITGTFLKNEDI
DKCKWSCMFGEVEVPVEVLADGTLRCYAPPHKPGRVPFYVTCSNRLACSEVREFEFRSTD
AHYMETSDSSISSINDMHLHIRLEKLLTLGPVDQQKGVSNVTKEKIDLNNKVSALMMDDD
EWSSLLKVTDEKEVSIEQAKDQLAEKLIKEKLHSWLIMKIYEEEGKGPNILGKEGQGVIH
LTAALGYDWAIRPIIVAGVNVNYRDVHGWTALHWAAFCGRERTVVALIAMGAAPGALTDP
TPEFPAGRTPADLASANGHKGIAGFLAESSLTSHLNALTLKDSKGSDVAEICGLPSLEDV
PGKVPCQLSEGDDGQGGSLKDSLSAVRNASQAAARIYQVFRVQSFHRKKLVEYGDEKCGV
SDERALSLISVKSAKPGQHDMPLQSAAIRIQNKFRGWKGRKEFLLIRQRIVKIQAHVRGH
QVRKQYRKIVWSVGIVEKAILRWRRKGCGLRGFRPEGLIEGPSMQIQAAKTDDYDFLQEG
RRQSEARLQTALARVKSMVQYPEARDQYRRLLTVVTELQESKAAQDKLLSDIEGAADGDF
MVELEQLWQDDTPMPSI*
>Aco012845.1|Ananas_comosus|CAMTA|Aco012845.1
MLHTLSLDTPKLEPSNLQLTVKIPRSVHRYPVYLTPRRRITVHALLAPSPFLPALPLSFS
LSSDTKLRGRSYLPFLFSITSSARVSPSSPFAAMEGGLLLDGEIHGFHTASDLDVEKLME
DAPNRWFRPNEVHAILSNYARFKIQPQPVDKPQSGTVLLFDRKMLRNFRKDGHNWKKKKD
GKTVQEAHEKLKIGNVERIHVYYARCEDDPNFYRRSYWLLDKMLERIVLVHYRQTSEDHA
SQYLPAPVDCTENLSLISKIHHDSPSTPIESNSASAHSVVSGSAGTSEEINSGEDNTVQA
ELQSHEFSLHEINTLDWDDLLESPTNNDSTQHRDGDFFISDQQIQNELAKSMNNGSFFMP
HNTSCITDNDGAGNDQTIGSYFQAMKDQESQSQLLNSTKSESQTEDRTSNAITGTSTPDN
ITNDVFLSQNSLGRWNYLNDDINLLDDLQLEPLRSEANKLATCTLMDQSSNQQPIFNITD
VSPGWAYSTEETKVLVVGYFYEQQKHLMETQVYCGFGRKCVPAELVQAGVYRCTAAPSEP
GFVNLYLTLDGQTPISQVWSFEYRSKLSVWDEVASSEDDNRKLKLKEFQMQMRLAHLLFS
TSGNVSGLSGRTQQKFLKEAKNFASLSSSLMEKEWLNMLKLVNSNRDSQMPATEELLELV
LRNKLQEWLLEKVAEGRRTTPCDIQGQGVIHLCAILDYPWAVYLFSLSGFSLDFRDACGW
TALHWAAYYGRERMVATLLSAGANPSLVTDPTPESPGGSTAADLAAKQGYEGLAAYLAEK
GLTAHFQAMSLSGNVATAAPFSTKKVNFESTDIENLSEQELCLKESLAAYRNAADAADRI
QAAFRERSLKLQTKAVQMSKPEMEASEIVAALKIQHAFRNHNRRKLMRAAAQIQSHFRTW
KTRKNFLHVRRQVIRIQAAFRGHQVRKQYCKIIWSVGVLEKAILRWRLKRRGLRGIHTEA
PSEAMRVDTEPANTEEEEFFRISREQAEERVKRSVIRVQTMFRSYRAQQEYRRMRMAHEK
AKLEFNQMGHFY*
>Aco015099.1|Ananas_comosus|CAMTA|Aco015099.1
MLQGLDADKLHQEAKTRWLKPIEVLTILQNHEGFKITDKNPDRPPSGSLFLFNRRVLRNF
RMDGHSWRRKGNGKTIAEAHERLKIANNDVLNCYYARGEENSSFQRRSYWMLDPAYSHIV
LVHYREVEGENIPGLVFNLSNESFSNSNQDTSRAQVHNFPRTSELTELYQNSGSNGTAEE
VNSHLIMESFETSNTFDWSETFDLPFLPEVDESIQNSRLQWSSDNEINYDYKDFVGQMPS
YDIENKNQQDLGLSDFEIKESSEETFKDRFNEMRHKKNGHAEEAIIDIDSGLLMELNQLE
STLRTCSSFEMPQKQWFHIREVSPECAFSSERTKVIIIGDFLWKPPESKWAVSFGDVEVP
LEIIQQGVIRCHAPQHIIGKVNLFITNGNGEQCSEGRELVFLSKPGMYSSSSTYTQEVEV
KSREEQLLLLKLVKLLFGENIGALTSRHDNNSEFDPVRNLTDIKDQSTSENTMDSVVQEL
LKDKFEQWLRSKKIKENSEQDCLLSKQDQCIIHMISGLGYAWALKPILNSGVSINYRDTL
GWTALHWAAHFGREKMVAALLAAGASAGAVSHSTSQDPVGKTPASIASSNSHKGLAGYLS
EAELTSHLYTLATRESEISKCSDIAVDTISQRSAYLYGGSEDQLSLKDSLEAVRNATQAA
ARIQAAFRAYSFRKRLRRASLSRDEFGISLEDIHEISHATKSFRAYHGDPKFEKAALSIQ
TNYRCWKGRKEFLTTRKHVVKIQAHVRGRQARKHYKEFLSTVSILEKVVLRWHRRGVGLR
VFHGQLEPMDKEDEDDILKAFRKQKVDASHDKAISRVISMVKSPEARQQYRRMLERYQQA
KDDLADYKDQGSDNHEAK*
>Aco017173.1|Ananas_comosus|CAMTA|Aco017173.1
MAEARRFALNPQLDIPQILQEAKTRWLRPSEICEILRNYKRFKLNADPPYKPAGGSLFLF
DRKALRYFRKDGHNWRKKKDGKTVREAHEKLKCGSVDVLHCYYAHGEENENFQRRSYWLL
DEQLDHIVLVHYRDVNEGSRPTFSHLSNTEQNRVNHMEETQASTFTHLSPSTFTSQTSYV
SSPSAADWSGQAPSSELEDADSGEELGGASASHTDSVSCPGFQFASLPGDTAVKDGIVSL
QNTTIGVKQQISGAPQGSFCENDHNSAASKWVNMTKKDVDMKEQNISFEPTGHSGDISRR
VIDDHTVLNSTLDDTFNMLRNAQLEILIGNGDRENQGADDQSLEYPTKVSYPLKNNRDTN
MHNNEHGDLKKLDSFGRWMSKEIGKDCDDSLMASDSGSYWNTLDTQSDDKEVSTSLPPHM
QLDIDTLGPSLSQEQLFSILDFSPDWAYSNVETKVLISGRFLGNVDPGSVKWCCMFGEHE
VPAEILTAGVLRCKTPAHPPGRVPFYVTCSDRLARSEVREFEFCENPSATHLLPKSEAEE
LHLQIRFAKLLSVGTDKKLLCSVENCLKCKVKQRLSSLLKDDEKQWAEVEMCTKAERRYY
YNVRNKLIENLLKGKLYEWLVCKAHKEDGRGPNILDEEGQGAIHLAAALGYDWAMDPIVA
CGINPSFRDLHGRTGLHWGAYYGREEVVAALVRLGVDPGAVEDPTSTSPQGLTAADLASA
RGHKGIAGFLAEAHLTSHLSSLALKKKVGNSVSATLAAEKTTVEAAEDQNIVFLNDNNIE
EQLSLRGSLDALRKSTEAAARIHTAFRVQSFIQRQSTEKKDEDSWILDEAVLSTLNNRFQ
KLGHFNEALHAAAAVKIQQKYRGWKGRREFLKIRNKIVKIQAHVRGHQVRKQYRKIVWSV
SIVEKLILRWRRKGAGLRGFQADRAISSTSKQEDGKSDEYEFLRVGRKQKEAGVEKALAR
VQSMARNPEARDQYMRLVASSHKSKLGDGESSSSQIQSSEEEKMVDKDQPASMIH*
>Aco019042.1|Ananas_comosus|CAMTA|Aco019042.1
MQQQGYDINLLRQEAHARWLKPSEVLFILQNYESFKIDSEPPQKPPSGSLFLFNRRVLRF
FRKDGHAWRRKKDGRAVGEAHEKLKVGNADVLSCYYAHGERNPYFQRRSYWMLDPAYEHI
VLVHYREVAEGRYTGSISNLSPEPNATVDRTTISSNTQSQGLTTGNNEFCEPYHSSCSSS
PVEDAISKADERNDSTDGSGKYNSSTRQALKKLAEQLSLEDDDYIHLEKNHPDYPVMNEN
LQLSSNVGGYVHDSGAGKQVGYADFQSLDVSGNHRMEQTLYLGTSYGFERKESPSWKDML
ELSSSSGGSDDYRRTNFLGSNDTPELEAPAKDMLTNGTNTMLFSAERNEGPTISFEELSV
LQNSKDTSNGHQLDESELRVQLSASRRYLLGSNNYNQSPSSNSLQVLTDDLMLQGNPRTN
WMASIPLAVENNTYSTENNIYSTENNIYSTDLRSWFDHYQFNSSLGLDSSLTPVQNQQFS
ISEISPEWAYCSERTKVIIVGKFLCDPSECSWAAMFGDVEVPIEIVQGGVLRCKAPQHSA
GKVTLCVTSANRESCSELREFEFRERPTTAFSTGTSPSMNNAKIAEEQLLLAKFVQLLIS
QNDSSTTECFGRLNASDDQWQQLIDALESGCENPLGTVDWIIEELLKDKLFSWLSSKSVL
SKQEQGIIHLISGLGYEWALNPIINAGVGINFRDANGWTPLHWAAHFGRENMVAALLAAG
ASAGLVTDPTPQDPVGKTPGFIASARGHKGLAGYLSEIALTSHLFSLTIQECEISKVSAE
VEADMAVESISQRSAQLRGGSEDELTIRDSLAAVRNATQAAARIQAAFRAHSFRKKQEKA
GQFIDDYGMTQEEVLAAAKLHRSQKFERAALSIQKNYRGWKGRKDFLTLRKHVVKIQAHV
RGHQVRKKYREILRAVSVIEKIVLRWRRRGSGLRGFRNEPEPEMVEVEEDEEEEDVAKVF
RKQKVDEALEEAVSRVLSMVDSPKARQQYCRVLGRYHQAKADSSTPDEATSRLRDDFTII
EDDDFMYSS*
>Aqcoe2G256400.1.p|Aquilegia_coerulea|CAMTA|Aqcoe2G256400.1.p
MAETRRHYLNQQLDITQILLEAQNRWLRPNEVCEILRNYNKFHLTPDPPYKPPGGSLFLF
DRKALRYFRKDGHTWRKKKDGKTVREAHEKLKAGSVDVLHCYYAHGEDNENFQRRSYWML
DTQLEHIVLVHYREVKEGNRSATSRLLNQDPGTQTGSSQTCSALVDSTVLTVQASYASSP
STANYNGQTSYSELLEDVESKEEIGAPSLAEINTCSRCPNATVQIFDRPGFSTSPRNQFG
SGYGGPCSIQLSDSPGLPDIHNFSKNISSLLKQRFTDEQPSSADIVTRKFTGTKLEPYNS
LRDDFHGESMVSPDTLVEALQRDSHTLFQEPLANKNANQVHFIPSEKHPLKETNGGFHIS
DEHDFRFLHPNYNSGSHMVNGCDLGFGKASVKEELHSDDLGELKKLDSFGRWMNKEIGGD
CDDSLMASDSGNYWSTLDTQNDDKEVSSLSRHMQLDNESLGPSLSQEQLFSICDCSPDWA
YSEVETKVLITGTFLGDSKCSRTTEWCCMFGEVEVPAEILNDNVLRCQAPLHTPGRVPFY
ITFSNRLACSEVREFEYREKPPGELPLAVTSEPEDEMRLQIRFAKMLCLGINWKWLNCSI
ENCEKCNIKNDLFSTRHEGENEWERIEKASMSFERNHENHRYALIKKLLKDRLYEWLVCS
VHEEGKGPHILDNEGLGVIHLAAALGYEWAMEPIVAVGVSPSFRDAHGRTGLHWAAYYGR
EEAVVALVKLGAAPGAVEDPTSMFPGGRTAADLASSRGYKGIAGYLAEADLASHLSALTV
KESVMESVAATIAAEKAVETVEEQNVVPLDGDREWQLSLKGSLAAVRKSAQAAALIQASF
RARSFQYRQLTKNRDSVYQVPSDVAAIASFTNKTRKMGHFSDYLHSAAVKIQQKYRGWKG
RKEFIKTRNRIVKIQAHVRGHQVRKQYKKVIWSVSIVEKAILRWRRKGVGLRGFRADSAI
GHSQPQIGKIDDYEFLRLGRKQKVAGVEKALARVQSMVRYPEARDQYMRLATNFQNSKIG
GECPTDEDLPALASMTF*
>Aqcoe2G277000.1.p|Aquilegia_coerulea|CAMTA|Aqcoe2G277000.1.p
MDNNSASVRVAGAEIHGFHTLEDLDVAKMMEEAKTRWLRPNEIHAILYNHNIFTIHVKPV
HLPRSGLIVLFDRKKLRNFRKDGHNWKKKKDGKTVKEAHEHLKVGNEERIHVYYAHGEDN
PGFVRRCYWLLDKTYEHVVLVHYRETSELQDSPVTPPNSSSASSYSDSSSRLVSEETDSG
ADRAYYMDPETPFGGESTDRGERMIVQNHEVRLHEINTLEWEDLLVSNDPNNFNITSQDD
ISFLQQQNHSEMYDSHNNSLQPIAESGSLGVGLPEDGHLLNKGTNSGVQNQEFDMVTEHH
DDSAHVVQDGFGTQDSFGRWMNGIVTDSPGSLNNLPVGSTISSGHESNTSTVLDPYQFLT
QQQIFSITDISPAWSFTAEETKVIVVGYFHPAHSHFAETNLFCVFGDVCVPAEMIQVGVI
RCRALPHNPGIVNFYLSFDGHTPISQVMTFEYRASILENGLSPHEDNKWEEFQVQIRLSR
LLFSTTNSLNMLLSNISPNDLKEAKKFATATSSVDKDWAYLMKSIGKNEISFPQAKNNLF
EIILKNKLQEWLLCRVVEGCQITMRDRQGQGVLHLCAILGYTWAVRPYSHSGLSLDFRDA
SGWTALHWAAFYGREKMVAILLSAGANPSLVSDPTSEFPGGCNAADLASKNGYEGLAAYL
AEKGLTEHFRLMSVCGNISGSLQSNSTDLVNPGNLSEEQLCQKDTLTAYRTAAEAASRIQ
SAFRENSFKLRKKAVEIATPETEARDIIAAMKIQHAFRNYDTRKKIAAAGRIQYRFRTWK
IRKDFLNMRRQAIKIQAAFRALQVRKHYHKILWSVGVLEKGILRWRQKRKGFRGLQVEST
EVVDGEQKKESDVEDDFFRISRKQAEDRIERSVVRVQALFRSFRAQQEYRRMKMAYDQVK
LEELLDTEVGFD*
>Aqcoe2G277000.2.p|Aquilegia_coerulea|CAMTA|Aqcoe2G277000.2.p
MDNNSASVRVAGAEIHGFHTLEGGLIVLFDRKKLRNFRKDGHNWKKKKDGKTVKEAHEHL
KVGNEERIHVYYAHGEDNPGFVRRCYWLLDKTYEHVVLVHYRETSELQDSPVTPPNSSSA
SSYSDSSSRLVSEETDSGADRAYYMDPETPFGGESTDRGERMIVQNHEVRLHEINTLEWE
DLLVSNDPNNFNITSQDDISFLQQQNHSEMYDSHNNSLQPIAESGSLGVGLPEDGHLLNK
GTNSGVQNQEFDMVTEHHDDSAHVVQDGFGTQDSFGRWMNGIVTDSPGSLNNLPVGSTIS
SGHESNTSTVLDPYQFLTQQQIFSITDISPAWSFTAEETKVIVVGYFHPAHSHFAETNLF
CVFGDVCVPAEMIQVGVIRCRALPHNPGIVNFYLSFDGHTPISQVMTFEYRASILENGLS
PHEDNKWEEFQVQIRLSRLLFSTTNSLNMLLSNISPNDLKEAKKFATATSSVDKDWAYLM
KSIGKNEISFPQAKNNLFEIILKNKLQEWLLCRVVEGCQITMRDRQGQGVLHLCAILGYT
WAVRPYSHSGLSLDFRDASGWTALHWAAFYGREKMVAILLSAGANPSLVSDPTSEFPGGC
NAADLASKNGYEGLAAYLAEKGLTEHFRLMSVCGNISGSLQSNSTDLVNPGNLSEEQLCQ
KDTLTAYRTAAEAASRIQSAFRENSFKLRKKAVEIATPETEARDIIAAMKIQHAFRNYDT
RKKIAAAGRIQYRFRTWKIRKDFLNMRRQAIKIQAAFRALQVRKHYHKILWSVGVLEKGI
LRWRQKRKGFRGLQVESTEVVDGEQKKESDVEDDFFRISRKQAEDRIERSVVRVQALFRS
FRAQQEYRRMKMAYDQVKLEELLDTEVGFD*
>Aqcoe2G277000.3.p|Aquilegia_coerulea|CAMTA|Aqcoe2G277000.3.p
MDNNSASVRVAGAEIHGFHTLEDLDVAKMMEEAKTRWLRPNEIHAILYNHNIFTIHVKPV
HLPRSGLIVLFDRKKLRNFRKDGHNWKKKKDGKTVKEAHEHLKVGNEERIHVYYAHGEDN
PGFVRRCYWLLDKTYEHVVLVHYRETSELQDSPVTPPNSSSASSYSDSSSRLVSEETDSG
ADRAYYMDPETPFGGESTDRGERMIVQNHEVRLHEINTLEWEDLLVSNDPNNFNITSQDD
ISFLQQQNHSEMYDSHNNSLQPIAESGSLGVGLPEDGHLLNKGTNSGVQNQEFDMVTEHH
DDSAHVVQDGFGTQDSFGRWMNGIVTDSPGSLNNLPVGSTISSGHESNTSTVLDPYQFLT
QQQIFSITDISPAWSFTAEETKVIVVGYFHPAHSHFAETNLFCVFGDVCVPAEMIQVGVI
RCRALPHNPGIVNFYLSFDGHTPISQVMTFEYRASILENGLSPHEDNKWEEFQVQIRLSR
LLFSTTNSLNMLLSNISPNDLKEAKKFATATSSVDKDWAYLMKSIGKNEISFPQAKNNLF
EIILKNKLQEWLLCRVVEGCQITMRDRQGQGVLHLCAILGYTWAVRPYSHSGLSLDFRDA
SGWTALHWAAFYGREKMVAILLSAGANPSLVSDPTSEFPGGCNAADLASKNGYEGLAAYL
AEKGLTEHFRLMSVCGNISGSLQSNSTDLVNPGNLSEEQLCQKDTLTAYRTAAEAASRIQ
SAFRENSFKLRKKAVEIATPETEARDIIAAMKIQHAFRNYDTRKKIAAAGRIQYRFRTWK
IRKDFLNMRRQAIKIQAAFRALQVRKHYHKILWSVGVLEKGILRWRQKRKGFRGLQVEST
EVVDGEQKKESDVEDDFFRISRKQAEDRIERSVVRVQALFRSFRAQQEYRRMKMAYDQLE
ELLDTEVGFD*
>Aqcoe3G198200.1.p|Aquilegia_coerulea|CAMTA|Aqcoe3G198200.1.p
MNSRFDMNDLVQEAQNRWLKPAEVLFILQHHENFQLTEVAPQKPPSGSLFLFNKRVTRFF
RKDGHNWRKKKEGRTVREGHERLKVGNVEALNCYYAHGEQNSNFQRRSFWMLDRAYEHIV
LVHYREITEGRNSAGLLHISPDSSTFSTSFHTAENQGSISVFSEPYQSSSFSPEFSSELL
IRSNGGNHMGEIGMAPEPSSAGNINQALGRFEQQLSMSSIKLPGTSPYSVGNERATISEV
QDFSERSNQNDLVPRQYKSDYREGHRCSGESAGFSTESNSCMHLHNPGGHKSGFNKDPTW
DALLGQCSGSCHIAPKDEVFSTLEQMEKQQSFSENGNISATLAEGQEIWTSQFLNPARPT
NNAVYKNNCHPTVPNDYQPQLSEARQFLLSSDDILSPTTTSLLQDVEYSKVSAHPSGTTT
REAVSDCYFDDMNQLEVLFGADSRLTLAQKQRFQIQEISPDWGYATEDTKVVIVGSFLCD
PLECTWSCMFGEVEVPMQIIQNGVLCCQAPPHVPGKVTLCITASNRESCSEIREFEYRSN
LSICTNCSFVQKDAIKDTEEVLLLVRFVQMLLRNAAVPKEKTVVDTLGISKVDEDPWEQL
IDALLVGKESHLSTKDWLLQELLKDKLQHWLSSKYKEGDPSGCSLSKKEQGIIHLVAGLD
FKWALNPILTCGINVNYRDINGRTALHWAARFGREKMVAALIAAGASAGAVTDPTSQDPV
GKTPGSIAAASGHKGLAGYLSEVALTSHLSSLKLEESDTSNGSPAEELERTVEGISKESI
TSTDDQLSLKDSLAAVRKSTQAASRIQSFFRILSFKRRQQREAAAACCHEYGITPDELAA
ASKLALSRFHDHMLDKAALSIQKKYRGWKGRQEFLALRQKIVMIQAHVRGYQVRKRYKVI
LWAVCILDKVVLRWCRKRVGLRRFQPDSASVDEIEYEDILKAFRKLKVDKSVDEALSQVL
SMVESPDARQQYRRILRSYSRAKVADLFGNGSGVPSTSQASDENVESLMDGLSEFDANNI
EYLMDEGNLMDGLCQFP*
>Aqcoe5G353100.1.p|Aquilegia_coerulea|CAMTA|Aqcoe5G353100.1.p
MQSPGYDIKELVQEAHYRWLKPAEVLFILQNHGDHQLTETPLQKPLSGSLFLFNKRVLRF
FRKDGHNWRKKKDGRTVGEAHERLKVGNVEALNCYYAHGEVTPNFQRRSYWMLDPAYEHI
VLVHYREINEGRLRSASNSQGSPGLSYTSSQSPSFSSAYHPAAASEQHDAYVSSFSPESV
EVSSEIVSRNKIMGQMNGESRVGDLGRLPKVEVGQALRRLEEQLSLNDDDIEELFPRYGQ
NNNNLELLGSERTSYQDELAVRTSIESRSELQHVGPQEDSKSDLFVQVSGDNGKQHLQHV
GPEYKIERKDTPFWKETLELCSDYTWTNLEEKSLNTSERSPQKWTPHWLDLRSNNAENKN
EYISTSENSFSQQLSEAKHFLLGSDDAIVSPTVPSLPQEYESYETNASPFTLSSCGENSD
HYKNVFELESQPTYSHRSDVNLPPAQTHKFSIQEISPEHGYTTENTKVIITGYFLCDPST
CAWACMFGDIEVPVQIVQEGVLRCHAPPNIPGKVSLCITSGNRVSCSEVREFEYFVRPSS
CSNGYSSEKESTWSTEELLLLVRLAHMLLSDSLVQKNNKVELGICKEDPWELVIEDLLVG
TATPSGTTDWILQELLKDKLQQWLSSKYQEGNTSSCSLSRKEQGIIHMAAGLGFEWALIP
ILNSGVSINFRDINGWTALHWAARFGREKMVASLVASGASALAVTDPTSQDPSGKTPGII
AAASGHKGLAGYLSELALTSHLSSLRLEESEISKGSAVVEAERTVESISKGSLGSTEDQL
SLKDSLAAVRNAAQAAARIQSAFRAHSFRRRQQIESSTGAYDENGITQDDIYGLSNASKL
AFRNLRDHSVDKAALSIQKKYRGYKGRKDFLAIRQKVVRIQAHVRGYQVRKKYVFLWAVG
VLDKVVLRWRRRGPGLRGFRPETGCIEDTEDEDILKVFRKQKVDVAIEEAVSQVLSMVES
PDARQQYRRMLESYRQAKAESSGSHRETELISLVCADMEADDELYMT*
>Aqcoe5G353100.2.p|Aquilegia_coerulea|CAMTA|Aqcoe5G353100.2.p
MMMKSCKRRPIRIVEGYDIKELVQEAHYRWLKPAEVLFILQNHGDHQLTETPLQKPLSGS
LFLFNKRVLRFFRKDGHNWRKKKDGRTVGEAHERLKVGNVEALNCYYAHGEVTPNFQRRS
YWMLDPAYEHIVLVHYREINEGRLRSASNSQGSPGLSYTSSQSPSFSSAYHPAAASEQHD
AYVSSFSPESVEVSSEIVSRNKIMGQMNGESRVGDLGRLPKVEVGQALRRLEEQLSLNDD
DIEELFPRYGQNNNNLELLGSERTSYQDELAVRTSIESRSELQHVGPQEDSKSDLFVQVS
GDNGKQHLQHVGPEYKIERKDTPFWKETLELCSDYTWTNLEEKSLNTSERSPQKWTPHWL
DLRSNNAENKNEYISTSENSFSQQLSEAKHFLLGSDDAIVSPTVPSLPQEYESYETNASP
FTLSSCGENSDHYKNVFELESQPTYSHRSDVNLPPAQTHKFSIQEISPEHGYTTENTKVI
ITGYFLCDPSTCAWACMFGDIEVPVQIVQEGVLRCHAPPNIPGKVSLCITSGNRVSCSEV
REFEYFVRPSSCSNGYSSEKESTWSTEELLLLVRLAHMLLSDSLVQKNNKVELGICKEDP
WELVIEDLLVGTATPSGTTDWILQELLKDKLQQWLSSKYQEGNTSSCSLSRKEQGIIHMA
AGLGFEWALIPILNSGVSINFRDINGWTALHWAARFGREKMVASLVASGASALAVTDPTS
QDPSGKTPGIIAAASGHKGLAGYLSELALTSHLSSLRLEESEISKGSAVVEAERTVESIS
KGSLGSTEDQLSLKDSLAAVRNAAQAAARIQSAFRAHSFRRRQQIESSTGAYDENGITQD
DIYGLSNASKLAFRNLRDHSVDKAALSIQKKYRGYKGRKDFLAIRQKVVRIQVYHHIQLS
PYLIINNNIITFNFIYDHE*
>Aqcoe6G084800.1.p|Aquilegia_coerulea|CAMTA|Aqcoe6G084800.1.p
MAESRRYTVDNHLDIEQILLDAQSRWLRPVEICEILQNYRNFKISPEPPNKPPSGSLFLF
DRKVLRYFRKDGHNWRKKKDGKTVNEAHERLKAGSVDVLHCYYAHGEENGNFQRRSYWLL
EEAFMHIVLVHYREVKGSKTGFSRLRDNDTVSSSHSSSPLSSSAITNSNQAASPTDSTSL
TSGQSQTSECEDFESDLHQASSTPHSHLGLQHIKDEFVTSQVHGGLSNPYVSVSYPSNHY
DKLGNPSVNSGPSLVSLGQEFKGRHYSDAGYELNFDAPKQLDLASWEQVLEHCNSGFGSS
VSSTQYHSPEQENVILGKLLRDELNIEQEDVGRLEGQKKWQIASEDSSSNIYKWSLEQKL
LADPDHDPSQPFRMHPEQQKGHPLQNDQQTRLPNAEFESLLNSNFESVLNGDDIYNDFST
AKQPALDSIRTDEVLKKVDSFTRWMSNELGEVSNSQMQPISAVDWDTVGSERVSDDASIS
SQYLEPYSLSPSLSKEQLFSITDFSPNWAYEGSEAKVLITGKFLKSREDLEKYKWSCMFG
EIEVPVEVSANGVLHCHAPQHTVGRVPFYVTCSNRVACSEVREFEFRISRTQDFIMTDPD
SVSMSDMLLHIRLQNLLSLDSVCHPSYFGSHGENSYMNTNISLLMKDDGKACQMVKITSE
ESYAGDEKEQRLQETLKENLNSWLLQKVTEEGKGPNVLDKEGQGVIHLASALGYDWAIAP
TVATGVNINFRDVNGWTALHWAAFCGRERTVGLLVSLNAAPGALTDPTPKFPSGRTPADL
ASSNGHKGIAGYLAESSLTIHLSSLTMKETGNRALPDIAEVGATQKVPEHGATQFYDINV
PDTSLKDSLTAVCNATQAAARIHQVFRVQSFQRKQLVEYGDEKFGMSDERALSLITVKKN
RQGVHGEPSHVAAMRIQNKFRGWKGRKEFLVIRQQIVKIQAHVRGHQVRKHYRSIVWSVG
ILEKVILRWRRKGSGLRGFQSEALIGGSTAQSGPSKEDDYDFLKEGRKQTEERLQKALAR
VKSMVQYPEARDQYRRLMTVVTDFQETKVVYDNLLNTSEEPSDGYDDMIDLESLLTDDSF
MYT*
>Araha.13692s0022.1.p|Arabidopsis_halleri|CAMTA|Araha.13692s0022.1.p
MVDRGSFGFISPPQLDMEQLLSEAQHRWLRPSEICEILQNYHKFHIASESPSRPASGSLF
LFDRKVLRYFRKDGHNWRKKKDGKTIKEAHEKLKVGSIDVLHCYYAHGEGNENFQRRCYW
MLEQDLMHIVFVHYLEVKGNRTSIGMKENNSNSVNGTASVNIDSTASPTSTLSSLCEDAD
TGDSHQASSVLRASSEPQTGNRYGWTPAPGMRNVSQVHGNRVRESDSQRLVDVRAWDAVG
NSVTRYHGQPYCNNLLTPMQPSNTDSMLVEENTDKGGRLKAEHIRNPLQTQLNWQIPVQD
NLPLPKGHVDLFSLSGMADDTDLALFDQNAQDNFETFSSLLGSENQQPFGISYQAPPSSM
ESEFIPVKKSLLRSEESLKKVDSFSRWASKELGEMEDLQMQSSRGDIAWTTVECETAAAG
ISLSPSLSEDQRFTIVDFWPKCAQTDAEVEVMVIGTFLLSPQEVTKYNWSCMFGEVEVPA
EILVDGVLCCHAPPHTAGQVPFYVTCSNRFACSEVREFDFLSGSTQKIDATDVYGTYTNE
ASLQLRFEKMLAHRNFVHEHHIFEDVGEKRRKISKIMSLKEEKEYLLSGTYQRDSIKQEP
KGQLFREQFEEELYIWLIHKVTEEGKGPNILDEDGQGILHFVAALGYDWAIRPMLAAGVN
INFRDANGWSALHWAAFSGREETVAVLVSLGADAGALTDPSPELPLGKTAADLAYANGHR
GISGFLAESSLTSYLEKLTVDSKENSPANSSGAKAVQTVSERTAAPMSYGDVPEKLSLKD
SLTAVRNATQAADRLHQVFRMQSFQRKQLSDIGDDDKIDISDKLAVSFAASKTKNPGQGD
VSLSSAATHIQKKYRGWKKRKEFLLIRQRIVKIQAHVRGHQVRKQYRTVIWSVGLLEKII
LRWRRKGNGLRGFKRNAVAKTVEPEPPVSAICPTIPQEDEYDYLKEGRKQTEERLEKALT
RVKSMVQYPEARDQYRRLLTVVEGFRENEASSSASINNKEEEEVNCEEDDFIDIDSLLND
DTLMMSISP*
>Araha.16445s0001.1.p|Arabidopsis_halleri|CAMTA|Araha.16445s0001.1.p
MQSEYEISTLYQEARSRWLKPPEVLFILQNHERLTLTNTAPQRPTSGSLFLFNKRVLKFF
RKDGHQWRRKRDGRAIAEAHERLKVGNAEALNCYYAHGEQDPTFRRRIYWMLDPEYEHIV
LVHYRDVSDREEGQQAGGQVYQFAPIPSTLFSSPNSIGTQNVSYNHYIGDSSDIHQQHSS
TSPGIAEVNSNLEGSGSSSEFGQALKMLKEQLSIGDEQVNSVDPLYMQPESLDSLQFLEY
SNDRDHLVQPTTVYQRPENNKLERCYGGNFGAQYNAKNDSNKLERCYGGYVGAEYHSSNL
MLVKNDSGGTGGSGDQGSESWKDVLEACEASIPLNSEGSTPSSAKGLLAGLQEDSNWSYN
NQVDQSTLLLPQDLGSFEVPVSYSALGALENNDDYCRMMDNEGKIGLPFEEEMKLAGAHK
KKFTIHDISPEWGYSNETTKVIIIGSFLCDPTESTWSCMFGNAQVPFEIIKEGVIRCGAP
PCGPGKVNLCITSGDGLSCSEIREFEYRDKPDTCCPKCSGPQTSDMSTSPDELSILVMFV
QTLLSDRPSERKSNLESGNDKLLKILKADDDQWRHVIGAVLDGSASSTRTVDWLLQELLK
DKLDTWLSSRSCDEDYTTCSLSKQEQGIIHMVAGLGFEWALYPILGHGVSVDFRDINGWS
ALHWAARFGSEKMVAALIASGASAGAVTDPSRQDPNGKTAASIAASNGHKGLAGYLSEVA
LTNHLSSLTLEETESSKDTAQVQTEITLNSISEQSPSGNEDQVSLKDTLAAVRNAAQAAA
RIQAAFRAHSFRKRKQREAAISACLQEYGIYCEDIEGISAMSKLTFGKVRNYHLAALSIQ
KKYRGYKGRKEFLELRQKVVKIQAHVRGYQIRKNYKVICWAVGIIDKVVLRWRRKGVGLR
GFRQDVESTEDSEDEDILKVFRKQKVDGAVNEAFSRVLSMANSPEARQQYHRVLKRYCQT
KAELGKTETLIGDDDDGLFDIADMEYDTLFALP*
>Araha.17613s0007.1.p|Arabidopsis_halleri|CAMTA|Araha.17613s0007.1.p
MADRGSFGFAPRLDIKQLLSEAQHRWLRPAEICEILRNHQKFHIASEPPNRPPSGSLFLF
DRKVLRYFRKDGHNWRKKKDGKTVKEAHEKLKVGSIDVLHCYYAHGEDNENFQRRCYWML
EQDLMHIVFVHYLEVKGNRMSTGGTKENHSNSLSGTGSVNFDSTATRSSILSPLCEDADS
GDSRQASSSLQQNPEPQTVVPQIMHHQNASTMNSYNTTSVLGNRDGWTSAPGIGIVSQVH
GNRVKESNSQRSGDVPAWDASFENSLARCQNLPYNAPLTQTQPSTIGLIPMEGKTEKGSL
LTSEHLRNPLQNQVNWQIPVQESVPLQKWPMDSHSGMTDATDLALFGQGAHENFGTFSSL
LGSQNQQPSIFQAPFTNNEAAYIPKLGPEDLIYEASANQTLPLRKALLKKEDSLKKVDSF
SRWVSQELGEMEDLQMQSSSGGIAWTSVECENAAAGSSLSPSLSEDQRFTMIDFWPKWTQ
TDSEVEVMVIGTFLLSPQEVTSYSWSCMFGEVEVPADILVDGVLCCHAPPHEVGRVPFYI
TCSDRFSCSEVREFDFLPGSTTKLNATDIYGANTIETSLHVRFENLLALRSSVQEHHVFE
NVGEKRRKISKIMLLKDEKESLLPGTVEKDLTELEAKERLIREEFENKLCLWLIHKVTEE
GKGPNILDEDGQGVLHLAAALGYDWAIKPILAAGVSINFRDANGWSALHWAAFSGREDTV
AVLVSLGADAGALADPSPEHPLGKTAADLAYGNGHRGISGFLAESSLTSYLEKLTVDAKE
NSSADSSGAKAVLTVAERTATPMSYGDVPETLSMKDSLTAVFNATQAADRLHQVFRMQSF
QRKQLSELGGDNKFDISDELAVSFAAAKTKKPGHSNGAVHAAAVQIQKKYRGWKKRKEFL
LIRQRIVKIQAHVRGHQVRKQYRAIIWSVGLLEKIILRWRRKGSGLRGFKRDTITKPTEP
VCPAPQEDDYDFLKEGRKQTEERLKKALTRVKSMAQYPEARAQYRRLLTVVEGFRENEAS
SSSALKNNTEEAANYNEEDDLIDIDSLLDDDTFMSLAFE*
>Araha.17613s0007.2.p|Arabidopsis_halleri|CAMTA|Araha.17613s0007.2.p
MADRGSFGFAPRLDIKQLLSEAQHRWLRPAEICEILRNHQKFHIASEPPNRPPSGSLFLF
DRKVLRYFRKDGHNWRKKKDGKTVKEAHEKLKVGSIDVLHCYYAHGEDNENFQRRCYWML
EQDLMHIVFVHYLEVKGNRMSTGGTKENHSNSLSGTGSVNFDSTATRSSILSPLCEDADS
GDSRQASSSLQQNPEPQTVVPQIMHHQNASTMNSYNTTSVLGNRDGWTSAPGIGIVSQVH
GNRVKESNSQRSGDVPAWDASFENSLARCQNLPYNAPLTQTQPSTIGLIPMEGKTEKGSL
LTSEHLRNPLQNQIPVQESVPLQKWPMDSHSGMTDATDLALFGQGAHENFGTFSSLLGSQ
NQQPSIFQAPFTNNEAAYIPKLGPEDLIYEASANQTLPLRKALLKKEDSLKKVDSFSRWV
SQELGEMEDLQMQSSSGGIAWTSVECENAAAGSSLSPSLSEDQRFTMIDFWPKWTQTDSE
VEVMVIGTFLLSPQEVTSYSWSCMFGEVEVPADILVDGVLCCHAPPHEVGRVPFYITCSD
RFSCSEVREFDFLPGSTTKLNATDIYGANTIETSLHVRFENLLALRSSVQEHHVFENVGE
KRRKISKIMLLKDEKESLLPGTVEKDLTELEAKERLIREEFENKLCLWLIHKVTEEGKGP
NILDEDGQGVLHLAAALGYDWAIKPILAAGVSINFRDANGWSALHWAAFSGREDTVAVLV
SLGADAGALADPSPEHPLGKTAADLAYGNGHRGISGFLAESSLTSYLEKLTVDAKENSSA
DSSGAKAVLTVAERTATPMSYGDVPETLSMKDSLTAVFNATQAADRLHQVFRMQSFQRKQ
LSELGGDNKFDISDELAVSFAAAKTKKPGHSNGAVHAAAVQIQKKYRGWKKRKEFLLIRQ
RIVKIQAHVRGHQVRKQYRAIIWSVGLLEKIILRWRRKGSGLRGFKRDTITKPTEPVCPA
PQEDDYDFLKEGRKQTEERLKKALTRVKSMAQYPEARAQYRRLLTVVEGFRENEASSSSA
LKNNTEEAANYNEEDDLIDIDSLLDDDTFMSLAFE*
>Araha.1929s0004.1.p|Arabidopsis_halleri|CAMTA|Araha.1929s0004.1.p
MAGVDSGRLIGSEIHGFHTLQDLDIQTMLDEAYSRWLRPNEIHALLCNHKFFTINVKPVN
LPKSGTIVLFDRKMLRNFRKDGHNWKKKKDGKTIKEAHEHLKVGNEERIHVYYAHGEDTP
TFVRRCYWLLDKSQEHIVLVHYRETHEVQAAPATPGNSYSSSITDHLSPIIVAEDTSSGV
HNACNTGFEVRSNSLGSRNHEIRLHEINTLDWDELLVPADISNQSHPTEEDMLYFTEQLQ
TAPRGSAKQGNHLAGYNGSVDIPSFPGLEDPVYQNNNSCGAGEFSSQHSHCGVDPNLQRR
DSIATGTDQPGDALLNNGYGSQDSFGRWVNNFISDSPGSVDDPSLEAVYTPGQDSSTPPT
VFPSHSDIPEQVFNITDVSPAWAYSTEKTKILVTGFFHDSFQHFGRSNLFCICGELRVTA
EFLQMGVYRCFLPPQSPGVVNLYLSVDGNKPISQSFSFEHRSVQFIEKAIPQDDQLYKWE
EFEFQVRLAHLLFTSSNKISILTSKISPDNLLEAKKLASRTSHLLNSWAYLMKSIQANEV
PFDQARDHLFELTLKNRLKEWLLEKVIENRNTKEYDSKGLGVIHLCAVLGYTWSILLFSW
ANISLDFRDKQGWTALHWAAYYGREKMVAALLSAGARPNLVTDPTKEFLGGCTAADLAQQ
KGYDGLAAFLAEKCLLAQFKDMEMAGNISGKLETIKAEKSSNPGNANEEEQSLKDTLAAY
RTAAEAAARIQGAFREHELKVRSSAVRFASKEEEAKNIIAAMKIQHAFRNFEVRRKIAAA
ARIQYRFQTWKMRREFLNMRNKAIRIQAVFRGFQVRRQYQKITWSVGVLEKAILRWRLKR
KGFRGLQVSQPEEKEGSEAVEDFYKTSQKQAEERLERSVVKVQAMFRSKKAQQDYRRMKL
AHEEAQLEYDGMKELEQMAMEES*
>Araha.3205s0010.1.p|Arabidopsis_halleri|CAMTA|Araha.3205s0010.1.p
MAEARRFSPDNELDVGQILSEARHRWLRPPEICEILQNYQRFQISTEPPTTPSSGSVFMF
DRKVLRYFRKDGHNWRKKKDGKTVKEAHERLKAGSVDVLHCYYAHGQDNENFQRRSYWLL
QEELSHIVFVHYLEVKGSRVSTSYNRMQRTEDAARSPQETGEALTSEHDGYASCSYNQND
HSNHSQTTDSASVNGFHSPELEDAESAYNQHGSSIAYSHQELQQPATGGSLTGFDPYYQI
SLTPRDSYQKELRTIPVTDSSIMVDKSKTINSPGESNGLRNRKSIDSQTWEEILGNCGSG
VEALPLQPNSEHEVLDQILESCSFTMQDFVSLQGSMVKSQNQELNSGLTSDSTVWFQGQD
VELNAISNLASNEKAPYLSTMKQHLLDGALGEEGLKKMDSFNRWMSKELGDVGVIADANE
SFTQSSSRTYWEEVESEDGSNGHNSRRELDGYVMSPSLSKEQLFSINDFSPSWAYVGCEV
VVFVTGKFLKTREETEIGEWSCMFGQTEVPADVISNGILQCVAPMHEAGRVPFYVTCSNR
LACSEVREFEYKVAESQVFDRETDDESTINILEARFVKLLCSKSENSSPVSGNDSHLSQL
SEKISLLLFENDDQLDQMLMNEISQENMKNNLLQEFLKESLHSWLLQKIAEGGKGPSVLD
EGGQGVLHFAASLGYNWALEPTIIAGVSVDFRDVNGWTALHWAAFFGRERIIGSLIALGA
APGTLTDPNPDFPSGSTPSDLAYANGHKGIAGYLSEYALRAHVSLLSLNDNSAETVETAP
SPSSSSLTDSLTAVRNATQAAARIHQVFRAQSFQKKQLKEFGDRKLGMSEERALSMLAPK
THKSGRAHSDDSVQAAAIRIQNKFRGYKGRKDYLITRQRIIKIQAHVRGYQVRKNYRKII
WSVGILEKVILRWRRKGAGLRGFKSEALVDKMQDGTAKEEDDDFFKQGRKQTEERLQKAL
ARVKSMVQYPEARDQYRRLLNVVNDIQESKVEKALENSEATCFDDDLIDIEALLEDDDTL
MLPMSSSMWTS*
>315745|Arabidopsis_lyrata|CAMTA|315745
MNNNTIRSVAEDHYPSCDIATIFVAICRNPPVLFLEILHFVKYEISTLYQEARSRWLKPP
EVLFILQNHERLTLTNTAPQRPTSGSLFLFNKRVLKFFRKDGHQWRRKRDGRAIAEAHER
LKVGNAEALNCYYAHGEQDPTFRRRIYWMLDPEYEHIVLVHYRDVSDREEGQQAGGQVYQ
FAPIPSTLFLSPNSIGTQNVSYNHYIGDSSDIHQQHSSTSPGIAEVNSNLEGSGSSSEFE
QALKMLKEQLSIGDEQVNSVDPLNIQPESLDSLQFLEYSNDRDHLVQPTTIYQRPENNKL
ERCYGGNFGAQYNAKNDSNKLERCYGGYVGAEYHSSNLMLVKNDSGGTGGSGDQGSESWK
DVLEACEASIPLNSEGSTPSSAKGLLAGLQEDTNWSYNNQVDQSTLLLPQDLGSFEVPVS
YSALGALENNDDYCRMMDNEGKIGLPFEEEMRLAGAHKKKFTIHDISPEWGYSNETTKVI
IVGSFLCDPTESTWSCMFGNAQVPFEIIKEGVIRCRAPPCGPGKVNLCITSGDGLSCSEI
REFEYRDKPDTCCPKCSERQTSDMSTSPDELSILVMFVQTLLSDRPSERKSNLESGNDKL
LKILKADDDQWRHVIGAVLDGSASSTKTVDWLLQELLKDKLDTWLSSRSCDEDYTTCSLS
KQEQGIIHMVAGLGFEWALYPILGHGVSVDFRDINGWSALHWAARFGSEKMVAALIASGA
SAGAVTDPSRQDPNGKTAASIAASNGHKGLAGYLSEVALTNHLSSLTLEETESSKDTAQV
QTEITLNSISEQSPSGNEDQVSLKDTLAAVRNAAQAAARIQAAFRAHSFRKRKQREAAMA
ACLQEYGIYCEDIEGISAMSKLTFGKVRNYHLAALSIQKKYRGYKGRKEFLELRQKVVKI
QAHVRGYQIRKNYKVICWAVGIIDKVVLRWRRKGVGLRGFRQDVESTEDSEDEDILKVFR
KQKVDGAVNEAFSRVLSMANSPEARQQYHRVLKRYCQTKAELGKTETLIGDDDDGLFDIA
DMEYDTLFTLP*
>318458|Arabidopsis_lyrata|CAMTA|318458
MDGDGSGRLIGSEIHGFHTLQDLDVQTMLEEAKSRWLRPNEIHAILANPKYFTINVKPVN
LPNTGRIILFDRKMLRNFRKDGHNWKKKKDGRTVKEAHEHLKVGDEERIHVYYAHGEDNT
TFVRRCYWLLDKARENIVLVHYRDTQEAGTTSGDSNSSPISVSDQAFPNLVTAEDIDFSI
ENSRYLASNNDTVVRNHDISLHDINTLDWDELLVPTDLNNQSAPTVDDLSYFTDSLQNAA
NGTAEHVNATVADGSLDALLNNGPQSRESFGRWMNSFISESNGSLEDPSFEPMVTPKQDP
LAPQAVFHSHSNIPEQVFNITDVSPSWAYSSEKTKILVTGFLHDSYQHHANLYCVCGDFC
VPAEYLQAGVYRCIIPPHSPGMVNLYLSADGHKPISQCFRFEHRSVPVLDKTVPEENQES
KWEEFEFQVRLSHLLFTSSNKLNVLSSKIPPSNLRDAKKLASKTNHLLNSWAYLIKSIQG
NKVSFDQAKDHLFELTLKNRLKEWLMEKVLEGRNTLDYDSKGLGVIHLFAILGYTWSVQL
FSLSGLSLNFRDKQGWTALHWAAYYGREKMVAALLSAGARPNLVTDSTKDNLGGCMAADL
AQQNGYDGLAAYLAEKCLIAQFRDMIIAGNISGDLEACKAEMLNQGTLPEDEQSLKDALA
AYRTAAEAAARIQGAFREKALKAARSSVIQFANKEEEAKSIIAAMKIQNAFRKYDTRRKI
EAAYRIQCRFQTWKIRREYLNMRRQAIRIQAAFRGLQARRQYKKILWSVGVLEKAVLRWR
QKRKGFRGLQVAAEEDSSGEAQEDFYKTSKRQAEERLERCVVRVQAMFRSKKAQEDYRRM
KLTHEEAQLEYDCLEDI*
>355148|Arabidopsis_lyrata|CAMTA|355148
MAGVDSGRLIGSEIHGFHTLQDLDIQTMLDEAYSRWLRPNEIHALLCNHKFFTINVKPVN
LPKSGTIVLFDRKMLRNFRKDGHNWKKKKDGKTIKEAHEHLKVGNEERIHVYYAHGEDTP
TFVRRCYWLLDKSQEHIVLVHYRETHEVQAAPATPGNSYSSSITDHLSPKIVAEDTSSGV
HNACNTGFEVRSNSLGSRNHEIRLHEINTLDWDELLVPADISNQSHQTEEDMLYFTEQLQ
TAPRGSAKQGNHLAGYNGSVDIPSFPGLEDPVYQNNNSCGAGEFSSQHSHCGVDPNLQRR
DSIATGTDQPGDALLNNGYGSQDSFGRWVNNFISDSPGSVDDPSLEAVYTPGQDSSTPPT
VFPSHSDIPEQVFNITDVSPAWAYSTEKTKILVTGFFHDSFQHFGRSNLFCICGELRVTA
EFLQMGVYRCFLPPQSPGVVNLYLSVDGNKPISQSFSFEHRSVQFIEKAIPQDDQLYKWE
EFEFQVRLAHLLFTSSNKISILTSKISPDNLLEAKKLASRTSHFLNSWAYLMKSIQANEV
PFDQARDHLFELTLKNRLKEWLLEKVIENRNTKEYDSKGLGVIHLCAVLGYTWSILLFSW
ANISLDFRDKQGWTALHWAAYYGREKMVAALLSAGARPNLVTDPTKEFLGGCTAADLAQQ
KGYDGLAAFLAEKCLLAQFKDMELAGNISGKLETIKAEKSSNPGNANEEEQSLKDTLAAY
RTAAEAAARIQGAFRVHELKVRSSAVRFASKEEEAKNIIAAMKIQHAFRNFEVRRKIAAA
ARIQYRFQTWKMRREFLNMRNKAIRIQAAFRGFQVRRQYQKITWSVGVLEKAILRWRLKR
KGFRGLQVSQPEEKEGSEAVEDFYKTSQKQAEDRLERSVVKVQAMFRSKKAQQDYRRMKL
AHEEAQLEYDGMKELEQMAMEES*
>481093|Arabidopsis_lyrata|CAMTA|481093
MAEARRFSPDNELDVGQILSEARHRWLRPPEICEILQNYQRFQISTEPPTTPSSGSVFMF
DRKVLRYFRKDGHNWRKKKDGKTVKEAHERLKAGSVDVLHCYYAHGQDNENFQRRSYWLL
QEELSHIVFVHYLEVKGSRVSTSYNRMQRTEDTARSPQETGEALTSEHDGYASCSYNQND
HSNHSQTTDSASVNGFHSPELEDAESAYNQHGSSIVHSHQEFQQPAIGGSLTGFDPYHQI
SLTPRDSYQKELRTIPVTDSSIMVDKCKTINSPGVTNGLKNRKSIDSQTWEEILGNCGSG
VEALPLQPNSEHEVLDQILESYSFTMQDFASLQGSMVKSQNQELNSGLTSDSTVWFQGQD
VELNAISNLASNEKAPYLSTMKQHLLDGALGEEGLKKMDSFNRWMSKELGDVGVIADANE
SFTQSSSRTYWEEVESEDGSNGHNSRRELDGYVMSPSLSKEQLFSINDFSPSWAYVGCEV
VVFVTGKFLKTREETEIGEWSCMFGQTEVPADVISNGILQCVAPMHEAGRVPFYVTCSNR
LACSEVREFEYKVAESQVFDRETDDESTINILEARFVKLLCSKSESSSPVSGNDSHLSQL
SEKISLLLFENDDQLDQMLMNEISQENMKNNLLQEFLKESLHSWLLQKIAEGGKGPSVLD
EGGQGVLHFAASLGYNWALEPTIIAGVSVDFRDVNGWTALHWAAFFGRERIIGSLIALGA
APGTLTDPNPDFPSGSTPSDLAYANGHKGIAGYLSEYALRAHVSLLSLNDNNAETVETAP
SPSSSSLTDSLTAVRNATQAAARIHQVFRAQSFQKKQLKEFGDRKLGMSEERALSMLAPK
THKSGRAHSDDSVQAAAIRIQNKFRGYKGRKDYLITRQRIIKIQAHVRGYQVRKNYRKII
WSVGILEKVILRWRRKGAGLRGFKSEALVDKMQDGTEKEEDDDFFKQGRKQTEERLQKAL
ARVKSMVQYPEARDQYRRLLNVVNDIQESKVEKALENSEATCFDDDLIDIEALLEDDDTL
MLPMSSSMWTS*
>487754|Arabidopsis_lyrata|CAMTA|487754
MVDRGSFGFISPPQLDMEQLLSEAQHRWLRPAEICEILQNYHKFHIASESPTRPASGSLF
LFDRKVLRYFRKDGHNWRKKKDGKTVKEAHEKLKVGSVDVLHCYYAHGEGNENFQRRCYW
MLEQDLMHIVFVHYLEVKGNRTSIGMKENNSNSVNGTASVNIDSTASPTSTLSSLCEDAD
TGDSHQASSVLRASSEPQTGNRYGWTPAPGMRNVSQVHGNRVRESDSQRLVDVRAWDAIG
NSVTRYHDQPYCNNLLTQMQPSNTDSMLVEENTDKGGRLKAEHIRNPLQTQLNWQQNAQY
NFETFSSLLGSENQQPFGISYQAPPSSMESEFIPVKKSLLRSEESLKKVDSFSRWASKEL
GEMEDLQMQSSRGDIAWTTVECETAAAGISLSPSLSEDQRFTIVDFWPKCAQTDAEVEVM
VIGTFLLSPQEVTKYNWSCMFGEVEVPAEILVDGVLCCHAPPHTAGHVPFYVTCSNRFAC
SEVREFDFLSGSTQKIDATDVYGTYTNEASLQLRFEKMLAHRNFVHEHHIFKGVGEKRRK
ISKIMSLKEEKEYLLPGTYQRDSTKQEPKEQLFREQSEEELYIWLIHKVTEEGKGPNILD
EDGQGILHFVAALGYDWAIKPMLAAGVNINFRDANGWSALHWAAFSGREETVAVLVSLGA
DAGALTDPSPELPLGKTAADLAYANGHRGISGFLAESSLTSYLEKLTVDSKENSPANSSG
AKAVQTVSERTAAPMSYGDVPEKLSLKDSLTAVRNATQAADRLHQVFRMQSFQRKQLSDI
GDDDKIDISDKLAVSFATLKTKNLGQGDVSLSSAATHIQKKYRGWKKRKEFLLIRQRIVK
IQAHVRGHQVRKQYRTVIWSVGLLEKIILRWRRKGNGLRGFKRNAVAKTVEPEPPVSAIC
PTIPQEDEYDYLKEGRKQTEERLEKALTRVKSMVQYPEARDQYRRLLTVVEGFRENEASS
SASINNKEEDEVNCEEDEFIDIDSLLNDDTLMMSISP*
>919730|Arabidopsis_lyrata|CAMTA|919730
MADRGSFGFAPRLDIKQLLSEAQHRWLRPAEICEILRNHQKFHIASEPPNRPPSGSLFLF
DRKVLRYFRKDGHNWRKKKDGKTVKEAHEKLKVGSIDVLHCYYAHGEDNENFQRRCYWML
EQDLMHIVFVHYLEVKGNRMSTSGTKENHSNSLSGTGSVNVDSTATRSSILSPLCEDADS
GDSRQASSSLQQNPEPQTVVPQIMHHLNANTMNSYNTTSVLGNRDGWTSAPGIGIVSQVH
GNRVKESDSQRSGDVPAWDASFENSLARYQNLPYNAPLTQTQPSNFGLIPMEGKTEKGSL
LTAEHLRDPLRNQVNWQLIYIPVQESVPLQKWPMDSHSGMTDATDLALFGQGAHENFGTF
SSLLGSQNQQPSSFQAPFTNNEAAYIPKLGPEDLIYEASANQTLPLRKALLKKEDSLKKV
DSFSRWVSKELGEMEDLQMQSSSGGIAWTSVECENAAAGSSLSPSLSEDQRFTMIDFWPK
WTQTDSEVEVMVIGTFLLSPQEVTSYSWSCMFGEVEVPADILVDGVLCCHAPPHEVGRVP
FYITCSDRFSCSEVREFDFLPGSTRKLNATDIYGANTIETSLHVRFENLLALRSSVQEHH
IFENVGEKRRKISKIMLLKDEKESLLPGTIEKDLAELEAKDRLIREEFEDKLYLWLIHKV
TEEGKGPNILDEDGQGVLHLAAALGYDWAIKPILAAGVSINFRDANGWSALHWAAFSGRE
DTVAVLVSLGADAGALADPSPEHPLGKTAADLAYGNGHRGISGFLAESSLTSYLEKLTVD
AKENSSADSSGAKAVLTVAERTATPMSYGDVPETLSMKDSLTAVFNATQAADRLHQVFRM
QSFQRKQLSELGGDKKFDISDELAVSFAAAKTKKPGHSNGAVHAAAVQIQKKYRGWKKRK
EFLLIRQRIVKIQAHVRGHQVRKQYRAIIWSVGLLEKIILRWRRKGSGLRGFKRDTITKP
TEPVCPAPQEDDYDFLKEGRKQTEERLKKALTRVKSMAQYPEARAQYRRLLTVVEGFREN
EASSSSALKNNTEEAANYNEEDDLIDIDSLLDDDTFMSIAFE*
>AT1G67310.1|Arabidopsis_thaliana|CAMTA|AT1G67310.1
MSSVAEDNSFTCDIATIFVAICRNPPANPSDSLFQYEISTLYQEAHSRWLKPPEVLFILQ
NHESLTLTNTAPQRPTSGSLLLFNKRVLKFFRKDGHQWRRKRDGRAIAEAHERLKVGNAE
ALNCYYAHGEQDPTFRRRIYWMLDPEYEHIVLVHYRDVSEREEGQQTGGQVYQFAPILST
QNVSYNQYIGDSSDIYQQSSTSPGVAEVNSNLEGSASSSEFGQALKMLKEQLSIGDEHVN
SVDPHYIQPESLDSLQFLEYSDIDHLAQPTTVYQRPENNKLERCYGGNFGAQYSAKNDSN
KLERCYGGYVGGAEYHSSNLMLVKNGSGPSGGTGGSGDQGSESWKDVLEACEASIPLNSE
GSTPSSAKGLLAGLQEDSNWSYSNQVDQSTFLLPQDLGSFQLPASYSALVAPENNGEYCG
MMEDGMKIGLPFEQEMRVTGAHNQKFTIQDISPDWGYANETTKVIIIGSFLCDPTESTWS
CMFGNAQVPFEIIKEGVIRCEAPQCGPGKVNLCITSGDGLLCSEIREFEYREKPDTCCPK
CSEPQTSDMSTSPNELILLVRFVQTLLSDRSSERKSNLESGNDKLLTKLKADDDQWRHVI
GTIIDGSASSTSTVDWLLQELLKDKLDTWLSSRSCDEDYITCSLSKQEQGIIHMVAGLGF
EWAFYPILAHGVNVDFRDIKGWSALHWAAQFGSEKMVAALIASGASAGAVTDPSRQDPNG
KTAASIAASNGHKGLAGYLSEVALTNHLSSLTLEETENSKDTAQVQTEKTLNSISEQSPS
GNEDQVSLKDTLAAVRNAAQAAARIQAAFRAHSFRKRKQREAALVACLQEYGMYCEDIEG
ISAMSKLTFGKGRNYNSAALSIQKNFRGYKDRKCFLELRQKVVKIQAHVRGYQIRKNYKV
ICWAVRILDKVVLRWRRKGVGLRGFRQDVESTEDSEDEDILKVFRKQKVDVAVNEAFSRV
LSMSNSPEARQQYHRVLKRYCQTKAELGKTETLVGEDDDGLFDIADMEYDTLFSLP
>AT2G22300.1|Arabidopsis_thaliana|CAMTA|AT2G22300.1
MAEARRFSPVHELDVGQILSEARHRWLRPPEICEILQNYQRFQISTEPPTTPSSGSVFMF
DRKVLRYFRKDGHNWRKKKDGKTVKEAHERLKAGSVDVLHCYYAHGQDNENFQRRSYWLL
QEELSHIVFVHYLEVKGSRVSTSFNRMQRTEDAARSPQETGDALTSEHDGYASCSFNQND
HSNHSQTTDSASVNGFHSPELEDAESAYNQHGSSTAYSHQELQQPATGGNLTGFDPYYQI
SLTPRDSYQKELRTIPVTDSSIMVDKSKTINSPGVTNGLKNRKSIDSQTWEEILGNCGSG
VEALPLQPNSEHEVLDQILESSFTMQDFASLQESMVKSQNQELNSGLTSDRTVWFQGQDM
ELNAISNLASNEKAPYLSTMKQHLLHGALGEEGLKKMDSFNRWMSKELGDVGVIADANES
FTQSSSRTYWEEVESEDGSNGHNSRRDMDGYVMSPSLSKEQLFSINDFSPSWAYVGCEVV
VFVTGKFLKTREETEIGEWSCMFGQTEVPADVISNGILQCVAPMHEAGRVPFYVTCSNRL
ACSEVREFEYKVAESQVFDREADDESTIDILEARFVKLLCSKSENTSPVSGNDSDLSQLS
EKISLLLFENDDQLDQMLMNEISQENMKNNLLQEFLKESLHSWLLQKIAEGGKGPSVLDE
GGQGVLHFAASLGYNWALEPTIIAGVSVDFRDVNGWTALHWAAFFGRERIIGSLIALGAA
PGTLTDPNPDFPSGSTPSDLAYANGHKGIAGYLSEYALRAHVSLLSLNDKNAETVEMAPS
PSSSSLTDSLTAVRNATQAAARIHQVFRAQSFQKKQLKEFGDKKLGMSEERALSMLAPKT
HKSGRAHSDDSVQAAAIRIQNKFRGYKGRKDYLITRQRIIKIQAHVRGYQFRKNYRKIIW
SVGVLEKVILRWRRKGAGLRGFKSEALVEKMQDGTEKEEDDDFFKQGRKQTEDRLQKALA
RVKSMVQYPEARDQYRRLLNVVNDIQESKVEKALENSEATCFDDDDDLIDIEALLEDDDT
LMLPMSSSLWTS
>AT2G22300.2|Arabidopsis_thaliana|CAMTA|AT2G22300.2
MAEARRFSPVHELDVGQILSEARHRWLRPPEICEILQNYQRFQISTEPPTTPSSGSVFMF
DRKVLRYFRKDGHNWRKKKDGKTVKEAHERLKAGSVDVLHCYYAHGQDNENFQRRSYWLL
QEELSHIVFVHYLEVKGSRVSTSFNRMQRTEDAARSPQETGDALTSEHDGYASCSFNQND
HSNHSQTTDSASVNGFHSPELEDAESAYNQHGSSTAYSHQELQQPATGGNLTGFDPYYQI
SLTPRDSYQKELRTIPVTDSSIMVDKSKTINSPGVTNGLKNRKSIDSQTWEEILGNCGSG
VEALPLQPNSEHEVLDQILESSFTMQDFASLQESMVKSQNQELNSGLTSDRTVWFQGQDM
ELNAISNLASNEKAPYLSTMKQHLLHGALGEEGLKKMDSFNRWMSKELGDVGVIADANES
FTQSSSRTYWEEVESEDGSNGHNSRRDMDGYVMSPSLSKEQLFSINDFSPSWAYVGCEVV
VFVTGKFLKTREETEIGEWSCMFGQTEVPADVISNGILQCVAPMHEAGRVPFYVTCSNRL
ACSEVREFEYKVAESQVFDREADDESTIDILEARFVKLLCSKSENTSPVSGNDSDLSQLS
EKISLLLFENDDQLDQMLMNEISQENMKNNLLQEFLKESLHSWLLQKIAEGGKGPSVLDE
GGQGVLHFAASLGYNWALEPTIIAGVSVDFRDVNGWTALHWAAFFGRERIIGSLIALGAA
PGTLTDPNPDFPSGSTPSDLAYANGHKGIAGYLSEYALRAHVSLLSLNDKNAETVEMAPS
PSSSSLTDSLTAVRNATQAAARIHQVFRAQSFQKKQLKEFGDKKLGMSEERALSMLAPKT
HKSGRAHSDDSVQAAAIRIQNKFRGYKGRKDYLITRQRIIKIQAHVRGYQFRKNYRKIIW
SVGVLEKVILRWRRKGAGLRGFKSEALVEKMQDGTEKEEDDDFFKQGRKQTEDRLQKALA
RVKSMVQYPEARDQYRRLLNVVNDIQESKVEKALENSEATCFDDDDDLIDIEALLEDDDT
LMLPMSSSLWTS
>AT3G16940.1|Arabidopsis_thaliana|CAMTA|AT3G16940.1
MDGDGLGRLIGSEIHGFHTLQDLDVQTMLEEAKSRWLRPNEIHAILYNPKYFTINVKPVN
LPNSGRIILFDRKMLRNFRKDGHNWKKKKDGRTVKEAHEHLKVGNEERIHVYYAHGEDNT
TFVRRCYWLLDKARENIVLVHYRDTQEAATTSGDSISSPISVSEQTFPNRVAAEDIDTVV
RNHDISLHDINTLDWDELLVPTDLNNQSAPTVDNLSYFTEPLQNAANGTAEHGNATVADG
SLDALLNDGPQSRESFGRWMNSFISESNGSLEDPSFEPMVMPRQDPLAPQAVFHSHSNIP
EQVFNITDVSPAWAYSSEKTKILVTGFLHDSYQHLERSNLYCVCGDFCVPAEYLQAGVYR
CIIPPHSPGMVNLYLSADGHKPISQCFRFEHRAVPVLDKTVPEDNQDSKWEEFEFQVRLS
HLLFTSSNKLNVLSSKISPHNLRDAKKLASKTNHLLNSWAYLVKSIQGNKVSFDQAKDHL
FELSLKNRLKEWLMEKVLEGRNTLDYDSKGLGVIHLCASLGYTWSVQLFSLSGLSLNFRD
KQGWTALHWAAYYGREKMVAALLSAGARPNLVTDSTKDNLGGCMAADLAQQNGYDGLAAY
LAEKCLVAQFRDMKIAGNITGDLEACKAEMLNQGTLPEDEQSLKDALAAYRTAAEAAARI
QGAFREKALKAARSSVIQFANKEEEAKSIIAAMKIQNAFRKYDTRRKIEAAYRIQCRFQT
WKIRREYLNMRRQAIRIQAAFRGLQARRQYKKILWSVGVLEKAVLRWRQKRKGFRGLQVA
AEEDSPGEAQEDFYKTSQRQAEERLERSVVRVQAMFRSKKAQQDYRRMKLTHEEAQLEYG
CLEDI
>AT4G16150.1|Arabidopsis_thaliana|CAMTA|AT4G16150.1
MAGVDSGKLIGSEIHGFHTLQDLDIQTMLDEAYSRWLRPNEIHALLCNHKFFTINVKPVN
LPKSGTIVLFDRKMLRNFRKDGHNWKKKKDGKTIKEAHEHLKVGNEERIHVYYAHGEDTP
TFVRRCYWLLDKSQEHIVLVHYRETHEVHAAPATPGNSYSSSITDHLSPKIVAEDTSSGV
HNTCNTGFEVRSNSLGSRNHEIRLHEINTLDWDELLVPADISNQSHPTEEDMLYFTEQLQ
TAPRGSVKQGNHLAGYNGSVDIPSFPGLEDPVYQNNNSCGAGEFSSQHSHCGVDPNLQRR
DFSATVTDQPGDALLNNGYGSQDSFGRWVNNFISDSPGSVDDPSLEAVYTPGQDSSTPPT
VFHSHSDIPEQVFNITDVSPAWAYSTEKTKILVTGFFHDSFQHLGRSNLICICGELRVPA
EFLQMGVYRCFLPPQSPGVVNLYLSVDGNKPISQLFSFEHRSVQFIEKAIPQDDQLYKWE
EFEFQVRLAHLLFTSSNKISVLTSKISPENLLEAKKLASRTSHLLNSWAYLMKSIQANEV
PFDQARDHLFELTLKNRLKEWLLEKVIENRNTKEYDSKGLGVIHLCAVLGYTWSILLFSW
ANISLDFRDKQGWTALHWAAYYGREKMVAALLSAGARPNLVTDPTKEFLGGCTAADLAQQ
KGYDGLAAFLAEKCLVAQFKDMQTAGNISGNLETIKAEKSSNPGNANEEEQSLKDTLAAY
RTAAEAAARIQGAFREHELKVRSSAVRFASKEEEAKNIIAAMKIQHAFRNFEVRRKIAAA
ARIQYRFQTWKMRREFLNMRKKAIRIQAAFRGFQVRRQYQKITWSVGVLEKAILRWRLKR
KGFRGLQVSQPDEKEGSEAVEDFYKTSQKQAEERLERSVVKVQAMFRSKKAQQDYRRMKL
AHEEAQLEYDGMQELDQMATEES
>AT5G09410.1|Arabidopsis_thaliana|CAMTA|AT5G09410.1
MVDRRSFGSITPPLQLDMEQLLSEAQHRWLRPTEICEILQNYHKFHIASESPTRPASGSL
FLFDRKVLRYFRKDGHNWRKKKDGKTIREAHEKLKVGSIDVLHCYYAHGEANENFQRRCY
WMLEQHLMHIVFVHYLEVKGNRTSIGMKENNSNSVNGTASVNIDSTASPTSTLSSLCEDA
DTGNRYGWTPAPGMRNVSQVHGNRVRESDSQRLVDVRALDTVGNSLTRFHDQPYCNNLLT
QMQPSNTDSMLVEENSEKGGRLKAEHIRNPLQTQFNWQDDTDLALFEQSAQDNFETFSSL
LGSENLQPFGISYQAPPSNMDSEYMPVMKILRRSEDSLKKVDSFSKWAIKELGEMEDLQM
QSSRGDIAWTTVECETAAAGISLSPSLSEDQRFTIVDFWPKSAKTDAEVEVMVIGTFLLS
PQEVTKYNWSCMFGEVEVPAEILVDGVLCCHAPPHTAGHVPFYVTCSNRFACSEVREFDF
LSGSTQKINATDVYGTYTNEASLQLRFEKMLAHRDFVHEHHIFEDVGDKRRQISKIMLLK
EEKEYLLPGTYQRDSTKQEPKGQLFRELFEEELYIWLIHKVTEEGKGPNILDEDGQGILH
FVAALGYDWAIKPVLAAGVNINFRDANGWSALHWAAFSGREETVAVLVSLGADAGALTDP
SPELPLGKTAADLAYANGHRGISGFLAESSLTSYLEKLTVDSKENSPANSCGEKAVQTVS
ERTAAPMTYGDVPEKLSLKDSLTAVRNATQAADRLHQVFRMQSFQRKQLCDIGDDEKIDI
SDQLAVSFAASKTKNPGQGDVSLSCAATHIQKKYRGWKKRKEFLLIRQRIVKIQAHVRGH
QVRKQYRTVIWSVGLLEKIILRWRRKGNGLRGFKRNAVAKTVEPEPPVSAICPRIPQEDE
YDYLKEGRKQTEERLQKALTRVKSMVQYPEARDQYRRLLTVVEGFRENEASSSASINNKE
EEAVNCEEDDFIDIESLLNDDTLMMSISP
>AT5G09410.2|Arabidopsis_thaliana|CAMTA|AT5G09410.2
MVDRRSFGSITPPLQLDMEQLLSEAQHRWLRPTEICEILQNYHKFHIASESPTRPASGSL
FLFDRKVLRYFRKDGHNWRKKKDGKTIREAHEKLKVGSIDVLHCYYAHGEANENFQRRCY
WMLEQHLMHIVFVHYLEVKGNRTSIGMKENNSNSVNGTASVNIDSTASPTSTLSSLCEDA
DTGDSQQASSVLRPSPEPQTGNRYGWTPAPGMRNVSQVHGNRVRESDSQRLVDVRALDTV
GNSLTRFHDQPYCNNLLTQMQPSNTDSMLVEENSEKGGRLKAEHIRNPLQTQFNWQDDTD
LALFEQSAQDNFETFSSLLGSENLQPFGISYQAPPSNMDSEYMPVMKILRRSEDSLKKVD
SFSKWAIKELGEMEDLQMQSSRGDIAWTTVECETAAAGISLSPSLSEDQRFTIVDFWPKS
AKTDAEVEVMVIGTFLLSPQEVTKYNWSCMFGEVEVPAEILVDGVLCCHAPPHTAGHVPF
YVTCSNRFACSEVREFDFLSGSTQKINATDVYGTYTNEASLQLRFEKMLAHRDFVHEHHI
FEDVGDKRRQISKIMLLKEEKEYLLPGTYQRDSTKQEPKGQLFRELFEEELYIWLIHKVT
EEGKGPNILDEDGQGILHFVAALGYDWAIKPVLAAGVNINFRDANGWSALHWAAFSGREE
TVAVLVSLGADAGALTDPSPELPLGKTAADLAYANGHRGISGFLAESSLTSYLEKLTVDS
KENSPANSCGEKAVQTVSERTAAPMTYGDVPEKLSLKDSLTAVRNATQAADRLHQVFRMQ
SFQRKQLCDIGDDEKIDISDQLAVSFAASKTKNPGQGDVSLSCAATHIQKKYRGWKKRKE
FLLIRQRIVKIQAHVRGHQVRKQYRTVIWSVGLLEKIILRWRRKGNGLRGFKRNAVAKTV
EPEPPVSAICPRIPQEDEYDYLKEGRKQTEERLQKALTRVKSMVQYPEARDQYRRLLTVV
EGFRENEASSSASINNKEEEAVNCEEDDFIDIESLLNDDTLMMSISP
>AT5G09410.3|Arabidopsis_thaliana|CAMTA|AT5G09410.3
MARKKKSVSFSHLDIARNEGNKIISFSVHAYSDRLGFVDSLFDYESLRSLLVDFWVYPSM
VDRRSFGSITPPLQLDMEQLLSEAQHRWLRPTEICEILQNYHKFHIASESPTRPASGSLF
LFDRKVLRYFRKDGHNWRKKKDGKTIREAHEKLKVGSIDVLHCYYAHGEANENFQRRCYW
MLEQYYYRKASSHWVLVATLSLFSFGYLRPSWVRHLMHIVFVHYLEVKGNRTSIGMKENN
SNSVNGTASVNIDSTASPTSTLSSLCEDADTVLVQGIVNKQVPSYDHLLNLKLEIAMVGH
LLLACVMFHRFMGTESEKMQPSNTDSMLVEENSEKGGRLKAEHIRNPLQTQFNWQDDTDL
ALFEQSAQDNFETFSSLLGSENLQPFGISYQAPPSNMDSEYMPVMKILRRSEDSLKKVDS
FSKWAIKELGEMEDLQMQSSRGDIAWTTVECETAAAGISLSPSLSEDQRFTIVDFWPKSA
KTDAEVEVMVIGTFLLSPQEVTKYNWSCMFGEVEVPAEILVDGVLCCHAPPHTAGHVPFY
VTCSNRFACSEVREFDFLSGSTQKINATDVYGTYTNEASLQLRFEKMLAHRDFVHEHHIF
EDVGDKRRQISKIMLLKEEKEYLLPGTYQRDSTKQEPKGQLFRELFEEELYIWLIHKVTE
EGKGPNILDEDGQGILHFVAALGYDWAIKPVLAAGVNINFRDANGWSALHWAAFSGREET
VAVLVSLGADAGALTDPSPELPLGKTAADLAYANGHRGISGFLAESSLTSYLEKLTVDSK
ENSPANSCGEKAVQTVSERTAAPMTYGDVPEKLSLKDSLTAVRNATQAADRLHQVFRMQS
FQRKQLCDIGDDEKIDISDQLAVSFAASKTKNPGQGDVSLSCAATHIQKKYRGWKKRKEF
LLIRQRIVKIQAHVRGHQVRKQYRTVIWSVGLLEKIILRWRRKGNGLRGFKRNAVAKTVE
PEPPVSAICPRIPQEDEYDYLKEGRKQTEERLQKALTRVKSMVQYPEARDQYRRLLTVVE
GFRENEASSSASINNKEEEAVNCEEDDFIDIESLLNDDTLMMSISP
>AT5G64220.1|Arabidopsis_thaliana|CAMTA|AT5G64220.1
MADRGSFGFAPRLDIKQLLSEAQHRWLRPAEICEILRNHQKFHIASEPPNRPPSGSLFLF
DRKVLRYFRKDGHNWRKKKDGKTVKEAHEKLKVGSIDVLHCYYAHGEDNENFQRRCYWML
EQDLMHIVFVHYLEVKGNRMSTSGTKENHSNSLSGTGSVNVDSTATRSSILSPLCEDADS
GDSRQASSSLQQNPEPQTVVPQIMHHQNASTINSYNTTSVLGNRDGWTSAHGNRVKGSNS
QRSGDVPAWDASFENSLARYQNLPYNAPLTQTQPSTFGLIPMEGKTEKGSLLTSEHLRNP
LQSQVNWQTPVQESVPLQKWPMDSHSGMTDATDLALFGQGAHENFGTFSSLLGSQDQQSS
SFQAPFTNNEAAYIPKLGPEDLIYEASANQTLPLRKALLKKEDSLKKVDSFSRWVSKELG
EMEDLQMQSSSGGIAWTSVECENAAAGSSLSPSLSEDQRFTMIDFWPKWTQTDSEVEVMV
IGTFLLSPQEVTSYSWSCMFGEVEVPADILVDGVLCCHAPPHEVGRVPFYITCSDRFSCS
EVREFDFLPGSTRKLNATDIYGANTIETSLHLRFENLLALRCSVQEHHIFENVGEKRRKI
SKIMLLKDEKEPPLPGTIEKDLTELEAKERLIREEFEDKLYLWLIHKVTEEGKGPNILDE
DGQGVLHLAAALGYDWAIKPILAAGVSINFRDANGWSALHWAAFSGREDTVAVLVSLGAD
AGALADPSPEHPLGKTAADLAYGNGHRGISGFLAESSLTSYLEKLTVDAKENSSADSSGA
KAVLTVAERTATPMSYGDVPETLSMKDSLTAVLNATQAADRLHQVFRMQSFQRKQLSELG
GDNKFDISDELAVSFAAAKTKKSGHSSGAVHAAAVQIQKKYRGWKKRKEFLLIRQRIVKI
QAHVRGHQVRKQYRAIIWSVGLLEKIILRWRRKGSGLRGFKRDTISKPTEPVCPAPQEDD
YDFLKEGRKQTEERLQKALTRVKSMAQYPEARAQYRRLLTVVEGFRENEASSSSALKNNT
EEAANYNEEDDLIDIDSLLDDDTFMSLAFE
>AT5G64220.2|Arabidopsis_thaliana|CAMTA|AT5G64220.2
MADRGSFGFAPRLDIKQLLSEAQHRWLRPAEICEILRNHQKFHIASEPPNRPPSGSLFLF
DRKVLRYFRKDGHNWRKKKDGKTVKEAHEKLKVGSIDVLHCYYAHGEDNENFQRRCYWML
EQDLMHIVFVHYLEVKGNRMSTSGTKENHSNSLSGTGSVNVDSTATRSSILSPLCEDADS
GDSRQASSSLQQNPEPQTVVPQIMHHQNASTINSYNTTSVLGNRDGWTSAHGNRVKGSNS
QRSGDVPAWDASFENSLARYQNLPYNAPLTQTQPSTFGLIPMEGKTEKGSLLTSEHLRNP
LQSQVNWQTPVQESVPLQKWPMDSHSGMTDATDLALFGQGAHENFGTFSSLLGSQDQQSS
SFQAPFTNNEAAYIPKLGPEDLIYEASANQTLPLRKALLKKEDSLKKVDSFSRWVSKELG
EMEDLQMQSSSGGIAWTSVECENAAAGSSLSPSLSEDQRFTMIDFWPKWTQTDSEVEVMV
IGTFLLSPQEVTSYSWSCMFGEVEVPADILVDGVLCCHAPPHEVGRVPFYITCSDRFSCS
EVREFDFLPGSTRKLNATDIYGANTIETSLHLRFENLLALRCSVQEHHIFENVGEKRRKI
SKIMLLKDEKEPPLPGTIEKDLTELEAKERLIREEFEDKLYLWLIHKVTEEGKGPNILDE
DGQGVLHLAAALGYDWAIKPILAAGVSINFRDANGWSALHWAAFSGREDTVAVLVSLGAD
AGALADPSPEHPLGKTAADLAYGNGHRGISGFLAESSLTSYLEKLTVDAKENSSADSSGA
KAVLTVAERTATPMSYGDVPETLSMKDSLTAVLNATQAADRLHQVFRMQSFQRKQLSELG
GDNKFDISDELAVSFAAAKTKKSGHSSGAVHAAAVQIQKKYRGWKKRKEFLLIRQRIVKI
QAHVRGHQVRKQYRAIIWSVGLLEKIILRWRRKGSGLRGFKRDTISKPTEPVCPAPQEDD
YDFLKEGRKQTEERLQKALTRVKSMAQYPEARAQYRRLLTVVEGFRENEASSSSALKNNT
EEAANYNEEDDLIDIDSLLDDDTFMSLAFE
>KFK23120.1|Arabis_alpina|CAMTA|KFK23120.1
MAGVDSGRLIGSEIHGFHTLQDLDIQSVLEEAYSRWLRPNEIHALLCNHKYFTINVKPVT
LPKSGTIVLFDRKMLRNFRKDGHNWKKKKDGKTIKEAHEHLKVGNEERIHVYYAHGDDNP
TFVRRCYWLLDKSQEHIVLVHYRETHEVQAAPATPGNSYSSSISDHISPKVVAEDINSGV
RNNTRNTGYERNNSLGSRNHDIRLHEINTLDWDELLVPTDISNQSHPTEEDMLYFTEQLQ
TVPRGSAKQGNDLQGYNPPTDIPSFHDLADSFYQNNNNSSGAGEFSSQHLLCEVDSNVQR
RDSSAPVANEPVDGMLNNGFGSQESFGRWVNNFISDSPGSVEDPSLEAVFTPGQESSATP
VSDSHSDIPEQVFNITDVSPAWAYSTEKTKILVTGFFHDSYQHFGRSNLYCICGELRVPA
EFLQLGVYRCFLPPQSPGVVNLYLSADGNTPISQLFSFEHRSIPVIEKAVPQDDQLYKWE
EFEFQVRLAHLLFTSSNKIAVFASKISPDSLLEAKKLASRTSHLLNSWAYLMKSIQANEV
PFDQARDHLFELTLKNRLKEWLLEKVIENRNTKEYDSKGLGVIHLCAVLGYTWSILLFSW
ANISLDFRDKHGWSALHWAAYYGREKMVAALLSAGARPNLVTDPTKEFLGGCTAADLAQQ
KGYDGLAAFLAEKCLVAQFKDMQMAGNITGNLEAIKAENSPNPGNSNEEEQSLKDTLAAY
RTAAEAAARIQGAFREHELKVRSTAVRVASKEEDAKNIIAAMKIQHAFRNYEVRRKIAAA
ARIQYRFQTWKMRREFLNLRNKTIRIQAAFRGFQVRRQYQKITWSVGVLEKAILRWRLKR
KGFRGLQVNQAEEKEGSGTIEDFYKTSQKQAEERLERSVVRVQAMFRSKKAQQDYRRMKV
AHEEAQLEYDGMQEQDRMAMETDMK
>KFK28113.1|Arabis_alpina|CAMTA|KFK28113.1
MADRGSFGFAPRLDIQQLLSEAQHRWLRPAEICEILRNHQKFHISSEPPNRPSSGSLFLF
DRKVLRYFRKDAHNWRKKKDGKTVKEAHEKLKVGSIDMLHCYYAHGEDNEYFQRRCYWML
EQDLMHIVFVHYLEVKGNRTSSSGIKENNSNSLSGTASVNIDSAATPSSTLSPLCEDADS
GDSHQASSSLQANREPQSVAPLIRHQQNASTMNSYNPSSILGNGDGWTSAPGIGIVSQVH
GNRVKDNESQRSVDVPAWDASFENSLARYQNLPYNALLTQTQHSNTGLMPVGGNTEKGSP
LMAEHLRNPLQTQLNWQIPVQDSLPLQKWPMDSHSGMTDDADLALLEQRARENFGTFSSL
LGSQNQQPIMGSFQAPFTSIEAAYIPQLGPEDLLYEASANQTLPLRKSLLKKADSLKKVD
SFSRWVNNELGEMEDLHMQSSSEGLAWTAVGTAAAASSLSPSLSEHQRFTIIDFWPKSSQ
TDEEVEVMVIGTFMLSPQDVTSYSWSCMFGEVEVPAEILVDGVLYCHAPPHEIGQVPFYV
TCSDRFSCSEVREFDFLPGSPKKFDTTDIYGAFTNETSLHLRFANLLARRSLVQEHIFED
VGEKRRKIRDIMLLIDEKESLVPGTTEKDLPEMEARERLIREEFEDKLYLWLIHMVTEEG
KGPNILDTEGQGVLHLAAALGYDWAIKPILAAGVSINFRDANGWSALHWAAFNGREDTVA
VLVSLGADAGALTDPSPELPLGKTASDLAYGNGHRGISGFLAESSLTSYLEKLTVDAKEN
SSADSSKAKAVQTVAERTATPISYSDVPETLSMKDSLTAVLNATQAADRLHQVFRMQSFE
RKQLSEFGDDQLDISDELAVSFAAAKSKKAGHSNGTVHAAAVQIQKKYRGWKKRKEYLLL
RRRVVKIQAHVRGHQVRKQYRTIIWSVGLLEKIILRWRRKGSGLRGFKRETVTMSPEPVS
VAPQEDDYDFLKEGRKQTEERLQKALTRVKSMAQYPEARAQYRRLLTVVEGFRENEASSS
SAMNNNNSNTEEAANYNEDDDLVDIDSLLDDDTFMSLAFE
>KFK32837.1|Arabis_alpina|CAMTA|KFK32837.1
MAEARRFSPNHELDVEQILSEARNRWLRPPEICEILQNYQRFQISTEPPTTPSSGSVFLF
DRKVLRYFRKDGHNWRKKRDGKTVKEAHERLKAGSVDVLHCYYAHGQDNENFQRRSYWML
QEELSNIVFVHYLEVKGSRVSTSYNRMQRTEDAVRSPQETGEVLTSERDGYASYSINQYD
HSNHSHATDSASVNGVHTPELEDVESAYNQQANSIVYSHQEFQQPATTGFDPYYQMTLTP
ARDSYRKELRTIPVIDSSIMVDRSKTINGPGVANGLRNKKSIDSQSWEEILGNCGSGTEG
LPMQPNSKNEVLDEMLQSSAFTMQDFASLQESMVKSQNQELHPGLASDRTVWFEGQDMEL
NTISNLASNEKAPYLSTMKQHLLDGALGEEGLKKMDSFNRWMSKELGDVGVIADANESFT
QSSSRTYWEEVESEDGSNGHNSRRDLDGYVMSPSLSKEQFFSIIDFSPSWTYVGCEVQVL
VTGKFLKTREEAEIGEWSCMFGQTEVRADVIANGVLQCVAPMHEAGRVPFYVTCSNRLAC
SEVREFEYKVVESQVFDRETDESTTIGILEARFIKLLCSKSDCPSASLSGNDSDLSQVSQ
KISLLLFENDDQLDQMLMNEISQENMKNNLLRDALKESLHSWLLQKIAEGGKGPNVLDEG
GQGILHFAAALGYNWALEPTIVAGVSVDFRDVNGWTALHWAAFFGRELVIGSLIALGAAP
GTLTDPNPDFPSGSTPSDLAYANGYKGIAGYLSEYALRAHLSLLSLNDKNAESPLAAVET
APSPSSSSLTDSLTAVRNATQAAARIHQVFRAQSFQKKQIKEFGDRKFGMSEERALSMLA
PKTHKPGRAHSDDSVQAAAIRIQNKFRGYKGRKEYLITRQRIIKIQAHVRGYQFRKNYRK
IVWSVGILEKVILRWKRKGAGLRGFKSEALVDKMQDGTEKEEDDDFFKQGRKQTEERLEK
ALARVKSMVQYPEARDQYRRLLNVVNDIQESKVEKALDSSEDAICFDDDLIDIESLLEDD
ETLMLPMSSTMWAS
>KFK32838.1|Arabis_alpina|CAMTA|KFK32838.1
MAEARRFSPNHELDVEQILSEARNRWLRPPEICEILQNYQRFQISTEPPTTPSSGSVFLF
DRKVLRYFRKDGHNWRKKRDGKTVKEAHERLKAGSVDVLHCYYAHGQDNENFQRRSYWML
QEELSNIVFVHYLEVKGSRVSTSYNRMQRTEDAVRSPQETGEVLTSERDGYASYSINQYD
HSNHSHATDSASVNGVHTPELEDVESAYNQQANSIVYSHQEFQQPATTGFDPYYQMTLTP
RDSYRKELRTIPVIDSSIMVDRSKTINGPGVANGLRNKKSIDSQSWEEILGNCGSGTEGL
PMQPNSKNEVLDEMLQSSAFTMQDFASLQESMVKSQNQELHPGLASDRTVWFEGQDMELN
TISNLASNEKAPYLSTMKQHLLDGALGEEGLKKMDSFNRWMSKELGDVGVIADANESFTQ
SSSRTYWEEVESEDGSNGHNSRRDLDGYVMSPSLSKEQFFSIIDFSPSWTYVGCEVQVLV
TGKFLKTREEAEIGEWSCMFGQTEVRADVIANGVLQCVAPMHEAGRVPFYVTCSNRLACS
EVREFEYKVVESQVFDRETDESTTIGILEARFIKLLCSKSDCPSASLSGNDSDLSQVSQK
ISLLLFENDDQLDQMLMNEISQENMKNNLLRDALKESLHSWLLQKIAEGGKGPNVLDEGG
QGILHFAAALGYNWALEPTIVAGVSVDFRDVNGWTALHWAAFFGRELVIGSLIALGAAPG
TLTDPNPDFPSGSTPSDLAYANGYKGIAGYLSEYALRAHLSLLSLNDKNAESPLAAVETA
PSPSSSSLTDSLTAVRNATQAAARIHQVFRAQSFQKKQIKEFGDRKFGMSEERALSMLAP
KTHKPGRAHSDDSVQAAAIRIQNKFRGYKGRKEYLITRQRIIKIQAHVRGYQFRKNYRKI
VWSVGILEKVILRWKRKGAGLRGFKSEALVDKMQDGTEKEEDDDFFKQGRKQTEERLEKA
LARVKSMVQYPEARDQYRRLLNVVNDIQESKVEKALDSSEDAICFDDDLIDIESLLEDDE
TLMLPMSSTMWAS
>KFK39035.1|Arabis_alpina|CAMTA|KFK39035.1
MDSDGSGRLIGSEIHGFHTLQDLDVKTMLEEAKGRWLRPNEIHAVLANPQYFTINVKPVN
LPNSGRIILFDRKMLRNFRKDGHNWKKKKDGRTVKEAHEHLKVGNEERIHVYYAHGEDNT
TFVRRCYWLLDKARENIVLVHYRDTQEAATTSGDSNSPISVSDNSSPNLVTVEDIDFSVD
NSHYLASNSNPVVRNHEVRIHDINTLDWDELLVQTDLNNQSAPILDDMSYFTEQLHSAPN
GSAEHVNVTDESLDALLNNGPQSRESFGRWMNSFLSDSNGSLEDPSFEAMVTLEQDQLAP
QAAYHPHSNAPELVFNITEVSPAWAYSSEKTKILVAGLLHDSYQHLGSSNLFCVCGDSCV
PAEYVQPGVYRCFIPPHSPGMVNLYLSVDGHKPISKCFSFEHRSVPVLDKTVPECDHESK
WEEFELQVRLAHLLFTSSNKLNVLSSKISPENLQDAKKLANKTSHLLNSWAYLIKSIQGN
KVSFDEAKDHIFELTLKNRIKEWLMEKVLEGRNTRDYDSKGLGVLHLCAILGYTWSIQLF
SLSGLSLNFRDKQGWTALHWAAYYGREKMVAALLSAGAKPNLVTDSRKDNLGGCTAADLA
QQNGFDGLAAYLAEKGLVAQFIDMKIAGNISGSLEGCKAEKSNRGALPEDEQNLKDALAA
YRTAAEAAARIQGAFREKALKAAQSSVIQFANKEEETKSIMAAMKIQNAFRKYETRRKIE
AAYRIQCRFQTWKMRREYLNMRRQTIRIQAAFRGFQARRQYKKIIWSVGVLEKAIIRWRL
KRKGFRGLQVSQGEAEEDPQGEAEEDFYKTSQRQAEERLERSVVRVQAMFRSKKAQDDYR
RMKLSHEEAQLEYDCLQDI
>KFK41133.1|Arabis_alpina|CAMTA|KFK41133.1
MQSEYEISVLYQEAQTRWLKPPEVHFILQNHERYQLTHKAPQKPTSGSLFLFNKNELKFF
RKDGHQWRRKKDGRAIAEAHERLKVGNAEALNCYYAHGEHDPHFQRRIYWMLDEEYKHIV
LVHYRDVSEGQEGNQSSGHILQFSSDPATLFSSPSSIGTQNASYNHQFGDSTDIQQHSSS
SPGLAEVNSDVMFMSSRVETPGGSGNSSEFEKLQALKNIEKLLSIEDDNVNTVVDPLYIQ
NESLDSLQYLDIDHVSQPATVYNRPESNKLERCYGGYVGAHYNADSVDPLYTQKESLDSL
QFLEGAKDINHLTQPATVLQRPDNNKLERCYGGYVGAQYHSNNLMLVKNDSGGSNGGHGD
QESESWKEVLEACEATIALHSEQGSTPSSAKGLLVGMQEDSNWSYNNQGDQSTQLLPQEL
GSFNIPACYSELGAPENNVEYCRMMDDEGKIGVPLEQEMRFTVAQKQKFTIQDISPEWGY
ANESTKVIIIGSFLCDPTESTWSCMFGSAQVPCEIIKEGVIRCEAPPCGPGKVNLCITAG
DRLSCSQIRAFEYREKPGTSCPTCSIPQACDMSTSPEELKLLVKFVQTLLSDPLSDRKSN
LEPGIDKLLKKLKADDDQWNHVIETIRDGTASSSRTVDWLLQELLKDKLDAWLSSRSQDE
DQTSCSLSKKEQGIIHMIAGLGFEWALYPILSHGVSVDFRNIKGWSALHWAAKFGSEKMV
AALIASGASAGAVTDPSAQDPVGKTAASIAASNGHKGLAGYLSEVALTNHLSLLTLEETE
NSKDFAQVEAERALNSISEQSPLGDEDQHSLKDTLAAVRNAAQAAARIQAAFRAHSFRKR
QQREAAMAACLQEYGIYCADIEGISAMSKRAFGNVKNYHSAALSIQKKYRGYKGRKDFLA
LRQKVVKIQAHVRGYQIRKHYKVICWAVGILDKVVLRWRRKGVGLRGFRQDVETTEDSED
EDILKVFRKQKVDGAVNEAFSRVLSMANSPEARQQYKRVLKRYCQTKAELGKTETLGRVG
DDDDDDDGLFDIADMEFDDLFSLPLP
>KFK41134.1|Arabis_alpina|CAMTA|KFK41134.1
MQSEYEISVLYQEAQTRWLKPPEVHFILQNHERYQLTHKAPQKPTSGSLFLFNKNELKFF
RKDGHQWRRKKDGRAIAEAHERLKVGNAEALNCYYAHGEHDPHFQRRIYWMLDEEYKHIV
LVHYRDVSEGQEGNQSSGHILQFSSDPATLFSSPSSIGTQNASYNHQFGDSTDIQQHSSS
SPGLAEVNSDVMFMSSRVETPGGSGNSSEFEKLQALKNIEKLLSIEDDNVNTVVDPLYIQ
NESLDSLQYLDIDHVSQPATVYNRPESNKLERCYGGYVGAHYNADSVDPLYTQKESLDSL
QFLEGAKDINHLTQPATVLQRPDNNKLERCYGGYVGAQYHSNNLMLVKNDSGGSNGGHGD
QESESWKEVLEACEATIALHSEGSTPSSAKGLLVGMQEDSNWSYNNQGDQSTQLLPQELG
SFNIPACYSELGAPENNVEYCRMMDDEGKIGVPLEQEMRFTVAQKQKFTIQDISPEWGYA
NESTKVIIIGSFLCDPTESTWSCMFGSAQVPCEIIKEGVIRCEAPPCGPGKVNLCITAGD
RLSCSQIRAFEYREKPGTSCPTCSIPQACDMSTSPEELKLLVKFVQTLLSDPLSDRKSNL
EPGIDKLLKKLKADDDQWNHVIETIRDGTASSSRTVDWLLQELLKDKLDAWLSSRSQDED
QTSCSLSKKEQGIIHMIAGLGFEWALYPILSHGVSVDFRNIKGWSALHWAAKFGSEKMVA
ALIASGASAGAVTDPSAQDPVGKTAASIAASNGHKGLAGYLSEVALTNHLSLLTLEETEN
SKDFAQVEAERALNSISEQSPLGDEDQHSLKDTLAAVRNAAQAAARIQAAFRAHSFRKRQ
QREAAMAACLQEYGIYCADIEGISAMSKRAFGNVKNYHSAALSIQKKYRGYKGRKDFLAL
RQKVVKIQAHVRGYQIRKHYKVICWAVGILDKVVLRWRRKGVGLRGFRQDVETTEDSEDE
DILKVFRKQKVDGAVNEAFSRVLSMANSPEARQQYKRVLKRYCQTKAELGKTETLGRVGD
DDDDDDGLFDIADMEFDDLFSLPLP
>Aradu.04S25|Arachis_duranensis|CAMTA|Aradu.04S25
MLFCSVGSVDVLHCYYAHGETNEKFQRRSYWMLEPILAEVENFARFWLKLKTLLLIALAS
YLIKLHAEYS
>Aradu.1LG94|Arachis_duranensis|CAMTA|Aradu.1LG94
MMMANNFAGRLVGSEIHGFHTLQDLDLGNIMEEARTRWLRPNEIHAILCNSKYFTINVKP
VNLPTCSGTIVLFDRKMLRNFRKDGHNWKKKKDGKTVKEAHEHLKVGNEERIHVYYAHGQ
DNPGFVRRCYWLLDKSLEHIVLVHYRETQELQASPAAPINSHSSSGSDPNAPWILSEEID
SGIKTTNAGEINNNITVKNHEQRLHEINTLEWDDLVVANDPNTSTINGGGKVPHFDQQNQ
SNLSNVANNLSAEIPSFDNLTQPIAGSHTFPENLNLQTDNQMNPNEQINHNVLVNGVSLD
TLGNGGLQSQDSFGMWVNHMLSDSPCSVDESAVESSVSSIHESYSSLVGDDKQTSLPEQV
FNLTDVSPAWVPSTEKSKILVTGFFHKDADLSKSNLLCVCGDVSVPVECVQVGVYRCWVP
PHSPGFVNLYLSFDGHKPISQVVNFEYRTPILHDPVAFMENNDNWDKFQFEMRLSYLLFT
KKNSLDVFSCTVSPKRLKEARNFAIRTSFISNSWQYLMKSTQYNRIPYSQAKEDLFGISL
RSRLKEWILERIILGCKTTEYDAQGQSVIHLCAILDYTWAVSLFSWSGLSLDFRDKLGWT
ALHWAAYYGREKMVATLLSAGAKPNLVTDPTPQNPGGQTAADLAYMNGYDGLAAYLSEKA
LVRQFNDMSLAGNISGQLETNTTDPEDPENLSEDQLYLKDTLAAYRTAAQAAARIQAAFR
EHSLKLQTETIELLTPEAEARKIVAAMKIQHAFRNFESRKMMKAAARIQYTYRTWKIRRE
FLNMRHQAIKIQAAFRCFQLRKHYRKILWSVGVVEKALLRWRLKRKGLRGLHVNNADQKE
EGDGEEEFFRIGRKQAEERVERSVVRVQAMFRSKKAQQDYRRMKLALNQANLDREYEEFL
GTEDNMEI
>Aradu.33TM5|Arachis_duranensis|CAMTA|Aradu.33TM5
MIPEAFSILIQVMSIHMDIPNNTSDSEALPGSGGFNANNQWHSFFKLLKKGSQMPFQPFH
LLKKNIPKLTRRKSKRAATDDFIHGMIVLVYYIFMVRNDNVIGEGGYAEVYLGKLEDGTF
VAIKKLTRGNEEEMTADFLSELGIICCILSLLNKFCLSSILHNALSKAGNVDVLNCYYAH
GEDNENFQSRWLKQATLQLHLTHFDPRLEHIVLIYYRDIKERYKSGISHSPAAPVSLVGS
SQTSSVPSSVKIVTYN
>Aradu.G8KNY|Arachis_duranensis|CAMTA|Aradu.G8KNY
MATGDDYNIDDLFQEAQSRWLKPVEVMYILQNHDKYQFTQEPPQQPTSGSLFLFNRRVLR
FFRRDGHNWRKKKDGRTVGEAHERLKVGTVEALNCYYAHGEQNPTFQRRSYWMLDPAFEH
IVLVHYRETSEGRSSSGPGTQLSPSSSSAFGQSPSSYSAQTPLSTSVLGDPYEPNQSYSS
SGTGEVTSDVFIMNDGMSHLDGTYADSGTSTEVEVTRALLRRLEEQLSLNEDSIKEIASF
YGEKEITGDSNAQQNQGLTCKQEESAAFARPDDYGLIFYGHNGTQDEGDKSYELMDHTYR
DGNEKDIWTEVLESCKSSSTARLPQKNVYMPAGKYLKQENSPSSSRKEPIANQDDSHWLN
FNSNNTENSVFSLPEGDSGVEYPPYSSVLEAQKANSEYYATLFAQSQIGPSLDADSSLTV
SQKQKFSIKAVSPEWGYTTETTKIIIVGSFLCHPSDSAWACMFGDVEVPIEIIQDGVISC
EAPSRLSGKVNLCITSGNRQSCSEVREFEYRNKTSICTYCNSSATEANRSPEELLLLVRF
AQMLLSGSTTKNDDIESGTHLVKQKADDDSWSHIIEALLVGSGTSSGMVDWLLEELLKDK
LQLWLSCRSQEKDEVTGCCLSKKEQGIIHMLAGLGFEWALHPILSCGVNINFRDINGWTA
LHWAARFGREKMVASLIACGASAGAVTDPSAQDPKGKTAASIAASSGHKGLAGYLSERAL
TSHLSSLTLQESELSKSSAQFEADLAVSSVSKENLAAGEDQAPLKHTLAAVRNATQAAAR
IQSAFRSHSFRKRRAREAAAATAGGINAGSIGNIPELSAMSKLAFRNSRDHNSAALSIQK
KFRGWKGRKDFLELRQKVVKIQAHVRGYQVRKHYKVIWAVGILDKVVLRWRRKGAGLRGF
RQEMETSALDESEDEDILKPFRKQMVDAEIKEAVSRVLSMVDSPDARQQYHRMLEKYRQA
KAELAGTSEEASLSTSIADVFSMEDDMYQFPQG
>Aradu.KT95M|Arachis_duranensis|CAMTA|Aradu.KT95M
MFNDDGAATKLNGSTCGFRDTWLPHIASNNGIWFRKYWWLFIPIGVQNLLLYLDVENTME
EAKSRWLRPNEIHAILSNSKYFTIHVKPVNKPKSGRIILFDRKMLRNFRKDGYNWKKKND
GKTVKEAHEHLKVGNEERIHVYYAHGQDNPGLVRRCYWLLDKRLEHIVLVHYRETQESQV
SPVTPVNSHSSSASDQPWLSEELDSGTNTAYASGFNDNLTVESHEMKLHELNTLEWDDLV
LSNDNTSTIVTSGNVQSFNQQNQSFLKGSSGNVASNLVPEIHSFSKLAQPIVESNSVPYS
IPDSVDFQRTSPISLAGVDSSNTLVNPSLQSQDSFGMWINNMISDSPPCSVESALESSIS
SSVQGQYSSLVAGNQLSSLPEQVFTITDVSPTWASSTEKTKILVTGLFHNDYQHLAKSNL
YCVCSDASIPVETVQLGVYRCWVSPHSPGFVNLYLSFDGRKPISQVVNFEYRTPLLHDPT
AFMEQKYDWEEFRLQIRLTNLLFDTKKSLDIFSSKVSPKSLKEARKFAFKTSFISKSWQY
LMKSTEENTIPFPQAKDDLFQIALKNRLKEWLLERISLGVKTTEHDKQGQGVIHLCAILG
YTWAVSLFSWSGLSLDFRDKFGWTALHWAAYYGREKMVGTLLSFGAKPNLVTDPTPQNPG
GCTAADLAYIKGYDGLAAYLSEKSLVEQVNDMNLAGNISGPLETTTVDIGNTENLTEDQL
YLKETLASYRTAAEAAARIQSAFREHSLKLRSMKIESLSPEDQERQIVAAMKIQHAFRNY
ETRKTMAAAARIQYRYRTFKLRREFLHMKRQVIRIQAAFRGFQARKQYRKIIWSVGVLEK
VILRWRLKRKGFRGLQVNHDQEMKDETQGSDIEEDFFRTSRKQAEERVERSVVRVQAMFR
SKKAQEEYRRMKLAHNQAQLELEFEELLICGDDMITEKQ
>Aradu.LJT36|Arachis_duranensis|CAMTA|Aradu.LJT36
MAERSSSFGLGPRLDLQQLQFEAQHRWLRPAEICEILRNYRMFHITSEPPNRPPSMVLKC
VAHKFIAKFSSHVLNTCVVIAGGSLFLFDRKVLRYFRKDGHNWRKKKDGKTVKEAHEKLK
VGSVDVLHCYYAHGEENENFQRRSYWMLEQDMMHIVFVHYLDVKVNKTNIGRNIDTDEAM
SESQKGSSVLSGFPTSYNSMPSRSTDSMSPTSTLTSLCEDADSEDIRQASSGMHSFGNSL
GSGQAMDSIDTCSNRSYFMLPISGDHGQSTISVTDYIPHVQGDTSRLGITAYIEDQKSHV
MPLRDTITEQSVGLYTPCSSISSGSMGSTLEQEKAVPENLYGSKSGLNEDSRGSQSTQSN
WQITFDENTGPLPRWSLTESLGLEFESDYSMALFGSETDNAIPEICPDLFTSNGELKEQP
VQQKFPKQSTDAQSQHAPRSDSEYELPREDSTGYSLNAKHALLDGEENLKKVDSFSRWIT
KELGEVDDLHLQSSPGISWSTDECGHVIDDTSLNLSLSQDQLFSISDFSPKWAYADSEIE
VLIIGAFLKSQLEVEACHWSCMFGEVEVPAEVLTNGILCCQAPPHKVGRFREGFARNVDF
ADFFYSSTEMMLHLRLDELLSSKSVLSTNQDFEGYMETRNLIFKLISLKEEEEYSHKEEA
TAGLSVSQHKLEEHVFHRKIKEKLYSWLLHKVTEGGKGPNVLDKDGQGVLHLVAALGYDW
AITPVITAGVNINFRDVNGWTALHWAASCGRERTVAVLVSMGAAAGALTDPSPAFPSGRT
AADLASSNGHKGISGFLGESLLTSHLASLTMDDPSEDGRNKTLGGKAVQTASERSATPLL
YGDVSDTLCLKDSLSAVRNATQAADRIHQVFRMQSFQRKQLAQCEDDDEFGLSDQQVLSF
IASRACKSGQGEGLVNAAAIQIQKKFRGWKKRKEFLIIRQRVVKIQAHVRGHQVRKQYKL
IWSVGILEKVILRWRRKGRGLRGFRPDTLNMVPNPPSNPSQEDDYDVLKEGRKQSEERFQ
KALSRVKSMVQYPEARAQYRRVLNVVEDFRQTKEYTNSEDTVDGVADLIDIDMLLDDENL
PIAYD
>Aradu.QG0BG|Arachis_duranensis|CAMTA|Aradu.QG0BG
MWTRQAGSLFLYDRKTLRYFRKDGHRWRKKKDGKTFREAHEKLKAGNVDVLNCYYAHGED
NENFQRRSYWMLDEQLEHIVLVHYRHIKEGYKSGVSHSPAAPVSLVGSSRTSSAPSSVKI
ESPISVFQTSVSSTANEVEQAGRASVCDDRHSENGPQVLSHARPIDTSIPHNARLLGHEA
TGFAELMRDPLISWSSSLPSFYPGSGLSSCATIENTSRTTVDMNDGELHVEADPINQHVQ
NFRDRLMTDVCIQPVTGMLHAVNQVQKEHDLVSLRTQFHHHHPVLATKNVVEQKFQDGGL
DNDDPQNVESGELKKLDCFGWWMDKEIG
>Aradu.V78GZ|Arachis_duranensis|CAMTA|Aradu.V78GZ
MAERPSFGLGPRLVTENGFRYLDLRLGRGFEKAELKFIRGGEASLIAFRQLYIAMNDMEF
DRCWFNDFQQLQFEAQHRWLRPAEICEILRNYRMFQITSEPHNRPPSGSLFLFDRKVLRY
FRKDGHNWRKKKDGKTVKEAHEKLKVGSVDVLHCYYAHGEENENFQRRSYWMLEPFCTGN
KTNTGGNIDSYDVSSDSQRTPSPSSGLPTNYSNLPSLSTDSMSPASSLASLREDADSGDR
GQSSISGDYIPVVPGERFGGSDTTYIDGQKAHSMASWDTVLKQCNAELQSDPSFVPFSSI
PSSLIGNTVEQERNDFGDLLGSKSSLTEEAGSSQSIQSNWQIPFEESSGRLPNFTQSLSL
EFGSDYISGLVGNETLNASSEIDPHLFNFHGEPKEQHVQQHYPERHADGQSQYALQSNSL
NKVLGEESLNHAFTAKRTLLDGDESLKKVDSFSRWITKTLGEVDDLNMQSSAGISWGTDE
SGHVIDDSSLSPSLSQDQLFSINEFSPKWAYAEVETEVVIVGSFLKYQPEVSTSNWSCMF
GEVEVPAEVLTNGILCCQAPPHKVGRVPFYVTCSNRLACSEVREFDYREGFSGNVEFADF
YNDSTERLLHLRLEEFLSSKPVCPSKQTFENDMEKRDVILKLIFLREEEEFSSKEEQHVE
SDTSSQKVKAHLFHRQIKEKLYSWLLHKVTESDKGPNVLDKDGQGVLHLAAALGYDWAIQ
PILTAGGGINFRDVNGWTALHWAASCGRERTVVVLVTMGANSGALTDPSPAFPTGRTASE
LASTNGHKGISGFLGESLLTSHLESLTMDDQYKGGRQEISVTKVVQTVSERTATPVLYGD
DMPDDPCLKDSLTAVINATQAADRIHQNAVFSEEAKSGQGDRLANAAATQIQKKFRGWKK
RKEFLIIRQRIVKIQGKLHRPSLRSDWAHVRGHQVRKSLKSIIWSVGILEKVILRWRRKG
SGLRGFKPDALNKAPIQQSDPPKEDDYDFLKEGRKQSEEKFQKALSRVKSMVQYPEARAQ
YRRLLNVVDDFRQTKACNMDLVNSEETVDGVEDLIDIDMLLDDDNFIPIAFD
>Aradu.VI57J|Arachis_duranensis|CAMTA|Aradu.VI57J
MPPGRKEGVSWNFLHVMAGFEYNIDDLYQEAKRRWLKPVEVLYILRNHDQCKFTNIPPQK
PTSGSLFLFNRRIMRFFRKDGYNWRKKRDGRTVGEAHERLKIGNVEILNCYYAHGEENRS
FQRRSYWILDPAYEHIVLVHYRETKEGNSGSGPIPPLSGGSSPEFSQNRSSRTTLDPGTI
SVFGDSCEPSQNFSSPESMEVTSNIIRNNGMDQLDETDAVLRQLKQQLSLEKENCEEISP
TYNEPEILHDLNPQHDERVMYKHKSAAFTVPNDYGQAAYECNGRQGVICLPLEALSLHSA
KFAKDQLQNSTDESDNGKNYNQLLNCDHPDANENALSWTEVLESCKPASLTNLPEQHAYE
AYGNDSSLHSSRGVLIDSQQNSRWINSNSINAENSVFSCPQDGGTKFPLYSPVEAESSDY
ATLFHQIQIPPPLDADSCLTISQKQKFTIRRIFPEWCYATETSKVVIIGSFLCLPSNSTW
ACMFGDIEVPAEIIQDGVICCEAPPHLPGKVTLCVTSGNRESCSEFREFEFRNKTNNCTR
CNSMETETARSQDELLLLVTFAQMLLSPPTKKNDNMEPVYHLPVEQKADDDSWSHVIEAL
LVGSGTSSGTIDWLLEELLKDRLQLWLSGKSWEIDEATGCPLSKKEQGIIHMVAGLGYEW
ALIPILSCGVNINFRDIRGWTALHWAARFGREKMVASLIAAGAYAGAVTDPTSADPDGKT
AAAIAASNGHKGLAGYLSEVALTSHLSSLTLWGFTGCYGYDIDADGIGNILELSPRLSHS
FGRLRDYNAAALSIQKKYRGWKGRKDFLALRQKVVKIQAHVRGYQVRKQYKIIVWAVGVL
EKVVLRWRRKGAGLRGYRQDSIDENDDDDFLKVFRKQKVHVAIEKAFSRVLSMVHSSGAR
QQYRRMLEMYREAKAELGSMNDEAPLATSVGDTSNIDDDDELFQIPGGWETL
>Ahy012460|Arachis_hypogaea|CAMTA|gnl|UG|Ahy#S59521495
GFEYNIDDLYQEAKRRWLKPVEVLYILRNHDQCKFTNIPPQKPTGGSLFLFNRRIMRFFR
KDGYNWRKKRDGKTVGEAHERLKIGNVEILNCYYAHGEENRSFQRRSYWILDPAYEHIVL
VHYRETKEGNSGSGPIPPLSEGCSPEFSQNRSSRTTLDPGTISVLGDSCEPSQNFSSTES
MEVTSNIIRNNGMDQLDETDAVLRQLKQQLSLEKENCEEISPTYTEPEILHDLNPQHDER
VMYKHKSAAFTVPNDYGQAAYECNGRQGDNGKNYNQILNCDCPDANENALSWTEVLESCK
PASLTNLPEQHAYEAYGNDSSLHSSRIVLIDSQENSQWINSNSINAENSVFSCPQDGGTK
FPLYSPVEAEELSSDYATLFHQIQIPPPLDADSCLTISQKQKFTIRRIFPEWCYATETSK
VVIIGSFLCLPSNSTWACMFGDIEVPAEIIQDGVICCEAPLHLPGKVTLCVTSGNRESCS
EFREFEFRNKTKSCTRCNSMETETARSQDELLLLVTFAQMLLSPPTIKNDNMEPVYHLPV
EQKADDDSWSHVIEALLVGSGTSSGTIDWLLEELLKERLQLWLSGKSREIDEATGCPLSK
KEQGIIHMVAGLGYEWALIPILSCGVNIX
>Ahy016161|Arachis_hypogaea|CAMTA|gnl|UG|Ahy#S59547770
WKKKKDGKTVKEAHEHLKVGNEERIHVYYAHGQDNPGFVRRCYWLLDKSLEHIVLVHYRE
TQELQASPAAPINSHSSSGSDPNAPWILSEEIDSGIKTTNAGEINNNITVKSHEQRLHEI
NTLEWDDLVVANDPNTSTINGGGKVPHFDQQNQSNLSNQVANNLSAEIPSFDNLTQPIAG
SHTFPENLNLQTDNQMNPNEQINHNVLVNGVFLDTLGNGGLQSQDSFGMWVNHMLSDSPC
SVDESAVESSVSSIHESYSSLVGDDKQTSLPEQVFNLTDVSPAWVPSTEKSKILVTGFFH
KDADLSKSNLLCVCGDVSVPVECVQVGVYRCWVPPHSPGFVNLYLSFDGHKPISQVVNFE
YRTPILHDPAAFMENNDNWDKFQFEMRLSYLLFTKKNSLDVFS
>Ahy017824|Arachis_hypogaea|CAMTA|gnl|UG|Ahy#S59525229
DGHNWRKKKDGKTVREAHERLKAGSVDVLHCYYAHGEENENFQRRTYWMLDEELSHIVLV
HYREVKATKANFRGAAKENQESLPYAQIDKLPGSTEKEISLSCSLHPHNYQVPSHTIDTT
SMKSTQATEYEEAESALNSYASSEDYSFLETQHPVVEKIPDPYCLLQFINEQEKLCGTPG
MNHIMLSQAGKIKX
>Araip.4CU64|Arachis_ipaensis|CAMTA|Araip.4CU64
MMMANNFAGRLVGSEIHGFHTLQDLDLGNIMEEARTRWLRPNEIHAILCNSKYFTINVKP
VNLPTCSGTIVLFDRKMLRNFRKDGHNWKKKKDGKTVKEAHEHLKVGNEERIHVYYAHGQ
DNPGFVRRCYWLLDKSLEHIVLVHYRETQELQASPAAPINSHSSSGSDPNAPWILSEEID
SGIKTTNAGEINNNITVKSHEQRLHEINTLEWDDLVVANDPNTSTINGGGKVPHFDQQNQ
SNLSNVANNLSAEIPSFDNLTQPIAGSHTFPENLNLQTDNQMNPNEQINHNVLVNGVFLD
TLGNGGLQSQDSFGMWVNHMLSDSPCSVDESAVESSVSSIHESYSSLVGDDKQTSLPEQV
FNLTDVSPAWVPSTEKSKILVTGFFHKDADLSKSNLLCVCGDVSVPVECVQVGVYRCWVP
PHSPGFVNLYLSFDGHKPISQVVNFEYRTPILHDPAAFMENNDNWDKFQFEMRLSYLLFT
KKNSLDVFSCTVSPKRLKEARNFAIRTSFISNSWQCLMKSTQYNRIPYSQAKEDLFGISL
RSRLKEWILERIILGCKTTEYDAQGQSVIHLCAILDYTWAVSLFSWSGLSLDFRDKFGWT
ALHWAAYYGREKMVATLLSAGAKPNLVTDPTPQNPGGQTAADLAYMNGYDGLAAYLSEKA
LVRQFNDMSLAGNISGQLETNTTDPEDPENLSEDQLYLKDTLAAYRTAAQAAARIQAAFR
EHSLKLQTETIELLTPEAEARKIVAAMKIQHAFRNFESRKMMKAAARIQYTYRTWKIRRE
FLNMRHQAIKIQAAFRCFQLRKHYRKILWSVGVVEKALLRWRLKRKGLRGLHVNNADQKQ
EGDGEEEFFRIGRKQAEERVERSVVRVQAMFRSKKAQQDYRRMKLALNQANIT
>Araip.74ZFI|Arachis_ipaensis|CAMTA|Araip.74ZFI
METDIEQILIEAQRRWLRPAEICEILSNYKMFQIAPEPAHMPPSGSLFLFDRKVLRYFRK
DGHNWRKKKDGKTVREAHERLKAGSVDVLHCYYAHGEENENFQRRTYWMLDESQQRFSFI
FLSRKMKTFKYAHTGPYVGVSSWLMVICFALPSADEKDSATVDHILMELSHIVLVHYREV
KANFRGAAKENQESLPYAQIDKLPGSTEKEIFLSCSLHPHNYQVPSHTIDTTSMKSTQAT
EYEEAESGISFATKANFRGAAKENQESLPYAQIDKLPGSTEKEIFLSCSLHPHNYQVPSH
TIDTTSMKSTQATEYEEAESALNNYASSEDYSFLETQHPVVEKIPDPYCPPQFISSYLIC
CTNCNIETITDEQEKLCGTPGMNHIMLSQAGKIKDIHNVRLAYEPPQHLGFSMWEYILEN
NGRSQYMPLQPVLPEIQPDNMGINSNPSLMRSNFTTNITKVNGKENMVQVEGNWQVMNEL
YEFDPQRSLEQCLIHQDKPKVLMIDDPQEKLLDAKEKIETNRSLDGIDDTNLTLKKALLD
GSLAEEGLKKLDSFNQWMSKELGDVEESKTPSTFSAYWGTVENENDVDNATIPSEVHLDT
YALDPSISHDQLFTIIDFSPSWAFEGSETKILIYGQFLRSLQEAEQCKWSCMFGEVEVPA
NIIDNGVLSCYTPPHKTGRIPFYVTCSNRLACSEIREFDFRDIYTQEVNNAAEQRESISD
NFSVRFEELLYMGHTLPQNFDPISVSEKSELRSKISSLLRKEEDDWDKLLKLTLEKDFSP
QNVQEHLLQNLLKDKLLGWLLQKVIEDGKGPNVLDEGGQGVLHLAAALGYDWALQPTVIA
GVNVNFCDVNGWTALHWAAFCGRELTVASLISLGAAPGVLTDPSPEHPSGRTPADLASAN
GHKGIAGYLAESSISVQLLSLDMNRDTRESSGSKVVYRVQHNTTEVNDDRLSYELSLKDS
LAAVCNASQAAARIHEVYRVQSFQRKQLKEYDDKFGISDEDALSLITVKPHKVGQRNEPV
HAAAIRIQNKFRSWKGRKEFLMIRQRIVKIQAHVRGHQVRKNCGKIIWSVGILEKVILRW
RRKGSGLRGFKLEDVPEGTMVQDTQCKEDEYDFLKEGRKQTEERLQKALSRVKSMVQYPE
ARDQYHRLLNVVTEIQENQSCINLRALYQALHMTLKHHRSSEERREFDNLIDLETLLDED
TFMLTIIAEMRRYRFKAM
>Araip.FL5PZ|Arachis_ipaensis|CAMTA|Araip.FL5PZ
MATGDDYNIDDLFREAQSRWLKPVEVMYILQNHDKYQFTQEPPQQPTSGSLFLFNRRVLR
FFRRDGHNWRKKKDGRTVGEAHERLKVGTVEALNCYYAHGEQNPTFQRRSYWMLDPAYEH
IVLVHYRETSEGRSSSGPGTQLSPSSSSAFGQSPSSYSAQTPLSTSVLGDPSEPNQSYSS
SGTGEVTSDVFIMNDGMSHLDGTYADSGTSTEVEVTRALLRRLEEQLSLNEDSIKEIASF
YSEKEITGDSNAQQNQGLTCKQEESAAFSRPDDYGLIFYGHNGTQDEGDKSYELMDHTYR
DGNEKDIWTEVLESCKSSSTARLPQKNIYMPAGEYLKQENSPSLSRKEPIANQDDGHWLN
FNNSNNAENSVFSLPEGDSGVKYPPYSSVLGAQKANSEYYATLFAQSQIGPSLDADSSLT
VSQKQKFSIKAVSPEWGYTTETTKIIIVGSFLCHPSDSAWACMFGDVEVPIEIIQDGVIS
CEAPSRLSGKVNLCITSGNRQSCSEVREFEYRNKTSICTYCNSSATEANRSPEELLLLVR
FAQMLLSGSTTKNDDIESGTHLVKQKADDDSWSHIIEALLVGSGTSSGMVDWLLEELLKD
KLQLWLSCRSQEKDEVTGCCLSKKEQGIIHMVAGLGFEWALHPILSCGVNINFRDISGWT
ALHWAARFGREKMVASLIACGASAGAVTDPSAQDPKGKTAASIAASSGHKGLAGYLSERA
LTSHLSSLTMQETELSKSSAQLEADLAVCSVSKENLAAGEDQAPLKHTLAAVRNATQAAA
RIQSAFRSHSFRKRRAREAAAATAGGINAGSIGNIPELSALSKLAFRNSRDHNSAALSIQ
KKFRGWKGRKDFLELRQKVVKIQAHVRGYQVRKHYKVIWAVGILDKVVLRWRRKGAGLRG
FRQEMETSALDESEDEDILKPYRKQMVDAEIKEAVSRVLSMVDSPDARQQYHRMLEKYRQ
AKAELAGTSEEASLSTSIADVFSMEDDMYQFPQG
>Araip.HUG3D|Arachis_ipaensis|CAMTA|Araip.HUG3D
MRFFRRDGHNWHKKKDERTVGEAHERLKVGTIEALNCYYAHGEQNPTFQRRSYWMLDLAY
EHIILVHYRTTSEVKAKETKSKKVGMAINVDYGGVVVTVESLSSALETLKDGVLNEAET
>Araip.IW5LR|Arachis_ipaensis|CAMTA|Araip.IW5LR
MLRIVCKNIAVMSPECSTSMGVATLATLISIRNGIIVTIALWAGNVDVLNCYYAHGEDNE
NFQRKSEHIVLVHYRDTKEQWSRWQRRKPDADTVFLKAMAEIGQVKLYGEHPTLIEMSLY
RARRHLYKEERLQAEEDKLEEIGPMAYYSEWVKAWKGDTSREAIQKHFKETGEDETAQLI
EMFSHQTDREYRIMIGTDVHIKRDPLAMRMKEKQIKKSQGQASHTLWL
>Araip.KLB3I|Arachis_ipaensis|CAMTA|Araip.KLB3I
MDFWLSFMAVISTFLYLATIDEVFKRAIHTVIAILTALLAATKATSDATNPCIKYQQIYS
NVGTVEGLNCYYAHREQNPTFQRRIYWMLDL
>Araip.L2WGT|Arachis_ipaensis|CAMTA|Araip.L2WGT
MAERSSSFGLGPRLDLQQLQFEAQHRWLRPAEICEILCNYRIFHITSEPPNRPPSGSLFL
FDRKVLRYFRKDGHNWRKKKDGKTVKEAHEKLKVGSVDVLHCYYAHGEENENFQRRSYWM
LEPDMMHIVFVHYLDVKVNKTNIGRNIDTDEAMSESQKGSSVLSGFPTSYNSMPSRSTDS
MSPTSTLTSLCEDADSEDIRQASSGMHSFGNPLGSGQAMDIIDTCSNRSYFMHPISGDHG
QSTISVTDYIPHVQGDKSRLGITAYIEDRKSHVMPLRDTITEQSVGLYTPCSSISSGSRG
STLEQEKAVPENLFGSKSGLNEESRGSQSTQSNWQITFDENTGPLPRWSLTESLSLEFES
DYSMALFGGETDNAIPEICPDLFTSNGELKEQPVQQKFPKQSTDAQSQHAPRSDSEYELP
REDSAGYSLNAKHALLDGEENLKKVDSFSRWITKELGEVDDLHLQSSPGISWSTDECGHV
IDDTSLNPSLSQDQLFSISDFSPKWAYADSEIEVLIIGAFLKSQLEVEACHWSCMFGEIE
VPXXXXXXXXXXXXNGIMCCQAPPRQVGRVPFYVTCSNRFACSEVRDFEFREGFARNVDF
ADFFYSSTEMMLHLRLDELLSSKSVLSTNQDFEGYMETRNLIFKLISLKEEEEYSHKEEA
TAGLSVSQHKLEEHVFHRKIKEKLYSWLLHKVTEGGKGPNVLDKDGQGVLHLVAALGYDW
AITPVITAGVNINFRDVNGWTALHWAASCGRERTVAVLVSMGAAAGALTDPSPAFPSGRT
AADLASSNGHKGISGFLGESLLTSHLASLTMDDPSEDGRNKTLGGKAVQTASERSATPLL
YGDVSDTLCLKDSLSAVRNATQAADRIHQVFRMQSFQRKQLAQCEDDDEFGLSDQQVLSF
IASRACKSGQGEGLVNAAATQIQKKFRGWKKRKEFLIIRQRVVKIQAHVRGHQVRKQYKL
IWSVGILEKVILRWRRKGRGLRGFRPDTLNMVPNPPSNPSQEDDYDVLKEGRKQSEERFQ
KALSRVKSMVQYPEARAQYRRVLNVVEDFRQTKVLYFLIYGLLPIAYD
>Araip.PLB46|Arachis_ipaensis|CAMTA|Araip.PLB46
MAERPSFGLGPRLVTENGFRYLDLRLGRGFEKAELKLVRGEASLIAFRQLYIAMNDMEFD
RCWFNDFQQLQFEAQHRWLRPAEICEILRNYRMFQITSEPHNRPPSGSLFLFDRKVLRYF
RKDGHNWRKKKDGKTVKEAHEKLKVGSVDVLHCYYAHGEENENFQRRSYWMLEPFCTGNK
TNTGGNIDSYDVSSDSQRTPSPSSGLPTNYSNLPSLSTDSMSPASSLASLREDADSEEIH
QASSRLHTLNESQHMRNGHPTDKVDTGDRGQSSISGDYIPVVPAERFGGSDTTYIDGQKA
HSMASWDTVLKQCNAELQSDPSFVPFSSIPSSLIGNTVEQERNDFGDLLGSKSSLTEEAG
SSQSIQSNWQIPFEESSGRLPNLTQSLSLEFGSDYISGLVGNETLNASSEIDPHLFNFHG
EPKEQHVQQHYPERHADGQSQYALQSNSLNKVLGEESLHHAFTAKRTLLDGDESLKKVDS
FSRWITKTLGEVDDLNMQSSAGISWGTDESGHVIDDSSLSPSLSQDQLFSINEFSPKWAY
AEVETEVVIVGAFLKYQPEVSTSNWSCMFGEVEVPAEVLTNGILCCQAPPHKVGRVPFYV
TCSNRLACSEVREFDYREGFSGNVEFADFYNDSTERLLHLRLEEFLSSKPVCPSKQTFEN
DMEKRDVILKLIFLREEEEFSSKEEQHLESDTSSQKVKAHLFHRQIKEKLYSWLLHKVTE
SDKGPNVLDKDGQGVLHLAAALGYDWAIQPILTAGGGINFRDVNGWTALHWAASCGRERT
VVVLVTMGANSGALTDPSPAFPTGRTASELASTNGHKGISGFLGESLLTSHLESLTMDDQ
YKGGRQEISVTKVVQTVSERTATPVLYGDDMPDDPCLKDSLTAVRNATQAADRTSKSGQG
DRLANAAATQIQKKFRGWKKRKEFLIIRQRIVKIQGKLHRPSLRSDWAHVRGHQVRKSLK
SIIWSVGILEKVILRWRRKGSGLRGFKPDALNKAPIQQSDPPKEDDYDFLKEGRKQSEEK
FQKALSRVKSMVQYPEARAQYRRLLNVVDDFRQTKACNMDLVNSEETVDGVENLIDIDML
LDDDNFIPIAFD
>Araip.UY1E7|Arachis_ipaensis|CAMTA|Araip.UY1E7
MPPVLSNYSSVERKKGRSFEYNIDDLYQEAKRRWLKPVEVLYILRNHDQCKFTNIPPQKP
TGGSLFLFNRRIMRFFRKDGYNWRKKRDGKTVGEAHERLKIGNVEILNCYYAHGEENRSF
QRRSYWILDPAYEHIVLVHYRETKEGNSGSGPIPPLSEGCSPEFSQNRSSRTTLDPGTIS
VLGDSCEPSQNFSSTESMEVTSNIIRNNGMDQLDETDAVLRQLKQQLSLEKENCEEISPT
YTEPEILHDLNPQHDERVMYKHKSAAFTVPNDYGQAAYECNGRQGDNGKNYNQILNCDCP
DANENALSWTEVLESCKPASLTNLPEQHAYEAYGNDSSLHSSRIVLIDSQENSQWINSNT
VFSCPQDGGTKFPLYSPVEAEELSSDYATLFHQIQIPPPLDADSCLTISQKQKFTIRRIF
PEWCYATETSKVVIIGSFLCLPSNSTWACMFGDIEVPAEIIQDGVICCEAPLHLPGKVTL
CVTSGNRESCSEFREFEFRNKTKSCTRCNSMETETARSQDELLLLVTFAQMLLSPPTIKN
DNMEPVYHLPVEQKADDDSWSHVIEALLVGSGTSSGTIDWLLEELLKERLQLWLSGKSRE
IDEATGCPLSKKEQGIIHMVAGLGYEWALIPILSCGVNINFRDIRGWTALHWAARFGREK
MVASLIAAGAYAGAVTDPTSADPDGKTAAAIAASNGHKGLAELTINRVSKENIGFTADGV
SLAAVRNAALAAARIQAAFQLSPRLSHSFGRLRDYNAAALSIQKKYRGWKGRKDFLALRQ
KVVKIQAHVRGYQVRKQYKIIVWAVGVLEKVVLRWRRKGAGLRGYRQDSIDENDDDDFLK
VFRKQKVHVAIEKAFSRVLSMVHSNGARQQYRRMLEMYREAKAELGSMNDEAPLTTSVGD
TSNIDDDDELFQIPGGWETL
>Araip.W4U3Q|Arachis_ipaensis|CAMTA|Araip.W4U3Q
MFNDDGAATKLNGSTCGFRDTWLPHIASYVYELVYPVNLLIISLDLLFSIDLDVENTMEE
AKSRWLRPNEIHAILSNSKYFTIHVKPVNKPKSGRIILFDRKMLRNFRKDGYNWKKKNDG
KTVKEAHEHLKVGNEERIHVYYAHGQDNPGLVRRCYWLLDKRLEHIVLVHYRETQESQVS
PVTPVNSHSSSASDQPWLSEELDSGTNTAYASGFNDSLTVESHEMKLHELNTLEWDDLVL
SNDNTSTIATSGNVQSFNQQDQSFLKGSSGNVASNLVPEIHSFSKLAQPIAESNSVPYSI
PDSVDFQRTSPISLAGVDSSNTLVNPSLQSQDSFGMWINNMISDSPPCSVESALESSISS
SVQGQYSSLVAGNQLSSLPEQVFTITDVSPTWASSTEKTKILVTGLFHNDYQHLAKSNLY
CVCSDASIPVETVQLGVYRCWVSPHSPGFVNLYLSFDGRKPISQVVNFEYRTPLLHDPTA
FMEQKYDWEEFRLQIRLTNLLFDTKKSLDIFSSKVSPKSLKEARKFAFKTSFISKSWQYL
MKSTEENTIPFPQAKDDLFQIALKNRLKEWLLERISLGVKTTEHDKQGQGVIHLCAILGY
TWAVSLFSWSGLSLDFRDKFGWTALHWAAYYGREKMVGTLLSFGAKPNLVTDPTPQNPGG
CTAADLAYIKGYDGLAAYLSEKSLVEQVNDMSLAGNISGPLETTTVDIGNTENLTEDQLY
LKETLASYRTAAEAAARIQSAFREHSLKLRSMAIESLSPEDQQRQIVAAMKIQHAFRNYE
TRKMMAAAARIQHRYRTFKLRREFLHMKRQVIKIQAAFRGFQARKQYRKIIWSVGVLEKV
ILRWRLKRKGFRGLQVNPDQEMKDETQGSDIEEDFFRTSRKQAEERVERSVVRVQAMFRS
KKAQEEYRRMKLAHNQAQLELEFEELLICGDDMITEKQ
>Aan012525|Artemisia_annua|CAMTA|gnl|UG|Aan#S54993406
MESGGGLIGSDIQGFKTMQDLDMPNMMEEAKTRWLRPNEIHAVLCNHKVFSISVKPVTKP
SSGTIVLFDRKMLRNFRKDGHNWKKKKX
>Aan017050|Artemisia_annua|CAMTA|gnl|UG|Aan#S41950259;PUT-183a-Artemisia_annua-114950
MEAAVQSQLVGSEIHGFKTMQDLDVPTMFEEAKTRWLRPNEIHAILCNHKYFTIHVKPVN
MPKSGTVVLFDRKMLRNFRRDGRNWKKKKDGKTVKEAHEHLKVGSDERIHVYYAHGEDQP
TFVRRCYWLLDKKLEHIVLVHYRDTEEQGSPNVESHSSSDPPTSWNLSEGNDGVEQLYNV
EPNETIINHEKRLHEINTLEWEELVIPDESNSTSITPQGGNISYFDQDDQYGLNGLVDAM
EPKHVNSSTGILETMGIHGIKNQDSFGRWMNYAMTDSPEIVDPNLIPEPLVPAGRENVRT
PSGYNDQLHSLQQIFTINEVX
>XP_011401233.1|Auxenochlorella_protothecoides|CAMTA|XP_011401233.1
MSGPAQPLPVDDAGLPEEVREIVAKARSSWLKNSEVFQILQHATSGLLPLSTSPPELPPG
GTLFLIDRSSCRTFRKDQHQWRKKPAFSPHFLHPDNKTVRETHEKLKVGTTERLNCYYAH
ADQQDQLQRRCYWLLEQQYEYAVLVHYLNAPSTRTQRSVGGGLPAPDAAGAGDAPAPQRP
QRANRGQNSRYAHLGFDQGSGSLGADGTPRASTTTGSDLDYEPAASGGYDVDDDAPNGGI
PGSARHAPGSVAWLAAQHRPASPPGTASRLPRFPSDVSFGLGLMPEPSSAAGASLAAGVR
RDAGSVQGSLPPSLAEQWAEHSRRGGAAPPLEELVGHAGGLLRAQRLHSSQQQQGQGVPG
AFSPRGEAAQVAWPAPGATFDDLLSQHYAAALQRAQRADPDWEGEEGEGGARAGAAQPSA
GLLMISRGLAGQGTGSFTSPPRGLHPQVSFTASEADLARSLFPQLSLGLEGVEGSGASVT
GPGGGGVGVQPSTGSFTAANGGGLDGFLASPQRLHSRRTSSGVARLMDTWHAAAGFEHPL
REHLDVALGAGSGDELAGEEMRSLLKNMSIDEVDAVAALSARGSLDRSGLWFGAGLGLHP
AGSTITEESSGAAEGAARSASFEASVSGSEAAEPALRFAIEDFMPETALVLGGDKMFVTG
SVRSAAGLWERHVHLKFGEEEVPAVVLNATVLKCNVPRAPTPGRVRLCVTLGDGVPVSNT
VAFTYRHLRGLAALYLLLGRSLSSIALELVRHIRQAGGVLKSLSLGGRLVYRGVEIKRWH
GLVAAYLAYKAAQALQGIIKYLAQTGQRRTLRRRMRSASSYEEWQGLAREWDRLTGAKAK
PCLTACEAAELRELSGKLREARLAGYLTALRFTLRMDLKRRSGYEAVQRLLDTGIQCITL
PAEVEEYLSEAIQALQHIVGTPALVHRDKVSFFRELRHAYGRTALVLSGGGSFGFFHYGV
IKVLLNAGILPRIVAGSSAGALGAGILASRPVAQLAALVNMFPGDLDMNLLSNNTTPHIL
RHLVVKGTAQDGSVFVERLKRLYGADLTFADAYAVSGRILNVSVCAADTREPPRVLNYLS
APSVLVWSALDLPMRELGETFNVNYSIVSQANPWLLPVIAAQRLLPAGLGRALETEFKHR
CGQALTFFPRSPLLKMVGQPWGGHVTLAMPAAAFGAGQAARNLSPADIARAVREGQLRAW
RALPVMHAACAVEAAIDAALAQLLAPSDSRDGAATAQHPLPRKIPRASLPSWLHLPALGL
PPSASLEHELGAHGSLAASLASLDEEAGEAGGPPLADAAPDAPMSYAAGDVAAAEHVWRD
LAELSTRSHSALDCIAP
>Neem_10479_f_1|Azadirachta_indica|CAMTA|Neem_10479_f_1
MADRGGSYAAIGPRLDMQQLQMEAQHRWLRPAEICEILCNYQKFHIASEPPDKPPSGSLF
LFDRKVLRYFRKDGHNWRKKKDGKTVREAHEKLKVGSVDVLHCYYAHGEENENFQRRCYW
MLEQDLMHIVFVHYLEVKGNKTNVGGIRGTNEVMSSPGNHSSLTFGFPGNHTKAASGITD
STSPTSTLTSSCEDADSGYDAEDSHHASSRSYSHFELPQTGNAPTFEKMDSGLSYSSVLN
RSSGLSPDSPEVRSSVPGDHVSHVGVGPRANHDNYFTIESQKTLGLGSWEEVLEHCNKEY
DNVPSHANTKCILQKDNIVYDDLVANETAVKEDPGSSLLFQLDWQAGGLVQFLLLNQLYL
KIRKPLVD
>Neem_10948_f_1|Azadirachta_indica|CAMTA|Neem_10948_f_1
MQAGYDIEDLFKEAQSRWLKPAEVLLILQNHEKYQLTQEPPQRPTSGSVFLFNKRVLRFF
RKDGHNWRKKKDGRAVGEAHERLKVGNVEALNCYYAHGEQNPNFQRRSYWMLDPTYEHIV
LVHYREITEGRPSPGSVALSPGASSTFILSPNTTQNPGSTSVISDLYEPHQSLSSPSSVE
VTSEVASKDNGVDSKGEISGSETEVSQALRKLKEQLSLNDDMFEEIHSFSKQDLEYKNQI
PKQDQRGVVLQSPEYLVQEEYKGGHAGFQGHSNNLLLEQDAGNAGNHLHQLYGHGYTDRS
KEPLFWKDMLDSCDNSAGIESQNSLSSSWRGAAEEQEFSCWPNFNGSNIEHYHIGVPHEA
DLRLTVAQKQKFAIREICPDWGYANEATKVIIVGSFLCEPSESGWSCMFGVTEVPLQIIQ
EGVIRCEAPPHLPGKVPLCITSGNRESCSEVKEFDYRLENSSYTHDNLSQKEATKSHDEL
LLLVRFVQMLLADSSLLKGEEVDSEYLLRRIKADDYLWGQVIDALLVGSGTSSDTIDWLL
QELLKDKLQQWLSSKSMGESEQPGCSLSKKEQAIIHMVAGLGFEWALNPILSQGVNINFR
DINGWTALHWAARFGREKMVAALLASGASAGAVTDPNAQDPTGKTPASIAASSGHKGLAG
YLSEVALTSHLSSLTLEESELSKGSAEVEAEITVNSVSKASLSTSEDQLSLKDTLAAVRN
AAQAAARIQSAFRAHSFRMRQLTEAAAADAFIDEYGINADDIPGLSALSKRAFRNARYYN
SAALSIQKKYRGWKGRKDYLAIRQKVVKIQAHVRGYQVRKKYKVIWAVSVLDKVILRWRR
KGVGLRGFRPEAESTDSSEDDDILKVFRRQKVDAAVDEAVSRVLSMVDSPEARQQYRRML
ERYRQAKAELGEKGDAVASMSAGDTVDMDDDDSYLFA
>Neem_15977_f_1|Azadirachta_indica|CAMTA|Neem_15977_f_1
MAETGRFADGNQLDMEKLRVQAKHRWLSAAEVCEILRNYQKFSVDSKPANMPPSGKMPIC
LEVVRFFRNDGHNWRKKRDGKTVKEAHKKLKVSTKFIIFQKIGPTLSSLKEI
>Neem_22644_f_1|Azadirachta_indica|CAMTA|Neem_22644_f_1
MADRGGSYAAIGPRLDMQQLQMEAQHRWLRPAEICEILCNYQKFHIASEPPDKPPSGSLF
LFDRKVLRYFRKDGHNWRKKKDGKTVREAHEKLKVGSVDVLHCYYAHGEENENFQRRCYW
MLEQDLMHIVFVHYLEVKGNKTNVGGIRGTNEVMSSPGNHSSLTFGFPGNHTKAASGITD
STSPTSTLTSSCEDADSGYDAEDSHHASSRSYSHFELPQTGNAPTFEKMDSGLSYSSVLN
RSSGLSPDSPEVRSSVPGDHVSHVGVGPRANHDNYFTIESQKTLGLGSWEEVLEHCNKEY
DNVPSHANTKCILQKDNIVYDDLVANETAVKEDPGSSLLFQLDWQAGGLVQFLLLNQLYL
KIRKPLVD
>Neem_2356_f_1|Azadirachta_indica|CAMTA|Neem_2356_f_1
MAETGRFADGNQLDIEKLCSQAKHRWLSAAEVCEILRNYQKFSVDSKPANMPPSGLFFLF
DRKVVRFFRNDGHNWRKKRDGKTVKEAHKKLKVGSIDVLHCYSAHGEENENFQRCCYWML
EGEISHIVLVHYLEVKGNLTHSSSSLPRSKVNHMNFNYKAKGNTTNVNHIKVAKGTSTYF
HETEETMDTASLNSDKASENEEDESDNYQGKFSGGPSADFMTPAQADKVMVANNAGLTDK
PLIDLNFPCWKEILKDCEDCAQGVGSQPFHPSFSSTQTDTLGNIPKQVHEILGELSSNRL
GKGEELGSHLRGQGGVTGMEQHNLCGTYYSIKCLNL
>Neem_24000_f_1|Azadirachta_indica|CAMTA|Neem_24000_f_1
MADTRRFALGNQLDIEQLLIEAQHRWLRPAEICEILRNYQKFCIAPEPPNMPPSGSLFLF
DRKVLRYFRKDGHNWRKKKDGKTVKEAHERLKVSTKFIIFSEQKSRSKLIARDLSLFEIE
MLWDKIARCPEK
>Neem_27125_f_1|Azadirachta_indica|CAMTA|Neem_27125_f_1
MAEQLFGSEIHGFRTLKDLEVDNMMEEAKSRWLRPNEIHAILCNSKYFNINAKPVNLPKS
GTVVLFDRKMLRNFRKDGHNWKKKKDGKTVKEAHEHLKLQGSPVTPPNSLSSSVSDQSTP
LLLSQEFDSGKKGLQEPNDSLTVRNHEMRLHEINTLEWDELVVANDPNGSTAPREDKVSY
FDQQNQTAISGAIDDSSLPPYDLYTEVSSVFNMSQPIAKSDNAQFNNLDVVYGQLMGSQL
NESIQKKESVVGSGDTLDILAGDGLQSQDSFGRWMNYLMTDSPGPVLDSSISSVHQQDTV
PEHVFSITDVSPAWAFSGEKTKALHELGNEYFNHRCIFSGYHVHHSLVLVTGFFREDSLH
LVKSNMFCVCGDVCVPVELVQVGVYRCWLPQHSPGLVHLYMSLDGHKPISEILNFEYRAP
QLQEPTVSSEDMSKWEELQVQMRLSYLLFSTFRGLNILSGKVPPNALKEAKKFALKTSHI
SNSWAYLAKLIENNRALFPEAKDSLFELTLKNKLKEWLLERVVEGCKTTEYDVQGQGVIH
LCSILGYTWAVYLFSWSGLSLDFRDKYGWTALHWAAFYGREKMVAVLLSAGAKPNLVTDP
TSENPGGCTAADLAYKKGYDGLAAFLSEQCLVAQFNDMNIAGNISGSLQTSSAETVDTQN
LTEDEVYLKDTLTAYRTAAEAAARIQAAFREHSLKVQAKTVQFSNPEDEAQNIIAAMKIQ
HAFRNYERRKKMTAAAHIQHRFRSWKVRKEFLNKRRQAIKIQAAFRGFQVRKQYRKILWS
VGVLEKAVLRWRLKRKGFRGLQVDPIAVEAVADQKQESDTEEDFYRTSRKQAEERVERSV
VRVQAMFRSKKAQEEYRRMKLAHNQAKLEYEGLLDPDAYMDG
>Neem_34327_f_1|Azadirachta_indica|CAMTA|Neem_34327_f_1
MAQTRRYVPNQQLDLEQILQEAQYRWLRPTEICEILRNYQKFHLTPDPPVRPPAGSLFLF
DRKALRYFRKDGHRWRKKKDGKTVKEAHEKLKAGSIDVLHCYYAHGEDNENFQRRSYWML
DGQLEHIVLVHYREVKEGYKSGVSRLVADPGSQIESPQTSSARSLVQANSPAPTAHTSHA
SGLNKIDWNGQALSSEFEDVDSGNGPGAHSLAQPIYGSMPQNASLVAAGLPDLSRHPPGS
WFAGTKFNHGTGSSMWTQILSSSRNAFNVLDQQQKFYIEQPGGADFTKNKLTDARLDSNS
AVTNIGTSGDKLITDVDVPAVMPSSQGASQDSSFLFSDKGLDGVRNLTRKTPNPYPLFLL
ELGWPGSVKCALDHPNYAQRAIQGLNNLINVNHHPVPLEHDFNLSNHQCQTFSVPETTVA
SVAQAENKPKDELGELKKLDSFGRWMDQEIGGDCDDSLMASDSGNYWNTLDTENDDKEVS
SLSHHMQLEIDSLGPSLSQEQLFSIRDFSPDWAYSGVETKACFWATKSYQVIPDGAVCLV
KLKSLLKS
>Neem_37136_f_1|Azadirachta_indica|CAMTA|Neem_37136_f_1
MAETSNNQLGGSLFLFDRKAVRCFRRDGHNWRKKQDGKTVKEAHERIKAGSIDVLHCYYA
HGEENENFRRCSYWMLEEELSHIVLVHYLEVKGNRRNANRIKVAKGTAPFFHETKETTTN
SKFIINKLVPDAAPY
>Neem_5839_f_1|Azadirachta_indica|CAMTA|Neem_5839_f_1
MAETSNNQLGGSLFLFDRKAVRCFRRDGHNWRKKQDGKTVKEAHERIKAGSIDVLHCYYA
HGEENENFRRCSYWMLEEELSHIVLVHYLEVKGNRRNANRIKVAKGTAPFFHETKETTTN
SKVHSYQVPWQNTDTTFFNSAQIPKYEDDESDNYQGKFSYVPGAEFISPAQADKHVGAND
ARLTYDHSENLDFPSWEDVLEDSALGVGSHPIASISSYEPDNVGNVAKQWHEMLGDLFTN
SFVSWLVERPETCCFIQITDELRGAVRTCRISCIRVLSKMKFYKLQICYISVFWHLWLSD
AERGYLLKSDLESKVSIEGKSIYSSAIKQHLFDGFMEEGVKIDGFPQWPSKEVDVKESNM
QPSSDGETVKRENWVHDSSEISFSQWLSKEVDVKESNMQSSSDGYWETVKRENWVHDSSN
SAEAHLNSYVLSPSLTQHQLYSIIDFSPNWAFVGSEIKVLITGRFLISQQEAENCKWACM
FGEVEVPAEIVAGGVICCQTPLKNVGRVPFYVTCSNRLACSEVHEFEYLANHVQDVDTVD
NCSDVSGESLRMRFEKLLCLSSVSTPNCDSSYLNDISQPKSKISSLLKEESDSRNQILKL
TSVEKFSSEQVKEKLLEKPLKEKLHVWLLQKAAEGGKGPSVLDQGGQGVLHFAAALGYNW
ALEPTVVAGANINFRDVNGWTALHWAAYCGRECTVASLISLGAAPGALSDPTPKYPWGQT
PADLAASVGHKGLAGYLAESDLSSHLSAINLHKQDGDAAEMNEAKVVQTVFQRSPTPIGD
GDLPYELSLKDSLAAVNNAAEAAAHIFQLFRVRSFREKQLKGYGDHEFGISDAFSLLAVK
SHEAGHHDEPVHTAAKRIQDKFRGWKARKEFLTIRQRIIKIQAHVRGHQVRKSYEKIVWS
VGIMEKVILRWRRKGSGLRGFKSEALTGGGSSMLDTSLKEDDFDFLKEGRKQKEERLQEA
LSHVMSMAQYPEARDQYHRLLNIVNKIQETKALVLNNSEETTDFDCHLIEATALLDDDML
TALKDHNSQSKEDFMEDCAQGVGSQPFHPPSPSTQPDTCKQGHEILGQLYTSSFSIREEF
GSHLRIQGESKGTTSIESTDVGSESVMDYTNEFTYNEGRKLGSDDDWMLEVVCGVHNHPI
TKPLEGRSYAGSLSKEETSLVIDMSKSMVPPKDILLTLKNRDANNTSTIKQIYNARLRYN
KVIGMTERSQIQQLVNKLSEHKYIEGRRSFVNPDVINDIFWAHPVSVDLLHAFPYILLMD
CTYKTNRYNLPLLEIIGVTSTNMTFAIAFAYLESGLEDNYVWALEKLRNIMDNNALPTII
LSDKDLALMKAIQRVFPTTKHLIDMGKVYSELECGGTVFKRR
>Neem_8931_f_4|Azadirachta_indica|CAMTA|Neem_8931_f_4
MAQTRRYVPNQQLDLEQILQEAQYRWLRPTEICEILRNYQKFHLTPDPPVRPPAGSLFLF
DRKALRYFRKDGHRWRKKKDGKTVKEAHEKLKAGSIDVLHCYYAHGEDNENFQRRSYWML
DGQLEHIVLVHYREVKEGYKSGVSRLVADPGSQIESPQTSSARSLVQANSPAPTAHTSHA
SGLNKIDWNGQALSSEFEDVDSGNGPGAHSLAQPIYGSMPQNASLVAAGLPDLSRHPPGS
WFAGTKFNHGTGSSMWTQILSSSRNAFNVLDQQQKFYIEQPGGADFTKNKLTDARLDSNS
AVTNIGTSGDKLITDVDVPAVMPSSQGASQDSSFLFSDKGLDGVRNLTRKTPNPYPLFLL
ELGWPGSVKCALDHPNYAQRAIQGLNNLINVNHHPVPLEHDFNLSNHQCQTFSVPETTVA
SVAQAENQPKDELGELKKLDSFGRWMDQEIGGDCDDSLMASDSGNYWNTLDTENDDKEVS
SLSHHMQLEIDSLGPSLSQEQLFSIRDFSPDWAYSGVETKVLIIGMFLGNKKLSSDTRWS
CMFGEIEVPAEVLTDNVIRCQAPSHAPGRVPFYITCSNRLACSEVREFEYQEKPDKVAIS
MAVKSSPEEEVFFQTRLAKILYLDPQRKQLDCAIEECDRCKLKNAIYSMSGTREKDWQQV
EETSMVFDDANCRDKLIQNLLRDRLCEWLIWKIHEGGKGPHVTDDGGQGVLHLAAALGYA
WAISPVIAAGVSPNFRDVRGRTALHWASYFGREETVIALVKLGAAPGAVEDPTPAFPGGQ
TAADLASKRGHKGIAGYLAEADLTSHLSSLTVNENGMDNISATIAADKAIETAAQAGARS
NVAVAEQLALKGSLAAVRKSAHAAALIQQAFRARSFRHRQSTQSSDDVSEVSVDLVALGS
LNKVQKMSHFEDYLHFAAVRIQQKYRGWKGRKDFLKIRNRIVKLQAHVRGHQVRKQYKKV
VWSVSIVEKAILRWRRRGAGLRGFRVENTTANVASGIDKTDEYEFLRIGRKQKFAGVEKA
LERVKSMVRNPEARDQYMRLVAKFENFKMYDKGNSATAAGEDTLKSTKKDNLHANVAD
>Neem_9015_f_2|Azadirachta_indica|CAMTA|Neem_9015_f_2
MAEQLFGSEIHGFRTLKDLEVDNMMEEAKSRWLRPNEIHAILCNSKYFNINAKPVNLPKS
GTVVLFDRKMLRNFRKDGHNWKKKKDGKTVKEAHEHLKLQGSPVTPPNSLSSSVSDQSTP
LLLSQEFDSGKKGLQEPNDSLTVRNHEMRLHEINTLEWDELVVANDPNGSTAPREDKVSY
FDQQNQTAISGAIDDSSLPPYDLYTEVSSVFNMSQPIAKSDNAQFNNLDVVYGQLMGSQL
NESIQKKESVVGSGDTLDILAGDGLQSQDSFGRWMNYLMTDSPGPVLDSSISSVHQQDTV
PEHVFSITDVSPAWAFSGEKTKALHELGNEYFNHRCIFSGYHVHHSLVLVTGFFREDSLH
LVKSNMFCVCGDVCVPVELVQVGVYRCWLPQHSPGLVHLYMSLDGHKPISEILNFEYRAP
QLQEPTVSSEDMSKWEELQVQMRLSYLLFSTFRGLNILSGKVPPNALKEAKKFALKTSHI
SNSWAYLAKLIENNRALFPEAKDSLFELTLKNKLKEWLLERVVEGCKTTEYDVQGQGVIH
LCSILGYTWAVYLFSWSGLSLDFRDKYGWTALHWAAFYGREKMVAVLLSAGAKPNLVTDP
TSENPGGCTAADLAYKKGYDGLAAFLSEQCLVAQFNDMNIAGNISGSLQTSSAETVDTQN
LTEDEVYLKDTLTAYRTAAEAAARIQAAFREHSLKVQAKTVQFSNPEDEAQNIIAAMKIQ
HAFRNYERRKKMTAAAHIQHRFRSWKVRKEFLNKRRQAIKIQAAFRGFQVRKQYRKILWS
VGVLEKAVLRWRLKRKGFRGLQVDPIAVEAVADQKQESDTEEDFYRTSRKQAEERVERSV
VRVQAMFRSKKAQEEYRRMKLAHNQAKLEYEGLLDPDAYMDG
>Bv3_053770_kkpk.t1|Beta_vulgaris|CAMTA|Bv3_053770_kkpk.t1
MESNLNGGLGGYEIHGFRTMEDLDVTTMMKEAKSRWLRPNEIHAILFNYTYFTIHVKPVS
LPKGGTIVLFDRKKLRNFRKDGHNWKKKKDGKTVKEAHEHLKVGTEERIHVYYAHGEDNP
KFVRRCYWLLDKTLEHIVLVHYRETQELQVSPTAPVSSGIRSDLSDYPASQPPRDNDSLV
NQVYPPARRESIESGDSINVSNHEIRLHEINTLDWDELLVPNDLNEATLTIKDQTPYIQQ
EKQPAAFILENNGSNSLTRHPHPDMLTSRNSMNPVAGTNCAQITHVGDMFLPLRGMLMDQ
KEQGRIFDMGTVDGGNLCLSDKMAKDGLESQDSFGKWMNEIIVDSPESVNEPSFGSCVAT
SHGSLMSSGAVSHEGPSPGQIFCITDISPCWAFSNEETKILVVGFFNQEYQHFAQSTVYC
VCGDACIPAEIIQVGVFRCLVSPQSPGSVSFYLSIDCSTPISQILTFEFRAPASNKFKGG
EDRSQWDVFRLQMRLAYLLFSTSKSLEILSSKVSHSALKLGKKFAHKFSKLDDSWAYFTK
LIESEKISFQQAKDSLFELAMKSRLKEWLLERIVDGSKISERDAEGQGVLHLCAILGYTW
AVYPFSCCGISLDFRDKFGWTALHWAAYHGREKMVAALLSAGAKPNLVTDPTSENPGGCT
AADLADKQGFEGLAAYLSEKALVQQFEDMKIAGNAGGSLDTHTYETTNSSDITEDELSLK
DTLAAYRTAADAAARIQVAFREHAFVQKTKAVEVSNPEIEARCIVAAMKIQHAFRNYELR
KQMAAAARIQHRFRAWKLRREFLNMRRQTIKIQAWYRGFQVRRQYRKFIWSVGVLEKAIL
RWRQRRKGLRGLEVEIKEPDEDQRRESDTEEDFYRASRKQAEERVENAVVRVQSMFRSKQ
AQKEYRRMKLAHTQAQLEYEDSINPYDESSYMCFDESRR
>Bv6_135060_sszc.t1|Beta_vulgaris|CAMTA|Bv6_135060_sszc.t1
MALTNQFDIEQLLLEAQHRWLRTPEICEILRNYENFNVAPEPPKKPSSGSLFLFDRKVLR
YFRKDGHSWRKKKDGKSIKEAHERLKIGSVDVLHCYYAHGEENENFQRRSYWMLEEELSH
IVLVHYREVKGYRTNINRSKETEEAIMNAPEVEQIICNSEADSSMNSDLQQNSCQMLSQN
TDSRSLNSGQASDYGDAESGSYQAKSTTSSLEIDEDRQSQKHQKELWGWQDVLESHNARV
ESASVKPSIFNGHSNSVHVIPKQENMLGKYFLTDPFRESQAFTDPSQCPEEWQVSADNAM
HLGSACKMKDAITPKLHEYLATDSMCGDGQTMHGMGHLQTQSSVAACKKDISDVESNLTV
EKKSSHFSATGILLDRSVKDKVLNKSDSFSRWMCKELGDVEPVMLSSGAYWDADDKRNNC
PILPPAKLDSYTLSPSLAQEQIFRIADFAPNWSYAGSETKVLITGKFLKTHPDARKCRWS
CMFGEVEVPAEVIADGVLRCYAPPHGVARVPFYVTCSNRLACSQVREFEYRNKFMHGFDM
TSLSNRSDVLQIRFFNLLSLGSSYCENKLLSNRDSSSDLHHEITSLLKGSNSEWFQILEL
SSKEESSPSGVKDRLAEKLLKEKLCEWLLCKEAEGGYGPRGLDENGQGVLHFAAALGYDW
AISPTIAAGVSINFRDVRGWTALHWAAYYGRERTVVYLISLGASPGALTDPTPTYPMGRT
SADLASENGHKGIAGFLAESALSAHLKCLTLKEKLKQDSAVDSPGMTSVLTASERVPTQV
SSGDDHGLSLKDSLAALCNATQAAARIHQVYRSHSFKRKQMREFGNDKMESEEYALSVIT
LKSHKQVHHDEPVHAAAIRIQNKFRGWKGRKEFLTLRQQIVKIQAHVRGHQVRKHYKKFV
WSVGIMEKAILRWRRKRSGLRGFKSESLTVKPEFEGTSSKADDYDFLKEGRKQAEERLQK
ALSRVKSMVKYPEARDQYRRLLTTVTEIKEMKDGCSGAIDGPDAAASMDDDMVDLDTLLN
DDTMP
>Bv6_150570_hsih.t1|Beta_vulgaris|CAMTA|Bv6_150570_hsih.t1
MQSSGYDINELLQAAQTRWLKPVEVLFILQNHANYQITQEAPQKPPSGSVFLFNKRVLRF
FRKDGYSWRKKKDGRTVGEAHERLKVGNAEALNCYYAHGEENPTFQRRSYWMLDREYEHI
VLVHYREITEGKLSSGSMAELSSGTSSLFSQSPSAYTIQKPVSSCLSDVHESYQSYSSPG
SIEVSSDATMGTGIDCLSGSNPTVNMSMSSDFEVSQALRRLEVQLSLDGDSVKEYAPVDD
QDGNEDLYGVLDDLYDSRYAEALSKSNGPSQQEYSGGNEVHHDVTPGMVQSIKNGESLCW
KGFLELSKDSLNLNEEGEKAYILNEIEKEPSSSGRTAEPVNHQPQAFEAQIAGKWTEAAK
DMDMLTYSPQIYSSVPELSNMLLDSNLGMSLGADSSLTVAKEQKFTICEISPEWGFADDS
TKVVIIGSFLCDPSESRWLCMFGDVEVPLQIVQNGVLLCQAPPHPSGKVTLCITSGNRES
CSEIREFEYRNKHRTCIQCDKHGAETTRSTEEMLLLVRLVQMLLSDSLLRQGEGNELGAD
KQKINCDSWNQIIESLLVGGATSVDTLDWLLQQLLKDKLQLWLSSRPIEGGGGDCSLSRK
EQGIIHMVAGLGYEWALNPILECGVGINFRDINGWTALHWAARFGREKMVASLIALGASA
GALTDPSSHDPTGRNAAYIAATSGHKGLAGYLSELALTSHLSSLTLEESVLSKGSADVEA
ELTINNISKENVNSTEDQLSLKHTLAAVRNAAQAAARIQSAFRAHSFRKRRHRGTTSLMA
ITDLDEYGFSENDIQGLSAASKLAFHNLHDHQKAALSIQKNYRGWKGRKDFLTLRQKVVK
IQAHVRGYQVRKKYKVICWAVGILDKVVLRWRRKGVGLRGFKPESDHVDEDEDDDDVIKV
FRKEKVNVAIDEAVTRVLSMVESPEAQQQYHRMLGRFQEAKAELQGLTSPEASGSEDSLL
NMTNDDKFVH
>Bv9_215020_hpmh.t1|Beta_vulgaris|CAMTA|Bv9_215020_hpmh.t1
MADRGSLNPGIRLDIQQLQLEAQHRWLRPAEICEILRNHQKFQISSEPPNRPSSGSLFLF
DRKVLRYFRKDGHNWRKKKDGKTVKEAHEKLKVGSVDVLHCYYAHGEDNEYFQRRSYWLL
EEEFMHIVFVHYLEVKGNRSSIRDTEPVLSNSQISNSRSSSVSNSYNEAFTGNMGSPSAV
SSLTSSYEDIESEDNHQAISKYPSPLNFPHVEDSFEKNNGGDLISSNFLPNYSDGYKGGQ
LPGPGLDYVPLVQQGAGTNDYNQFRTLDLASWEEVFQQCTRGSGDIPANPSISGAPLLGS
TQNFSESFSQLLDAGFGVNSLSGGSISPYLQSNNPLEPSSLEYQDNANVSVTAKKPVLGN
IRGEEGLQKVDSFSKWMTKELGGVDDLHLKSSSNMSWQNIESATAVDDHSIELENYSMSP
SIGQDQLFDIKDFSPSCASTDGETKVVITGKFLVSPSEVFKYSWACMFGEVEVPAEVLGN
GVLCCYAPLHSAGRVPFYVTCSNRFACSQVREFEYLVESQNANSANVCGNGMTEKQLCLR
LQKLLALKSPGNFESTSENIRKKEQIFRKILLLMEDELCLGVEQHLKEKVVSWLFDKVSD
DGKGPNILDEEGQGFIHLAAALGFDWIIPPTIAAGVSVNFRDINGWTALHWAAFYGREKT
VALLVALEAASGALTDPSPEFPLGRTAADLASANGYKGISGFLAEHSLTAHLETLTMTDR
KSDSSLEDSMSKAVQTMREKVATPDDEGDGSDLSLKDSLAAVRNATQAAGRIHQVFRMQS
FQRKQVTKGAGDDESLLSDEQLLSLVSSRIQRPGRPDEQSHSAAVHIQKKFRGWKKRKEF
LIIRERVVKIQAHVRGHQVRKRYKTVVWSVGILEKVILRWRRKGTGLRGFRPDALNKASS
PHVAPVVQKKPSEEDDYDYLKEGRKQTEERLQKALVRVKSMVQYPEGRAQYRRLLTAVEG
FQKNQQHVNDNVISSSENVPVEGEDDMIDVESLFDDDNFMAIAFE
>Bv9_215020_hpmh.t2|Beta_vulgaris|CAMTA|Bv9_215020_hpmh.t2
MADRGSLNPGIRLDIQQLQLEAQHRWLRPAEICEILRNHQKFQISSEPPNRPSSGSLFLF
DRKVLRYFRKDGHNWRKKKDGKTVKEAHEKLKVGSVDVLHCYYAHGEDNEYFQRRSYWLL
EEEFMHIVFVHYLEVKGNRSSIRDTEPVLSNSQISNSRSSSVSNSYNEAFTGNMGSPSAV
SSLTSSYEDIESEDNHQAISKYPSPLNFPHVEDSFEKNNGGDLISSNFLPNYSDGYKGGQ
LPGPGLDYVPLVQQGAGTNDYNQFRTLDLASWEEVFQQCTRGSGDIPANPSISGAPLLGS
TQNFSESFSQLLDAGFGVNSLSGGSISPYLQSNNPLEPSSLEYQDNANVSVTAKKPVLGN
IRGEEGLQKVDSFSKWMTKELGGVDDLHLKSSSNMSWQNIESATAVDDHSIELENYSMSP
SIGQDQLFDIKDFSPSCASTDGETKVVITGKFLVSPSEVFKYSWACMFGEVEVPAEVLGN
GVLCCYAPLHSAGRVPFYVTCSNRFACSQVREFEYLVESQNANSANVCGNGMTEKQLCLR
LQKLLALKSPGNFESTSENIRKKEQIFRKILLLMEDELCLGVEQHLKEKVVSWLFDKVSD
DGKGPNILDEEGQGFIHLAAALGFDWIIPPTIAAGVSVNFRDINGWTALHWAAFYGREKT
VALLVALEAASGALTDPSPEFPLGRTAADLASANGYKGISGFLAEHSLTAHLETLTMTDR
KSDSSLEDSMSKAVQTMREKVATPDDEGDGSDLSLKDSLAAVRNATQAAGRIHQVFRMQS
FQRKQVTKGAGDDESLLSDEQLLSLVSSRIQRPGRPDEQSHSAAVHIQKKFRGWKKRKEF
LIIRERVVKIQAHVRGHQVRKRYKTVVWSVGILEKVILRWRRKGTGLRGFRPDALNKASS
PHVAPVVQKKPSEEDDYDYLKEGRKQTEERLQKALVRVKSMVQYPEGRAQYRRLLTAVEG
FQKNQHVNDNVISSSENVPVEGEDDMIDVESLFDDDNFMAIAFE
>Bostr.0568s0382.1.p|Boechera_stricta|CAMTA|Bostr.0568s0382.1.p
MADRGSFGYAPRLDIKQLLSEAQHRWLRPAEICEILRNHQKFHIASEPPNRPPSGSLFLF
DRKVLRYFRKDGHNWRKKKDGKTVKEAHEKLKVGSIDVLHCYYAHGEDNENFQRRCYWML
EQDLMHIVFVHYLEVKGNRMSTSGAKENHSNSLSGTGSVNVDSTATRSSILSPLCEDADS
GDSRQASSSLQSKHEPQTVVPQIMHHQNASTMNSYNMTSVLGNRDGWTSAPGIGIVSQVH
GNRVKESDSQRSGDVPVWDASFENSLERYQNLPYNAPLTQTQPSNFGLMPMEGKTEKGSL
LTAEHLRNPLQNQVNWQIPVQENVPLQKWPMDSHSGMTDATDLALFGQRAHENFGTFSSL
LGSQNQQRSSFKAPFTNNEAAYIPKLGPEDLIYEASANQTLPLRKALLKEEDSLKKVDSF
SRWVSKELGEMEDLQMQSSSGGIAWTSVECETAAAGSSLSPSLSEDQRFTMIDFWPKWTQ
TDSEVEVMVIGTFLLSPQEVTSYGWSCMFGEVEVPAEILVDGVLCCHAPPHEVGRVPFYI
TCSDRFSCSEVREFDFLPGSTRKLNATDIYGANTIEASLHLRFENLLALRSSVQEHHIFE
KVGEKRRKISKIMLLKDEKESLLPVTVEKDLTELDTKERLIREEFEDKLYLWLIHKVTEE
GKGPNILDEDGQGVLHLATALGYDWAIKPILAAGVSINFRDANGWSALHWAAFSGREDTV
AVLVSLGADAGALADPSPEHPLGKTAADLAYGNGHRGISGFLAESSLTSYLEKLTVDAKE
NSSADSSGAKAVLTVAERTATPMSYGDVPETLSMKDSLTAVFNATQAADRLHQVFRMQSF
QRKQLSELGDDNEFDISDELAVSFAAAKTKKPGHSNGAVHAAAVQIQKKYRGWKKRKEFL
LIRQRIVKIQAHVRGHQVRKQYRAIIWSVGLLEKIILRWRRKGSGLRGFKRDTITKPPEP
VCPALQEDDYDFLKEGRKQTEERLQKALTRVKSMAQYPEARAQYRRLLTVVEGFRETEAS
SSSSLKNNNSNTEEAANYNEEDDLIDIDSLLDEDTFMSLAFE*
>Bostr.13129s0055.1.p|Boechera_stricta|CAMTA|Bostr.13129s0055.1.p
MVDRGSFGFISPPRLDMEQLLSEAQHRWLRPAEICEILQNHHKFHIASESPTRPASGSLF
LFDRKVLRYFRKDGHNWRKKKDGKTIKEAHEKLKVGSIDVLHCYYAHGEGNENFQRRCYW
MLEQDLMHIVFVHYLEVKGNRTSIGMKENNSNSVNGTSSVNIDSTASPTSTLSSLCEDAD
SGDSHQASSVLRASPEPQTGNRYGWTPAPGMRNVSQVHGSRVRESDSQRLVDARAWDAVG
NSMTRYHDQPYRNNLLTQMQPSITDSMLVEENTDKGGRLKAEHIRNPLQTQSNWQIPVQD
DPPLPKGHEDLFSHSGMTDDTDLALFEQSAQDNFETFSSLLGSENQQPFGNSYQAPPSSM
ESEYIPVKKSLLRSEDSLKKVDSFSRWASKELGEMEDLQMQSSHGDIAWATVECETAAAG
ISLSPSLSDDQRFTIVDFWPKCAQTDAEVEVMVIGTFLLSPQEVTKYNWSCMFGEVEVPA
EILVDGVLCCHAPPHTAGHVPFYVTCSNRFACSEVREFDFLSGSTQKIDAADVYGPYTNE
ASLQLRFEKLLAHRAFVHEHRIFEDVGEKRIKISKIMLLKEEKEYLLPGTYQRDSTKQEP
KGQLFREQFEEKLYIWLIHKVTDEGKGPNILDEDGQGILHFVAALGYDWAIKPMLAAGVN
INFRDANGWSALHWAAFSGREETVAVLVSLGADAGALTDPSPELPLGKTAADLAYANGHR
GISGFLAESSLTSYLEKLTVDSKENSSANSSGAKAVQTVSERTTAPMSYGDIPEKLSLKD
SLTAVRNATQAADRLHQVFRMQSFQRKQLSEFGDDDKIDISDNLAVSFAASKTKNPGHSD
VSLSSAATHIQKKYRGWKKRKEFLLIRQRIVKIQAHVRGHQVRKQYRTVIWSVGLLEKII
LRWRRKGKGLRGFKRNEIAKTVETEPPVSAICPTIPQEDEYDFLKEGRKQTEERLQKALT
RVKSMVQYPEARDQYRRLLTVVEGFRENEASSSASINNEEELVNCDEDDFIDIDSLLNDN
TLMSISP*
>Bostr.19424s0974.1.p|Boechera_stricta|CAMTA|Bostr.19424s0974.1.p
MDGDGSGRLIGSEIHGFHTLQDLDVQTMLEEAKSRWLRPNEIHAILSNPKYFTINVKPVN
LPNSGRIILFDRKMLRNFRKDGHNWKKKKDGRTVKEAHEHLKVGNEERIHVYYAHGEDKT
TFVRRCYWLLDKARENIVLVHYRDTQEAAISSGESNSSPISVSDQKFSNPVAAEDIDFSI
ENSHYLASNNSPVVRNHDISLHDINTLDWDELLIPTDLNNQSAPTVDDLSYFTEPLQNAA
NGSAEPLNVTVADESLDDLLNNGPQSRESFGRWMNSFIGESNGSLEDPSFEPMVTLEQDP
LLAPQALFHPQSNIPEQVFNITDVSPAWAYSSEKTKILVTGFLHDSYKHLERSNLFCICG
DSCVPAEYLQAGVYRCFIPPHSPGMVNLYLSVDGNKPISQCFRFEYRSVPVLDKTIAEDD
QESKWEEFEFQVRLSHLLFTSSNKINVLSSKISPPNLRDAKKLASKTSHLLNSWAYLIKS
IQGNKVSFDQAKDHLFELTLKNRLKEWLMEKVLEGRNTLDYDSKGLGVIHLCAILGYTWS
IPLFSLSGLSLNFRDKHGWTALHWAAYYGREKMVAALLSAGARPNLVTDPTKDNLGGCMA
ADLAQQNGYDGLAAYLAEKCLVAQFRDMKIAGNISGDLEACKAEMLNQGTLPQDEQSLKD
ALAAYRTAAEAAARIQGAFREKALKAARSSVIQFANKEEEAQSIIAAMKIQNAFRKYDAR
RKIEAAYRIQCRFQTWKMRREYLNMRRQAIRIQAAFRGLQARRQYKKIVWSVGVLEKAVL
RWRQKRKGFRGLQVAAEEDPLGEAEEDFYKTSQRQAEERLERSVVRVQAMFRSKKAQEDY
RRMKLTHEEAQLEYNCLEDL*
>Bostr.30275s0060.1.p|Boechera_stricta|CAMTA|Bostr.30275s0060.1.p
MSGVGSGKLIGSEIHGFHTLQDLDIQTMLDEAYTRWLRPNEIHALLCNHHFFTINVKPVN
LPKSGTIVLFDRKMLRNFRKDGHSWKKKKDGKTIKEAHEHLKVGNEERIHVYYAHGDDNP
TFVRRCYWLLDKSKEHIVLVHYRETHEVQAAPATPGNSYSSSISDHLSPKLVAEDINSDV
RNTCNTGFDVRSNSLGARNHEIRLHEINTLDWDELLVPADISNQSHPTEEDMLYLTGQLQ
TAPRGSAKQGNHLAGYNGSVDIPSFPGLEDPVYQNNNSCGAGEFSSQHMHCGVEPNLQRR
DSSATVADQPGDALLNNGYGSQDSFGRWVNNFISDSPGSVDDPSLEAVCTPGQESSTTPA
GLHSHSNIPEQVFNITDVSPAWAYSTEKTKILVTGFFHDSFQHFGISNLFCICGELRVPA
EFLQMGVYRCFLPPQSPGVVNLYLSVDGNKPISQLFSFEHRSVPVIETAIPQDDQLYMWE
EFEFQVRLAHLLFTSSNKISILTSKISPDNLQEAKKLASRTSHLLNSWAYLMKSIQANEV
PFDQARDHLFELTLKNRLKEWLLEKVIENRNTKEYDSKGLGVIHLCAILGYTWSILLFSW
ANISLDFRDKHGWTALHWAAYYGREKMVAALLSAGARPNLVTDPTKEFLGGCTAADLAQQ
KGYEGLAAFLAEKCLVAQFKDMQMAGNISGNLETIKAEKSSNPGNANEEEQSLKDTLAAY
RTAAEAAARIQGAFREHELKVRSSAVRFASKEEEAKNIVAAMKIQHAFRNFETRRKIAAA
ARIQYRFQTWKMRREFLNMRNKAIRIQAAFRGFQVRRQYQKITWSVGVLEKAILRWRLKR
KGFRGLQVSQPEEKEGSDEEVEEFYKTSQKQAEERLERSVVKVQAMFRSKKAQQDYRRIK
LAHEEAELEYDGMQEHDQMAMES*
>Bostr.30275s0426.1.p|Boechera_stricta|CAMTA|Bostr.30275s0426.1.p
MKDGRLHIRLLKGLQVGLYFFSIKRFYDSSVKMAINGGEKKDSRAIAEAYERLKVGNAEA
LSCYYARGEHDPTFQRRIYWMLDPEYGHIVLVHYRDVSDREEVTSPISHICSGSGTRSAS
MAENLKPQMLAPSDKVEAIVRSVSGDTFKRIFGSHKENPFDSQIVRTFLMELAEERTSQK
ESVKKMLSHTYKEDLFEMRLKTKDVDNVDFIIIPNEDARNYFPFINFQRGPESFIRFEDE
DGKGWLFGYSHHNIWSRCEFTRGWSRYVKEKQLSAGDSVFFQRHHIDSSKLFIGCRRRCR
VIRKEIDAGAAPANDAHESPTTSEMLELREKLEEVEIHFQQGLHEHTITGFDPILVISCG
INQDSEETYFISCIYNELCLCGFTPCRYDLTRSTMTENPDMLYRSRVCIMIITMNYARFR
ECLVEFTAIKVHLKANNVVLLPVFLM*
>Bostr.5022s0003.1.p|Boechera_stricta|CAMTA|Bostr.5022s0003.1.p
MAEARRFSPVNEFDVGQILSEARHRWLRPPEICEILQNYQRFQISTEPPTTPSSGSVFMF
DRKVLRYFRKDGHNWRKKKDGKTVKEAHERLKAGSVDVLHCYYAHGQDNENFQRRSYWLL
QEELSHIVFVHYLEVKGSRVSTSFNRMQRTEDAAQETGEALTSEHDGYASCSFNQNDHSN
HSQTTDSASVNGFHTPELEDAESAYNQHGSSIVYSHQELQQPATGGNLTGFDPYYQVSLT
PTDSYQKELRTIPITDSSVMVEKSKTINGPGVTNGLRNRKSIDSQTWEEILGNCGSGVEG
LPLQPNSEHEVLDQILSFTEQDFTILQESMIKSRNQELNSGVISDHTVWFQGQDIEPNAI
SNLASNEKAPYLSTMKQHLLDGALGEEGLKKMDSFNRWMSKELGDVGVIADANESFTQSS
SRTYWEEVESEDGTNGHNSRRDLDGYVMSPSLSKEQLFSINDFSPSWTYVGCEVVVFVTG
KFLKTREEAEIGEWSCMFGQTEVPADVIANGVLQCVAPMHEAGRVPFYVTCSNRLACSEV
REFEYKVAESQILDRETDDESTIEILEARFVKLLCSKSESSSPVSGNDSDLSQVSEKISL
LLFENDDQLDQMLMNEISQENMKKNLLQEFLKESLHSWLLQKIAEGGKGPSVLDEGGQGV
LHFAASLGYNWALEPTIIAGVSVDFRDVNGWTALHWAAFFGRERIIGSLIALGAAPGTLT
DPNPDFPSGSTPSDLAYANGHKGIAGYLSEYALRAHVSLLSLNDNNAETVETAPSPSSSS
LTDSLTAVRNATQAAARIHQVFRAQSFQKKQLKEFGDRKLGMSEERALSMLAPKTHKSGR
AHSNDSVQAAAIRIQNKFRGYKGRKDYLITRQRIIKIQAHVRGYQVRKNYRKIIWSVGIL
EKVILRWRRKGAGLRGFKSDALVDKMQDGTEKEEDDDFFKQGRKQTEERLQKALARVKSM
VQYPEARDQYRRLLNVVNDIQESKVEKALENSEGTTCFDDDLIDIEALLEDDDTLMLPMS
SSLWNS*
>Bradi1g21372.1.p|Brachypodium_distachyon|CAMTA|Bradi1g21372.1.p
MAEMQKYGLSNPPPDIPEILLEAQNRWLRPTEICQILYNYKKFSIAPEPPNRPPSGSLFL
FDRKILRYFRKDGHIWRKKKDGKTVKEAHEKLKVGSVDVLHCYYAHGEENENFQRRTYWL
LEEGFMNIVLVHYLDIKGGKQSFSRSKEAEEIARLSTDDSPACSNSFASQSQVASQTMDA
ESPISGQISEYEDAETDNNRASSRYHPFVEMQQPVDGVMMDNLLGSPAPSTCVNNLAAGY
QGELQAATTDLNNHYVTRHGIANVFNEAGAGLRSGSKSPLDSVHFREAFPEYSTGLMEPT
LHSSVATMGSNNLDDNSRLETFMTEELYTNNLTQREADALSAAGMTSSQVQSENYADGSI
GYPLLKQSSLDLFKIEPNGLKKFDSFTRWMSDELAEVADLGIKSSSDAFWSSTETVNAAD
GSSIPINEQLEQLNAYVVSPSLSQDQLFSIIDVSPSWAYSVSEIKVLITGTFLTNKENVE
NCKWSCMFGDVEVPAEVLADGSLRCYTPVHQSGRVPFYVTCSNRVACSEVREFEFCDSET
QYMEADPHTTGINDMHLRIRLDKLLSLGPDDYEKYVLSDGNDKHELVSTIGALMLDDKFT
NLALPSDEKDFSAAQDKNLEKLVKDKLYCWLIHKIHDDGKGPNVLGKEGQGVIHLVAALG
YDWAIRPIITAGVPVNFRDARGWTALHWAASCGRERTVGSLITNGAASGALTDPTPQFPS
GRTPADLASENGHKGIAGFLAESALTSHLSALTLKESQGCNVEKICELSEANGFAEPSSA
QLTCQDSEAESLKDSLSAVRKSTQAAARIFQAFRVESFHRKKVVEYGDDDCGLSDERTLS
LISLKNAKSGQNDMPHSAAVRIQNKFRGWKGRKEFMIIRQKIIKIQAHVRGHQVRRNYRK
VVWSVGIVEKVILRWRRKGRGLRGFQPDKQLEGPSQIEPAKDEDEYDFLKDGRKQAEGRL
QRSLARVKSMTNYPEAREQYSRLQACVTELQDTKEKQDKMLIEAAGADGGDFMVDLEDLC
GDDDGHTPMPTIL*
>Bradi1g27170.1.p|Brachypodium_distachyon|CAMTA|Bradi1g27170.1.p
MAGAAGRDPLLRSEIHGFITYADLNFEKLKAEAPARWFRPNEIYAVLANHARFKVHAQPI
DMPVSGTIVLYDRKVVRNFRKDGHNWKKKKDGKTVQEAHEKLKIGNEERVHVYYARGEDN
PNFFRRCYWLLDKEAERIVLVHYRQTSEENAIAHPSTEEAAEVPTMNRSQYYASPPTSAD
SASVHTELSFSPPVPEEINSHGGSAISNGTDGSTLEEFWVHLLESSMKNDTSSSGGSMAF
SQQIKYRPKDSENNSNTTSNAVLVSPPNVMPEAYPTNHVPANHVGALKHQGDQLQYLVTL
DVDSQSERFVNTLERTPVDSNIPSDVPARENSLGLWKYLDDDSPCLGDNIVSNERLFNIT
DFSPEWALSTEHTKILVVGYYYEQHKHLAGSSMYGVFGDNCVAADMIQSGVYRFMAGPHT
PGRVDFYLTLDGKTPISEVLSFEYRSMPGDSLKSDLKPLEDENKKSKLQMQMRLARLMFA
TNKKKIAPKLLVEGTRVSNLISASPEKEWVDLWKIASDSEGTCVPATEDLLELVLRNRLQ
EWLLERVIGGHKSTGRDDLGQGPIHLCSFLGYTWAIRLFSSSGFSLDFRDSSGWTALHWA
AYHGRERMVAALLSAGANPSLVTDPTAMSPAGCTPADLAAKQGYVGLAAYLAEKGLTAHF
ESMSLTKDTKRSPSRTKLTKVQSDKFENLTEQELCLKESLAAYRNAADAASNIQAALRDR
TLKLQTKAILANPELQAAEIVAAMRIQHAFRNYNRKKVMRAAAQIQNHFRTWKVRKNFTN
MRRQAIRIQAAYRGHQVRRQYRKVIWSVGVVEKAILRWRKKRKGLRGIGNGMPVEMTVDV
EPASTAEEDYFQASRQQAEDRFNRSVVRVQALFRCHRAQHEYRRMRIAHEEARLEFSGEP
QQGPARRS*
>Bradi1g60817.1.p|Brachypodium_distachyon|CAMTA|Bradi1g60817.1.p
MAEARKFLMPNQPPDISQMLLDARSRWLRPTEICGILSNYKLFSIAPEPPNMPLSGSLFL
FDRKILRYFRKDGHNWRKKKDGKTIKEAHEKLKAGSIDVLHCYYAHGEENENFQRRTYWL
LEEDFTHIVLVHYLEIQGGKQSYNRVKDETMQGLNADSPSCSNSITSQNQVAAESPISGQ
MSEYEDAESDNFRASSRYYPLTEVQQPLDGVMMDKMLYSSASTIGSSQGHHRELLPRTAN
LDNHSFARYDIDRLFDDDSTGVRGISRTLFDTVPFEEPFGNYPAGFTEPTLHSSFATIEA
NSLEDNSCLETFISEALYTNNLSQKEADALSFAGMASSEMNNNRYTEGSIKHPLLRQSSL
DLFKLECTGLKKHDSFSRWMSKELPEVVDLDIKSNSDAFWSSIETVNVADGSSMPTNEQL
DAYAVNPSLSQDQLFSILDVSPSCAYIDEKTKVSVTGTFLANKEHMEDCKWSCMFGDVEV
PAEVLTDGTLRCYAPAHQSGRVPFYVTCSNRVACSEVREFEYRDSNYQYMETSYSQTNGI
NEMHLHIRLEKLLSLRPDDHQVLVSSSGNEKHELINAINSLMLDEKWSDQGSLADGKEVF
TARDQSSKKFVKDRLHYWLICKVNDDGKGPNVLCKEGQGVIHLVAALGYDWAIRPIIVAG
VNVNFRDAHGWTALHWAASCGRERSVGILMANGAASGALTDPSSEFPSGRTPADLASANG
HKGIAGFLAESALTSHLSQLTIRESKDSGVQEVCGLPVAEDLTETNSSQLALDDSHAESL
KGSLSAVRKSTQAAARIFQAFRVESFHRKKVVEYGDDDCGLSDEHTLSLVSLKNVKPGHH
DTHLHSAAVRIQNKFRGWKGKREFMIIRQRIVKLQAHVRGHQVRKSYRKVIWSVGIVEKV
ILRWRRKRRGLRAFQTEKQLEGPSQIQPANAEDEYDFLQDGKRQAEARLQRALARVHSMA
QYPEAREQYQRLTTCVAEMQQSRVMQDEMLSEAAGADGSDFMTGLEDLICRDDAQMPAIW
*
>Bradi1g71810.2.p|Brachypodium_distachyon|CAMTA|Bradi1g71810.2.p
MAEGRRYAIAPQLDIEQILKEAQHRWLRPAEICEILKNYGNFRIAPEPPNRPASGSLFLF
DRKVLRYFRKDGHNWRKKKDGKTVKEAHERLKSGSIDVLHCYYAHGEENINFQRRSYWML
EEDFMHIVLVHYLEVKAGKSSSRTREHDNMLQGARVDSPLSQLPSQTTDGESSLSGQASE
YEETESDIYSGGAGYHSISGMQQHENGAGPIIDASFYSSYVPASSVGNHQGLQATATNTG
FYSYDQDNLPVVPNESGHGIPFNGPNGQFDLSSWNEMTKPDKGIHQMPPYGTHVPPEQSP
FTEVPGIESFTFDEVYSNGLGIKDNSHADTDAEPLWQLPSAIGGSFATVDSFQQINGFLE
EAINYPLLKTQSSNLSDILKDSFKKSDSFTRWMTKELADVDDSQIKPSSEYWNSEDADNI
IGASSHDQLDQFTLGPMLAQDQLFSIIDFSPSWAYAGAKTRILVTGKFLKPDEVIRFKWS
CMFGEIEVPAEILADGTLGCYSPSQKTGRVPFYVTCSNRLACSEVREFEYRPSNSQYMDA
PSLHGARNKTYLQMRLDKLLSLGPDEFHATLSNNTKELIDLNRKINLLMKNNDSWSELLK
LAGDNELVIEDKQDQFLENCIRDKLHIWLLHKAGDGGKGPGVLDKEGQGVLHLAAALGYD
WAIRPTITAGVNINFRDARGWTALHWAAFCGRERTVVALIALGAAPGALTDPSPDFPSGS
TPADLASSNGHKGISGYLAESSLTCHLQTLNLKEAMGSNASEISGLPGIGDVSERSVSPL
AREGLQTGSMGDSLGAVRNAAQAAARIYQVFRVQSFQRKQAVQYEDDSGVISDERALSLL
SYKTSKPGQFDPKHAAATRIQNKFRGWKGRKEFLLLRRRVVQIQAHVRGHQVRKHYRKII
WSVGIVEKVILRWRRRGAGLRGFRSTEGAPDSTSSSAVDVIPNKPGEDDYSFLQEGRKQT
EERLQRALARVKSMVQYPDARDQYQRILTVVTKMQESQPMQENMLEESTEMDEGFLMSEF
QELWDDDTPMPGYF*
>Bradi2g59137.1.p|Brachypodium_distachyon|CAMTA|Bradi2g59137.1.p
MQQQGFDIQKLQQEVKTRWLKPPEVLKILQNFELFPVQHKPPQKPPSGSWFLFNRRVLRN
FRNDGYDWRRKKNGKTFAEAHEYLKVDTVKALNCYYAQADKNSTFQKRIYWMLDPAYEHI
VLVHYRDILEGSISVSVLNDSSTSNQNGSASRADAYGSPGLTSELIGQRLNSCSPGSGEE
VSSQIATINNETTNTSQFDWLRMLEMQLSLENKERHDVNTDEVLPNDPIPVHEIRNEELD
TCTNNVDIFNRLEPIEDNHAEGSHLYPNAIDVLKNSDTWLDEDQLESILQSAPVIVNESQ
WFHIHEVCPEWAFCSDSTKVVIAGDFLCNPSNSSWAILFGDVKVPVENVQEGVIRCHTPP
DLGAGKVRMCMVDENEKPCSEAREFEFVEKPIKSTIDGNGKSCSEAREFEFQQKPGISGD
GLSLLLNYVQMLFDGHGCGLFSKFRLPLPDVQCGFQVDPSDIINRTCEKLDHETTVTCVM
EVMLNNKFEDWLSSKSEQNSEGNYLLPKKYHGVIHTIAALGYDWALKPLLSSGVPINYRD
ANGWTALHWAARFGREQMVGVLLAAGAAAGALSDPTSEDPVAKTPASIATAYGFDGLSAF
LSEAQLTTHLHSLESKENGNPIDHTLGEGISNAVVRISDKCAHVDGGTDDQLALQDSLGA
IRNAVQAAGRIQATFRVFSLKKKHKMALREAGAASRAMLDKAAMSIQKNFRCWKKRKEFR
KVRKYVIKIQARVRAHQERKKYKELLQSVGILEKVMLRWFRKGVGLRGFNTTAMPIDEDE
GEDIARVFRKERVETAVNEAVLRVSAIVGSPLARLQYRRMLEIHQQAKHAHEKSVS*
>Bradi2g59137.2.p|Brachypodium_distachyon|CAMTA|Bradi2g59137.2.p
MQQQGFDIQKLQQEVKTRWLKPPEVLKILQNFELFPVQHKPPQKPPSGSWFLFNRRVLRN
FRNDGYDWRRKKNGKTFAEAHEYLKVDTVKALNCYYAQADKNSTFQKRIYWMLDPAYEHI
VLVHYRDILENGSASRADAYGSPGLTSELIGQRLNSCSPGSGEEVSSQIATINNETTNTS
QFDWLRMLEMQLSLENKERHDVNTDEVLPNDPIPVHEIRNEELDTCTNNVDIFNRLEPIE
DNHAEGSHLYPNAIDVLKNSDTWLDEDQLESILQSAPVIVNESQWFHIHEVCPEWAFCSD
STKVVIAGDFLCNPSNSSWAILFGDVKVPVENVQEGVIRCHTPPDLGAGKVRMCMVDENE
KPCSEAREFEFVEKPIKSTIDGNGKSCSEAREFEFQQKPGISGDGLSLLLNYVQMLFDGH
GCGLFSKFRLPLPDVQCGFQVDPSDIINRTCEKLDHETTVTCVMEVMLNNKFEDWLSSKS
EQNSEGNYLLPKKYHGVIHTIAALGYDWALKPLLSSGVPINYRDANGWTALHWAARFGRE
QMVGVLLAAGAAAGALSDPTSEDPVAKTPASIATAYGFDGLSAFLSEAQLTTHLHSLESK
ENGNPIDHTLGEGISNAVVRISDKCAHVDGGTDDQLALQDSLGAIRNAVQAAGRIQATFR
VFSLKKKHKMALREAGAASRAMLDKAAMSIQKNFRCWKKRKEFRKVRKYVIKIQARVRAH
QERKKYKELLQSVGILEKVMLRWFRKGVGLRGFNTTAMPIDEDEGEDIARVFRKERVETA
VNEAVLRVSAIVGSPLARLQYRRMLEIHQQAKHAHEKSVS*
>Bradi2g59137.3.p|Brachypodium_distachyon|CAMTA|Bradi2g59137.3.p
MQQQGFDIQKLQQEVKTRWLKPPEVLKILQNFELFPVQHKPPQKPPSGSWFLFNRRVLRN
FRNDGYDWRRKKNGKTFAEAHEYLKVDTVKALNCYYAQADKNSTFQKRIYWMLDPAYEHI
VLVHYRDILEGSISVSVLNDSSTSNQNGSASRADAYGSPGLTSELIGQRLNSCSPGSGEE
LSLENKERHDVNTDEVLPNDPIPVHEIRNEELDTCTNNVDIFNRLEPIEDNHAEGSHLYP
NAIDVLKNSDTWLDEDQLESILQSAPVIVNESQWFHIHEVCPEWAFCSDSTKVVIAGDFL
CNPSNSSWAILFGDVKVPVENVQEGVIRCHTPPDLGAGKVRMCMVDENEKPCSEAREFEF
VEKPIKSTIDGNGKSCSEAREFEFQQKPGISGDGLSLLLNYVQMLFDGHGCGLFSKFRLP
LPDVQCGFQVDPSDIINRTCEKLDHETTVTCVMEVMLNNKFEDWLSSKSEQNSEGNYLLP
KKYHGVIHTIAALGYDWALKPLLSSGVPINYRDANGWTALHWAARFGREQMVGVLLAAGA
AAGALSDPTSEDPVAKTPASIATAYGFDGLSAFLSEAQLTTHLHSLESKENGNPIDHTLG
EGISNAVVRISDKCAHVDGGTDDQLALQDSLGAIRNAVQAAGRIQATFRVFSLKKKHKMA
LREAGAASRAMLDKAAMSIQKNFRCWKKRKEFRKVRKYVIKIQARVRAHQERKKYKELLQ
SVGILEKVMLRWFRKGVGLRGFNTTAMPIDEDEGEDIARVFRKERVETAVNEAVLRVSAI
VGSPLARLQYRRMLEIHQQAKHAHEKSVS*
>Bradi2g59137.4.p|Brachypodium_distachyon|CAMTA|Bradi2g59137.4.p
MQQQGFDIQKLQQEVKTRWLKPPEVLKILQNFELFPVQHKPPQKPPSGSWFLFNRRVLRN
FRNDGYDWRRKKNGKTFAEAHEYLKVDTVKALNCYYAQADKNSTFQKRIYWMLDPAYEHI
VLVHYRDILENGSASRADAYGSPGLTSELIGQRLNSCSPGSGEELSLENKERHDVNTDEV
LPNDPIPVHEIRNEELDTCTNNVDIFNRLEPIEDNHAEGSHLYPNAIDVLKNSDTWLDED
QLESILQSAPVIVNESQWFHIHEVCPEWAFCSDSTKVVIAGDFLCNPSNSSWAILFGDVK
VPVENVQEGVIRCHTPPDLGAGKVRMCMVDENEKPCSEAREFEFVEKPIKSTIDGNGKSC
SEAREFEFQQKPGISGDGLSLLLNYVQMLFDGHGCGLFSKFRLPLPDVQCGFQVDPSDII
NRTCEKLDHETTVTCVMEVMLNNKFEDWLSSKSEQNSEGNYLLPKKYHGVIHTIAALGYD
WALKPLLSSGVPINYRDANGWTALHWAARFGREQMVGVLLAAGAAAGALSDPTSEDPVAK
TPASIATAYGFDGLSAFLSEAQLTTHLHSLESKENGNPIDHTLGEGISNAVVRISDKCAH
VDGGTDDQLALQDSLGAIRNAVQAAGRIQATFRVFSLKKKHKMALREAGAASRAMLDKAA
MSIQKNFRCWKKRKEFRKVRKYVIKIQARVRAHQERKKYKELLQSVGILEKVMLRWFRKG
VGLRGFNTTAMPIDEDEGEDIARVFRKERVETAVNEAVLRVSAIVGSPLARLQYRRMLEI
HQQAKHAHEKSVS*
>Bradi3g23800.1.p|Brachypodium_distachyon|CAMTA|Bradi3g23800.1.p
MAAPEARRFAVVPHLDIEQILKEAQQRWLRPTEICEILKNYRNFRIAPEPPNKPPSGSLF
LFDRKVLRYFRKDAHNWRKKKDGKTVKEAHERLKSGSIDVLHCYYAHGEDNGNFQRRTYW
MLEEDFMHIVLVHYLETKGGKSSRARGDSDMLQAAAADSPLSQIPSQTIEGESSLSGQAS
EYEETESDIYSGGAGYDSFTQMQQLQNGIGPMIHTSINSSYAPASSIGAYQGQQHAMAHN
TNFYSSSHDNSSVVPNDSSLGLVMSGRESQTDLSSWNEMMRSDRCSIQMPRQLPVPSEQG
TSAEGVGVEYLTFDEVYFDGLGLNDISAAGADGESSWQYPSAIGDLSAMENNFPQNDRPL
EAVISQPFLKTKSSNLSDILKDSFKKSDSFTRWMSKELPDVEDSQIQSSSGAYWNTEEAL
DQFTVAPMLSQDQLFSIVDFSPSWTYAVSKTKVFVTGRFLNANEATERCKWSCMFGEVEV
PAEISADGMTLHCYSPPHKPGRVPFYITCSNRLACSEVREFEFLASDPQYMDAPSPHGAT
NKIYFQIRLDKLLSLGQDAYKATISNPSLEMVDLSKKICSLMENSDEWSKLLKLADDNEL
LTDDQQDQFAENLIKEKLHIWLLHKVGDGGKGPSVLDYEGQGVLHLAAALGYDWAIRPTV
TSGVNINFRDVHGWTALHWAAFCGRERTVVALIALGAAPGALTDPTPDFPSGSTPADLAS
ANGHRGISGFLAESSLTSHLQALNLKEANMAEISGLPGIGDVTERSASQPASGDSLGAVR
NAAQAAARIYQVFRVQSFQRKQAVQYKDEKGGISDEHALSLLSFKSSKPGKLDPRHAAAS
RIQNKFRGWKGRKEFLLIRQRIVKIQAHVRGHQVRKHYRKIVWSVGIVEKIILRWRRRGA
GLRGFRSAEGAMGSSSSGICTNLITDKPAGDDYDFLQEGRKQTEDRLQKALARVKSMAQY
PEARDQYRRILTVVSKMQESQATQEKMLEDPTEMDEGHFMSEFKELWDDDAPIPGYSSLH
N*
>Bradi3g23800.2.p|Brachypodium_distachyon|CAMTA|Bradi3g23800.2.p
MAAPEARRFAVVPHLGGSLFLFDRKVLRYFRKDAHNWRKKKDGKTVKEAHERLKSGSIDV
LHCYYAHGEDNGNFQRRTYWMLEEDFMHIVLVHYLETKGGKSSRARGDSDMLQAAAADSP
LSQIPSQTIEGESSLSGQASEYEETESDIYSGGAGYDSFTQMQQLQNGIGPMIHTSINSS
YAPASSIGAYQGQQHAMAHNTNFYSSSHDNSSVVPNDSSLGLVMSGRESQTDLSSWNEMM
RSDRCSIQMPRQLPVPSEQGTSAEGVGVEYLTFDEVYFDGLGLNDISAAGADGESSWQYP
SAIGDLSAMENNFPQNDRPLEAVISQPFLKTKSSNLSDILKDSFKKSDSFTRWMSKELPD
VEDSQIQSSSGAYWNTEEALDQFTVAPMLSQDQLFSIVDFSPSWTYAVSKTKVFVTGRFL
NANEATERCKWSCMFGEVEVPAEISADGMTLHCYSPPHKPGRVPFYITCSNRLACSEVRE
FEFLASDPQYMDAPSPHGATNKIYFQIRLDKLLSLGQDAYKATISNPSLEMVDLSKKICS
LMENSDEWSKLLKLADDNELLTDDQQDQFAENLIKEKLHIWLLHKVGDGGKGPSVLDYEG
QGVLHLAAALGYDWAIRPTVTSGVNINFRDVHGWTALHWAAFCGRERTVVALIALGAAPG
ALTDPTPDFPSGSTPADLASANGHRGISGFLAESSLTSHLQALNLKEANMAEISGLPGIG
DVTERSASQPASGDSLGAVRNAAQAAARIYQVFRVQSFQRKQAVQYKDEKGGISDEHALS
LLSFKSSKPGKLDPRHAAASRIQNKFRGWKGRKEFLLIRQRIVKIQAHVRGHQVRKHYRK
IVWSVGIVEKIILRWRRRGAGLRGFRSAEGAMGSSSSGICTNLITDKPAGDDYDFLQEGR
KQTEDRLQKALARVKSMAQYPEARDQYRRILTVVSKMQESQATQEKMLEDPTEMDEGHFM
SEFKELWDDDAPIPGYSSLHN*
>Bradi5g08167.1.p|Brachypodium_distachyon|CAMTA|Bradi5g08167.1.p
MSQSFDINVLLKEARSRWLKPSEVYYILLNHERLPITHEPPNKPPSGSLFLYNRRVNRFF
RKDGYAWRRKKDGRTVGEAHERLKVGNLDALSCYYAHGDENPCFQRRCFWMLEPAYDHIV
LVQYREVAEGRNYSASVSNESAGSLSALSYPNDIYGKQYHSSTSGSSESSESRHSYSNSI
TEVSSGSANKMYNNHSGVLLSIPEFEQTTVIGAPELGQSSLEQSSEFCLTNKSGLKQALK
KIGEHLGLADNDDDDYIYINQSQPLDFDTSIEAADRQGHHTSNSLGNVSGEKQANQIQAG
ETQNGVSRGILPSWGNVLQSNSVSSASSAYMQSSEYQPPGGLDSSDLQLQLSAATRFLLG
PEDSIDSPSYNCIARDEGINGIDTLSVHNSSLQSCLNPDWQSLTPITLESNACGSEIFEL
LSDHCQFEPSSGLDTRLTLTQKQQFNIHEISPEWAFCSEVTKVIITGDFLCDPSNSCWGV
MFGDNEVPVEIVQPGVLRCHTPLHSSGKLTLCITNGNREVCSEVKDFEFRAKPTVSSFRD
LTQSSRSMKSSEELSLLAKFARMLLCENGSSAVLDGDPQSTQRPKLNMNEEHWQQLIDEL
NVGCENPLSMVDWIMEELLKSKLQQWLSLKLQGNDGTCSLSKHEQGIIHLISALGYEWAL
SSVLSAGVGINLRDSNGWTALHWAAYFGREKMVAALLAAGASAPAVTDPTAQDPVGKTAA
FLASKRGHMGLAGYLSEVSLTSYLLSLTIEESDISKGSAAIEAERAVESISQRSAQLHGG
TEDELSLKDSLAAVRNAAQAAARIQNAFRAFSFRKRQHKDARLKDEYGMTQEDIDELAAA
SRLYYQHHVSNGQFSDKAAVSIQKKYRGWKGRKNFLNMRRNVVKIQAHVRGHQVRKKYKT
FVSTVSVLEKVILRWRRKGHGLRGFRAEQPAMIAAEEEEEEDDDDFDDDDDEAVKIFRRQ
KVDESVKEAVSRVLSMVESPEARMQYRRMLEEFRQATIDTGASDEATSRLNDDLLMGMDF
MF*
>Bradi5g08167.3.p|Brachypodium_distachyon|CAMTA|Bradi5g08167.3.p
MITKRFDINVLLKEARSRWLKPSEVYYILLNHERLPITHEPPNKPPSGSLFLYNRRVNRF
FRKDGYAWRRKKDGRTVGEAHERLKVGNLDALSCYYAHGDENPCFQRRCFWMLEPAYDHI
VLVQYREVAEGRNYSASVSNESAGSLSALSYPNDIYGKQYHSSTSGSSESSESRHSYSNS
ITEVSSGSANKMYNNHSGVLLSIPEFEQTTVIGAPELGQSSLEQSSEFCLTNKSGLKQAL
KKIGEHLGLADNDDDDYIYINQSQPLDFDTSIEAADRQGHHTSNSLGNVSGEKQANQIQA
GETQNGVSRGILPSWGNVLQSNSVSSASSAYMQSSEYQPPGGLDSSDLQLQLSAATRFLL
GPEDSIDSPSYNCIARDEGINGIDTLSVHNSSLQSCLNPDWQSLTPITLESNACGSEIFE
LLSDHCQFEPSSGLDTRLTLTQKQQFNIHEISPEWAFCSEVTKVIITGDFLCDPSNSCWG
VMFGDNEVPVEIVQPGVLRCHTPLHSSGKLTLCITNGNREVCSEVKDFEFRAKPTVSSFR
DLTQSSRSMKSSEELSLLAKFARMLLCENGSSAVLDGDPQSTQRPKLNMNEEHWQQLIDE
LNVGCENPLSMVDWIMEELLKSKLQQWLSLKLQGNDGTCSLSKHEQGIIHLISALGYEWA
LSSVLSAGVGINLRDSNGWTALHWAAYFGREKMVAALLAAGASAPAVTDPTAQDPVGKTA
AFLASKRGHMGLAGYLSEVSLTSYLLSLTIEESDISKGSAAIEAERAVESISQRSAQLHG
GTEDELSLKDSLAAVRNAAQAAARIQNAFRAFSFRKRQHKDARLKDEYGMTQEDIDELAA
ASRLYYQHHVSNGQFSDKAAVSIQKKYRGWKGRKNFLNMRRNVVKIQAHVRGHQVRKKYK
TFVSTVSVLEKVILRWRRKGHGLRGFRAEQPAMIAAEEEEEEDDDDFDDDDDEAVKIFRR
QKVDESVKEAVSRVLSMVESPEARMQYRRMLEEFRQATIDTGASDEATSRLNDDLLMGMD
FMF*
>Brast01G040800.1.p|Brachypodium_stacei|CAMTA|Brast01G040800.1.p
MQQQGLDMQKLQQSVKTRWLKPPEVLKILQNFELFPVQHKPPQKPPSGSWFLFNRRVLRN
FRNDGYEWRRKRNGKTFAEAHEYLKVDNVRALNCYYAQADKNSTFQKRIYWMLEPAYEHI
VLVHYRDTLEGSISVSVLNDSPTSNQNGSASRADAYGSPGLTSELIAQRHNSCSPGSAEE
VSSQIATINNETTNTSQFDWLRALEMQLSLENKERHDANTEEVLPNDDPIPVHEICNEEP
DTCTNHVDIFNGLKSIEDNHAEGSHLYPNPIDVLKNSDTWLDEDQLESILHSAPVLVNES
QWFHIHEVCPEWAFCSDSTKVVIAGDFLCNPSNSSWAILFGDAEVPVENVQEGVIRCHTP
HLGAGKVRMCMIDENKKPCSESREFEFVEKPIKSAIDGNGKSCREAREFELQQKPGVSGD
GLSLLLNYVQMLFDGHGCGLFSKFRLPLPDVQCGFQVNPSDIINRTCEKLDHESTVNCVM
EVMLNNKFEDWLSSKSEQHSEGNYLLPKQYHGVIHTIAALGYSWALKPLLSSGVPINYRD
ANGWTALHWAARFGREEMVVVLLASGAAAGALSDPTSEDPVAKTPASIASAYGFKGLSAF
LSEAQLTTHLHSLESKENGNPIDHTHGEGISNAVVGISDKCAHVDGGTDDQLALKDSLGA
IRNAVQAAGRIQATFRVFSLKKKHKMALREAGAASRAMLDKAAMSIQKNFRCWKKRKEFQ
KVRKYVVKIQARVRAHQERKKYKELLQSVGILEKVMLRWFRKGVGLRGFNTTAMPIDEDE
GEDIAKVFRKERVETAVNEAVLRVSAIVGCPIARLQYRRMLEMHQQAKHAHEK*
>Brast02G074400.1.p|Brachypodium_stacei|CAMTA|Brast02G074400.1.p
MAEGRRYAIAPQLDIEQILKEAQHRWLRPAEICEILKNYRNFRIAPEPPNRPASGSLFLF
DRKVLRYFRKDGHNWRKKKDGKTVKEAHERLKSGSIDVLHCYYAHGEENINFQRRSYWML
EEDFMHIVLVHYLEVKAGKSSSRTREHDNMLQGARVDSPLSQLPSQTTDGESSLSGQASE
YEETESDIYSGGAGYHSISRMQQHENGAGPIIDASFYSSYVPASSVGNQGLQATTTNTGF
YSYDQDNLPVVPNESGHGTPFNGPNGQFDLSSWNEMTKPDKRIHQMPPYGTHVPSEHSPF
TEGPGIESFTFDEVYSNGLGIKDNSHADTDAEPLWQLPSAIGGSFATVDSFQQINGFLEE
AINYPLLKTQSSNLSDILKDSFKKSDSFTRWMTKELADVDDSEIKPSSEYWNSEDADNII
GTSSHDQLDQFTLGPMLAQDQLFSIIDFSPSWAYAGAKTRILVTGKFLKPDEVIRLKWSC
MFGEIEVPAEILADGTLGCYSPSQKTGRVPFYVTCSNRLACSEVREFEYRPSNSQYMDAP
SLHGARNKTCLQMRLDKLLSLGPDEFHATLSNNTKELIDLNRKISLLMMNNDSWSELLKL
ADDNELITDDKQDQFLENCIRDKLHIWLLHKAGDGGKGPSVLDTEGQGVLHLAAALGYDW
AIRPTITAGVNINFRDARGWTALHWAAFCGRERTVVALIALGAAPGALTDPSPDFPSGST
PADLASSNGHKGISGFLAEFSLTSHLQTLNLKEAMGSNASEISGLPGIGDVTERSASPSA
PEGLQTGSMGDSLGAVRNAAQAAARIYQVFRVQSFQRKQAVQYEDDNGMISDERALSLLS
YKTSKPGQFDPKHAAATRIQNKFRGWKGRKEFLLLRRRVVQIQAHVRGHQVRKHYRKIIW
SVGIVEKVILRWRRRGAGLRGFRSTEGAPDSTSSSAVDVIPNKPGEDDYSFLQEGRKQTE
ERLQRALARVKSMVQYPDARDQYQRILTVVTKMQESQPMQENVLEESTEMDEGFLMSEFQ
ELWDDDTPMPGYF*
>Brast02G200900.1.p|Brachypodium_stacei|CAMTA|Brast02G200900.1.p
MAEARKFLMPNQPPDISQMLLDARSRWLRPTEICGILSNYKLFSIAPEPPNMPLSGSLFL
FDRKILRYFRKDGHNWRKKKDGKTIKEAHEKLKAGSIDVLHCYYAHGEENENFQRRTYWL
LEEDFTHIVLVHYLEIQGGKQSYNRVKDETMLGLNADSPSCSNSITSQNQVAAESPISGQ
MSEYEDAESDNFRASSRYYPLTEVQQPLDGVVMDKMLYSSASTIGSSQGCHRELLPRTAN
LDNHSFARYDIDRLFDDSTGVRGISRTLFDTVPFEEPFSNYPAGSTEPTLHSSFATIEAS
SLEDNSCLETYISEALYTNNLSQKEADALSFAGMASSEMNNNRYTEGSIKHTLSKQSSLD
LFKLECTGLKKHDSFSRWMSKELPEVVDLDIKSNSDAFWSSIETVNVADGSSMPTNEQLD
AYAVNPSLSQDQLFSILDVSPSCAYIDEKTKVSVTGTFLANKEHMEDCKWSCMFGDVEVP
AEVLTDGTLRCYAPAHQSGRVPFYVTCSNRVACSEVREFEYRDSNYQYMETSYSETNGIN
EMHLHIRLEKLLSLRPDDHQLLVSSNGNEKHELINSINSLMLDEKWSDQGSLSDGKEVFT
ARDQSSKKFVKDRLHYWLICKVNDDGKGPNVLCKEGQGVIHLVAALGYDWAIRPIIVAGV
NVNFRDAHGWTALHWAASCGRERSVGILMANGAASGALTDPSSEFPSGRTPADLASANGH
KGIAGFLAESALTSHLSQLTIRDSKDSGVQEVCGLPVAEDLTETNSSQLALDDSHAESLK
GSLSAVRKSTQAAARIFQAFRVESFHRKKVVEYGDDDCGLSDEHTLSLVSLKNAKLGQHD
THLHSAAVRIQNKFRGWKGKREFMIIRQRIVKLQAHVRGHQVRKSYRKVIWSVGIVEKVI
LRWRRKRRGLRAFQPEKQLEGPSQIQPANAEDEYDFLQDGKRQAEARLQRALARVHSMAQ
YPEAREQYQRLTTCVAEMQQSRVMQDEMLSEAAGADGSDFMTGLEDLICRDDAQMPAIW*
>Brast06G053300.1.p|Brachypodium_stacei|CAMTA|Brast06G053300.1.p
MAEMQKYGLSNPPPDIPEILLEAQNRWLRPTEICQILYNYKKFSIAPEPPNRPPSGSLFL
FDRKILRYFRKDGHIWRKKKDGKTVKEAHEKLKVGSVDVLHCYYAHGEENENFQRRTYWL
LEEGFMNIVLVHYLDIKGGKQSFSRSKEAEEIARLSTDDSPACSNSFASQSQVASQTMDA
ESPISGQISEYEDAETDYNRASSRYHPFVEMQQPVDGVMMDNLLGAPAPSTCVNNLAAGY
QGEMQAATADLNNHYVTHHGIANAFNGAGAGLRSGSKSPLDSVHFSEAFPEYSTGLMEPT
LHSSVATMGSNNLDDNSRLETFMTEELYTNNLTQSEADALSAAGMTSSQVQSDNYADGSI
GYPLLKQSSLDLFKIEPNGLKKFDSFTRWMSDELAEVADLGIKSSSDAFWSSTETVNVAD
GSSIPINEQLDAYVVSPSLSQDQLFSIIDVSPSWAYSVSVIKVLITGTFLTNKENVENCK
WSCMFGDVEVPAEVLADGSLRCYTPVHQSGRVPFYVTCSNRVACSEVREFEFCDSETQYM
EADPHTTGINDMHLRIRLDKLLSLGPDDYEKYVLSDGNDKHELVSTIGALMLDDKFTNLA
LPSDEKDFSAAQDKNLEKLVKDKLYCWLIHKIHDDGKGPNVLGKEGQGVIHLVAALGYDW
AIRPIITAGVPVNFRDARGWTALHWAASCGRERTVGSLITNGAASGALTDPTPQFPSGRT
PADLASENGHKGIAGFLAESALTSHLSALTLKESQGCNAEKICGISEVHGFAEPSSAQLA
CQDSEAESLKDSLSAVRKSTQAAARIFQAFRVESFHRKKVVEYGDDDCGLSDERTLSLVS
LKNAKSGQNDMPHSAAVRIQNKFRGWKGRKEFMIIRQKIIKIQAHVRGHQVRRNYRKVVW
SVGIVEKVILRWRRKGRGLRGFQPEKQLEGPSQIEPAKDEDEYDFLKDGRKQAEGRLQRS
LARVKSMTNYPEAREQYSRLQACVTELQDTKEKQDKMLIEAAGADGGDFMVDLEDLCEDA
AGHTPTSTILRR*
>Brast06G123900.1.p|Brachypodium_stacei|CAMTA|Brast06G123900.1.p
MAGAAGRDPLLRSEIHGFITYADLNFEKLKAEAPARWFRPNEIYAVLANHARFKVHAQPI
DMPVSGTIVLYDRKVVRNFRKDGHNWKKKKDGKTVQEAHEKLKIGNEERVHVYYARGEDN
PNFFRRCYWLLDKEAERIVLVHYRQTSEENAIAHPSTEEAAEVPTMNRSQYYTSPPTSAD
SASVHTELSFSPPVPEEINSHGGSAISNGTDGSTLEEFWVHLLESSMKNDTSSSGGSMAF
SQQIKYTPKDSENNSNTTNNAMLVSPPNVMPEAYPTNHVPANHVGDLKHQEDQLQYLLTP
DVDSQSERFVNSLQRTPVDSNIPNDVPARENSLGLWKYLNDDSPCLGDNIVSNERLFNIT
DFSPEWALSTEHTKILVVGYYYEQHKHLAGSSMYGIFGDNCVAADMIQTGVYRFMAGPHT
PGRVDFYLTLDGKTPISEVLSFEYRSMPGDSLKSDLKPLEDENKKSKLQMQMRLARLMFA
TNKKKIAPKLLVEGTRVSNLISASPEKEWVDLWKIASDSEGTCVPATEDLLELVLRNRLQ
EWLLERVIGGHKSTGRDDLGQGPIHLCSFLGYTWAIRLFSSSGFSLDFRDSSGWTALHWA
AYHGRERMVAALLSAGANPSLVTDPTAMSPVGSTPADLAAKQGYVGLAAYLAEKGLTAHF
ESMSLTKDTKRSPSRTKLTKVQSEKFENLTEQELCLKESLAAYRNAADAASNIQAALRDR
TLKLQTKAILANPEFQAAEIVAAMRIQHAFRNYNRKKVMRAAAQIQNHFRTWKVRKNFTN
MRRQAIRIQAAYRGHQVRRQYRKVIWSVGVVEKAILRWRKKRKGLRGIGNGMPVEMTVDV
EPASTAEEDYFQASRQQAEDRFNRSVVRVQALFRCHRAQHEYRRMRIAHEEAKLEFSGEQ
QQGPARRS*
>Brast09G059100.1.p|Brachypodium_stacei|CAMTA|Brast09G059100.1.p
MITKCFDINVLLKEARSRWLKPSEVYYILLNHERLPITHEPPNKPPSGSLFLYNRRVNRF
FRKDGYAWRRKKDGRTVGEAHERLKVGNLDALSCYYAHGDENPCFQRRCFWMLEPAYDHI
VLVQYRDVSEGRNYSASVSNESAGSLSALSYPNDIYGKQYHSSTSGSSEGSESRHSYSNS
INEVSSGSASKMYNNHSGVLLSIPEFEQTTVIGAPELGQSSLEQSSEFCLTNKSGLKQAL
KKIGEHLGLADDDDDDDYIYINQSQPLDFDTNIEAADRQGHHIRNSLGDVSGEKQANRIQ
AGETQNGVSRGILPSWCNVLQSNSVSSASSAYMQSSEYQPPGGLDSSDLQLQLSAATRFL
LGPEDSIDSPSYNYIARDEGINGIDTLSVHNSSLQSCLNPDWQSSTPITLESNACGSEIF
ELLSDHCQFDPSSGLDTRLTLTQKQRFNIHEISPEWAFCSEVTKVIITGDFLCDPSNSRW
GVMFGDNEVPVEIVQPGVLRCHTPVHSSGKLTLCITNGNREVCSEVKDFEFRAKPTVSSS
TDLTVSSRSMKSSEELSLLAKFARMLLCENGSSAVLDGDPQSTLRPKLNMNEEHWQQLID
GLNVGCENPLSMVDWILEELLKSKLQQWLSLKLQGNDGTCCSLSKHEQGIIHLISALGYE
WALSSVLGAGVGINLRDSNGWTALHWAAYFGREKMVAALLAVGASAPAVTDPTAQDPVGK
TAAFLASKRGHMGLAGYLSEVSLTSYLASLTIEESDISKGSAAIEAERAVESISQRSAQL
HGGTEDELSLKDSLAAVRNAAQAAARIQNAFRAFSFRKRQHKDARLKDEYGMTQEDIDEL
AAASRLYYQHHVSNYQFSDKAAVSIQKKYRGWKGRKNFLNMRRNVVKIQAHVRGHQVRKK
YKTFVSTVSVLEKVILRWRRKGHGLRGFRAEQPAMIAAEEEEEEDDDDFDDDEAVKIFRR
QKVDESVKEAVSRVLSMVESPEARMQYRRMLEEFRQATVETGASDEVTSILNDDLLMGID
FMF*
>Brast09G059100.2.p|Brachypodium_stacei|CAMTA|Brast09G059100.2.p
MSQSFDINVLLKEARSRWLKPSEVYYILLNHERLPITHEPPNKPPSGSLFLYNRRVNRFF
RKDGYAWRRKKDGRTVGEAHERLKVGNLDALSCYYAHGDENPCFQRRCFWMLEPAYDHIV
LVQYRDVSEGRNYSASVSNESAGSLSALSYPNDIYGKQYHSSTSGSSEGSESRHSYSNSI
NEVSSGSASKMYNNHSGVLLSIPEFEQTTVIGAPELGQSSLEQSSEFCLTNKSGLKQALK
KIGEHLGLADDDDDDDYIYINQSQPLDFDTNIEAADRQGHHIRNSLGDVSGEKQANRIQA
GETQNGVSRGILPSWCNVLQSNSVSSASSAYMQSSEYQPPGGLDSSDLQLQLSAATRFLL
GPEDSIDSPSYNYIARDEGINGIDTLSVHNSSLQSCLNPDWQSSTPITLESNACGSEIFE
LLSDHCQFDPSSGLDTRLTLTQKQRFNIHEISPEWAFCSEVTKVIITGDFLCDPSNSRWG
VMFGDNEVPVEIVQPGVLRCHTPVHSSGKLTLCITNGNREVCSEVKDFEFRAKPTVSSST
DLTVSSRSMKSSEELSLLAKFARMLLCENGSSAVLDGDPQSTLRPKLNMNEEHWQQLIDG
LNVGCENPLSMVDWILEELLKSKLQQWLSLKLQGNDGTCCSLSKHEQGIIHLISALGYEW
ALSSVLGAGVGINLRDSNGWTALHWAAYFGREKMVAALLAVGASAPAVTDPTAQDPVGKT
AAFLASKRGHMGLAGYLSEVSLTSYLASLTIEESDISKGSAAIEAERAVESISQRSAQLH
GGTEDELSLKDSLAAVRNAAQAAARIQNAFRAFSFRKRQHKDARLKDEYGMTQEDIDELA
AASRLYYQHHVSNYQFSDKAAVSIQKKYRGWKGRKNFLNMRRNVVKIQAHVRGHQVRKKY
KTFVSTVSVLEKVILRWRRKGHGLRGFRAEQPAMIAAEEEEEEDDDDFDDDEAVKIFRRQ
KVDESVKEAVSRVLSMVESPEARMQYRRMLEEFRQATVETGASDEVTSILNDDLLMGIDF
MF*
>GSBRNA2T00005805001|Brassica_napus|CAMTA|GSBRNA2T00005805001
MVVVCHVCRKLIITCERECYQLFTSGTVSRFKAFAVVVFAGTDIQQLLSEAQHRWLRPAE
ICEILRNYQKFHIASEPPNRPPSGSLFLFDRKVLRYFRKDGHNWRKKKDGKTVKEAHEKL
KVGSIDVLHCYYAHGEDNENFQRRCYWMLEQELMHIVFVHYLEVKGNRISSSGIKENNSN
SLSGSTSVNIDSTANTSSTLSPLCEDADSGNRDGWIHGNRVKESDSQRLVGVPALDASFE
NPLARYQNPPYNPLLTQTNPTNTGLMSVEGHLRNPLQNQVNWQIPVQDSLPLQKWPMDSH
GTDLALHENFGTFSSLIGSQNQQQPIGGGSFQAPFTSVEAAYIPKFGPEDLLYEASANQT
LPLRKSLLKKEDSLKKVDSFSRWVSNELAEMEDLQMQSSSGGIGWTSVETAAAASSLSPS
LSKDQRFTMIDFWPKWTQTDTEVEVMVIGTFLLSPQEVTSYSWACMFGEVEVPAEILVDG
VLCCRAPPHEVGQVPFYITCSDRFSCSEVREFDFLPGSARKLNTADIYGAYTNEASLHLR
FENLLARMSSAQEHNVFEDVGEKRRKISRIMLLKDEKESFLTSTAEKDLTEVEAKERLVR
EEFEDKLYLWLIQKVTEEGKGPNVLDEEGQGVLHLAAALGYDWAIKPILAAGVSINFRDA
NGWSALHWAAYSGREDTVALLVSLGADSGALTDPSPELPLGKTASDLAYGNGHRGISGFL
AESSLTSYLEKLTVDGKEDASTDSSRAKAVQTVAERTATPMSYGDDSLTAVLNATQAADR
LHQVFRMQSFQRKQLSEIGEKNEFGLSDELAVSFAAGKSKKAGGHSSGAAVHAAAVQIQK
KYRGWKKRKEFLLIRQRIVKIQAHVRGHQVRKQYRAIIWSVGLLEKIILRWRRKGSGLRG
FKRDTVTKAPEPVCAAPTQEDDYDFLKEGRKQTEERLQKALTRVKSMAQYPEARAQYRRL
LTVVEGIRENEASSSSAMNNNNNNNNSNTEEAANYNEEDDLIDIDSLLDDDTFMSLAFE*
>GSBRNA2T00016043001|Brassica_napus|CAMTA|GSBRNA2T00016043001
MADRGSFGFISPPRLDMEQLLSEAQHRWLRPAEICEILRNYHKFHIATESPTRPASGSLF
LFDRKVLRYFRKDGHNWRKKKDGKTIKEAHEKLKVGSIDVLHCYYAHGEGNENFQRRCYW
MLEIELMHIVFVHYLEVKGSRTSIGMKENNSNSLSGTASVNIDSAASPTSRLSSYCEDAD
SGDSHQSSSVLRASPEPQTGNRNGWTSAPGMRIASQVLGNRVGETDSQRSFDVQAWDAVE
NLVTRYDQPCNNLLVEERTNKFGMLPAEHLRSPLQNQINWQIPAQDDLPLPKWPGYLVPH
SGMTDDTDLALFGQSAQDNFESFSSLLDIEHLQSDGIPPSDMESEYIPVKKSLLRHEDSL
KKVDSFSRWASKELGEMEDLQMQSSRGDIAWASVDCETAAAGLSFSPSLSEDQRFTIVDY
WPKCAQTDADVEVLVIGTFLLNPQEVTICSWSCMFGEVEVPAEILVDGVLCCHAPPHTAG
QVPFYVTCSNRFACSELREFDFLSGSTKKIDAAGIYGYSTKEASLQMRFEKLLAHRAFVQ
EHQIFEDVVEKRRKISKIMLLNEEKENLFPGIYERDSTKQEPKERVLRKQFEDELYIWLI
HKVTEEGKGPNILDEGGQGVLHFVAALGYDWAIKPILAAGVNINFRDANGWSALHWAAFS
GREETVAVLVSLGADAGALTDPSPELPLGKTAADLAYGKEHRGISGFLAESSLTSYLEKL
TMESKENSPANSGGPKAVQTVSERTAAPMSYGDDSLTAVRNATQAADRLHQVFRMQSFQR
KQLSGFDDDDGDEIGISNELAVSFAASKAKNPGQSEVFVHSAATHIQKKYRGWKKRKEFL
LIRQRVVKIQAHVRGHQVRKQYKPIVWSVGLLEKIILRWRRKGTGLRGFKRNAVPKTVEP
EPQCPMIPKEGDYDFLEKGRKQTEERLQKALTRVKSMVQYPEARDQYRRLLTVVEGFREN
EASSSLSVNNREEPVNCEDDDLIDIDSLLNDDILMSTSP*
>GSBRNA2T00021112001|Brassica_napus|CAMTA|GSBRNA2T00021112001
MAGVDSGRLIGSEIHGFHTLQDLDIRTMLEEAYTRWLRPNEIHALLSNHNYFTINVKPVH
LPKSGTIVFFDRKMLRNFRKDGHNWKKKKDGKTIKEAHEHLKVGNEERIHVYYAHGDDNP
TFVRRCYWLLDKSQEHIVLVHYRETHEVQAAPATPGNSYSSSTTDHVSAKPVTEDINSGV
RNACNTARSNSLVARNHEISLHEINTLDWDELLVETGMTNQSSPTQDDVLYFTEQLQTAA
MGSAQQGNHHAVYNGSTDIPSYLGLGDPVYQNNSPCGAREFSSQHLHCVVDPNQQTRDSS
ATVADEQGDALLNNGYGSQESFGKWVNNFISDSPGSVDDPSLEAVYTPGQESSAPPAVVH
SQSNIPEQVFNITDVSPAWAYSTEKTKILVTGFFHDSFQHFGRSNLFCICGELRVPAEFL
QMGVYRCFLPPQSPGIVNLYLSADGTKPISQLFSFEHRSVPVIEKAVPQEDQLYKWEEFE
FQVRLSHLLFTSSSKISVFSSRISPDNLLEAKKLASRTSHLLNSWAYLMKSIQANELPFD
QARDHLFELTLKNRLKEWLLEKVIENRNTKEYDSKGLGVIHLCAVLGYTWSILLFSWANI
SLDFRDKHGWTALHWAAYYGREKMVAALLSAGARPNLVTDPTKEYLGGCTAADIAQQKGY
EGLAAFLAEKCLVAQFRDMKMAGNISGNLEGVKAETSTNPGHSNEEEQSLKDTLAAYRTA
AEAAARIQGAFREHELKVRSKAVRFASKEEEAKNIIAAMKIQHAFRNYETRRKIAAAARI
QYRFQTWKMRREFLNMRKKAIKIQAVFRGFQVRRQYQKITWSVGVLEKAILRWRLKRRGF
RGLQVSQPEEKEGTEAVEDFYKTSQKQAEDRLERSVVRVQAMFRSKKAQQDYRRMKLAHE
EAQLEYDGMQELNQMDIES*
>GSBRNA2T00023027001|Brassica_napus|CAMTA|GSBRNA2T00023027001
MAGVDSGRLIGSEIHGFHTLQDLDIRTMLEEAYTRWLRPNEIHALLSNHNYFTINVKPVH
LPKSGTIVFFDRKMLRNFRKDGHNWKKKKDGKTIKEAHEHLKVGNEERIHVYYAHGDDNP
TFVRRCYWLLDKSQEHIVLVHYRETHEVQAAPATPGNSYSSSTTDHVSAKPVTEDINSGV
RNACNTARSNSLVARNHEISLHEINTLDWDELLVETGMTNQSSPTQDDVLYFTEQLQTAP
MGSAQQGNHQAVYNGSTDIPSYLGLGDPVYQNNSPCGAREFSSQHLHCVVDPNQQTRDSS
ATVADEQGDALLNNGYGSQESFGKWVNNFISDSPGSVDDPSLEAVYTPGQESSAPPAVVH
SQSNIPEQVFNITDVSPAWAYSTEKTKILVTGFFHDSFQHFGRSNLFCICGELRVPAEFL
QMGVYRCFLPPQSPGIVNLYLSADGTKPISQLFSFEHRSVPVIEKVVPQEDQLYKWEEFE
FQVRLSHLLFTSSSKISVFSSRISADNLLEAKKLASRTSHLLNSWAYLMKSIQANELPFD
QARDHLFELTLKNRLKEWLLEKVIENRNTKEYDSKGLGVIHLCAVLGYTWSILLFSWANI
SLDFRDKHGWTALHWAAYYGREKMVAALLSAGARPNLVTDPTKEYLGGCTAADIAQQKGY
EGLAAFLAEKCLVAQFRDMKMAGNISGNLEGVKAETSTNPGHSNEEEQSLKDTLAAYRTA
AEAAARIQGAFREHELKVRSKAVRFASKEEEAKNIIAAMKIQHAFRNYETRRKIAAAARI
QYRFQTWKMRREFLNMRKKAIKIQAVFRGFQVRRQYQKITWSVGVLEKAILRWRLKRRGF
RGLQVSQPEEKEGTEAVEDFYKTSQKQAEDRLERSVVRVQAMFRSKKAQQDYRRMKLAHE
EAQLEYDGMQELDQMDMES*
>GSBRNA2T00032849001|Brassica_napus|CAMTA|GSBRNA2T00032849001
MAEARRFGLNNELDVGQILSEARNRWLRPPEICEILQNYQKFQISTEPPTTPASGSVFLF
DRKVLRYFRKDGHNWRKKRDGKTVKEAHERLKAGSVDVLHCYYAHGQDNENFQRRSYWML
QEELSHIVFVHYLEVKGSRVSTSYNRMQRTEDSTRSSQETGEVYTSERNGYASGSINQYD
HSNNQSQATDSASVNGVHTPELEDAQSAYNQQGSPILYSHQALHQPPSTSFDPYYQMSLT
PRDSYQKEIHTIPSSAMVEKSRTTNGPVVTNSIKNKKSIDSQTWEEILGNCGSGGEGLPM
QPHSEHEGLDQMLQSYSFTMQDFASLQESIVKSQNQELNSGLTSDRSMWLQGQAVDIEPN
ALSNLASSEKAPYLSTMKQHLLDGALGEEGLKKMDSFNRWMSKELGELGDSFTHSSSTAY
WEEEQLFSIIDFAPNWTYVGCEVKVLVSGKFLKTAESGEWCCMFGQTEVPADIIANGILE
CVAPMHEAGRVPFYVTCSNRLACSEVREFEYKVLESQGFDRDTDDSSTACNSIESLEARF
VKLLCSKSDCTNSSLPGGNDSDLSQVSEKISLLLFENDDQLDQMLMNEISQENMKNNLLQ
EALKESLHSWLLQKIAEGGKGPNVLDEGGQGVLHFAAALGYNWALEPTIVAGVSVDFRDV
NGWTALHWAAFFGRELIIGSLIALGASPGTLTDPNPDFPSGSTPSDLAYANGYKGIAGYL
SEYALRTHVSLLSLNEKNAETSLGGAVEAAPSPSSSALTDSLTAVRNASQAAARIHQVFR
AQSFQKKQMKEFGDRKLGMSEERRGHSDDSVQAAAIRIQNKFRGYKGRKDYLITRQRIIK
IQAHVRGYQVRKNYRKIIWSVGILEKVILRWRRKGAGLRGFKSDALVTKMQDGTEKEEDD
DFFKQGRKQTEERLEKALARVKSMVQYPEARDQYRRLLNVVNDIQESKVEKALANSEEAT
CFDDDLIDIEALLGDDDTLMMPMSSTLWNA*
>GSBRNA2T00034374001|Brassica_napus|CAMTA|GSBRNA2T00034374001
MVDVLRTPSSDSSLLIRFNDSTDFDELTKPVSPLHSFQVLRYFRKDGHNWRNKKDGKTVK
EAHEKLKVGSIDVLHCYYAHEEDNENFQRRCYWMLEQELMHVVFIQYLEVKV*
>GSBRNA2T00041588001|Brassica_napus|CAMTA|GSBRNA2T00041588001
MHSEYEIRTLNQEAQTRWLKPPEVYFILKNHDRYELTHKAPHKPTSGSLCLFNKRVLKFF
RKDGHHWRKKRDGRAIAEAHERLKVGNVEALNCYYAHGEHDPSFQRRIFWMLDLEYDHIV
LVHYRDVSDKKEGKQSSGTVLQFSLNPSALFSSPSYSHHIGDSSTDVQQQHSEEGSGSSY
EAIKRLEEQLSLGDDNNVVQNESLDGLQFLDFSTDVDHLVPPPATVHQRPESSSKLGRCY
GGYVGSQYNNVTTVGPPLYSQNESLDSLLSLEYIKDMNQLAQPAAGQQRPESNRLDRSFG
GYIGTEYHPNNLMLLNNGSGGSGGSGDQKTGSWKDVLEACGASIALNSQGSTPSQANGLL
PVITQEDSNWDYGNQADQGTLLLPQELDSSLQLPPCYSELVAPENNGDHSRLMVDEEQTG
PPLEQVMNDTVAYNQKFTIQDISPEWGYANETTKVIIIGSFLCDPTESTWACMFGNAQVP
FEIIKEGVIRCQAPPCGPGKVNLCITSGDGLSCSQIIEFEYRDKPDDRSCPKSSPDELLL
LVKFVQTLLLDRKGNIEPSTDDDEWRRIIDRIRDGTSTSSSTVDWLLQELLKDKLEAWLS
SRSQDKDQTSCSLSKQEQGIIHMVAGLGFDWALSPILGHGVSVDFRDGNGWSALHWAAQL
GSEKMVAALIASGASAGAVTDPNTQDPVGKTPASIAASNGHKGLAGYLSEVALTTHLSSL
TLEETESSKESAQAEAEITVKSIAGRSHPVNDDPQSLAALKNAAEAAARIQAAFRAHSFR
KRQQKADMYACLKEYGMYGDMSKQNARNYHSAALSIQKKYRGYKGRKEFLTKRQKAVMIQ
AHVRGYQTRKQYKVICWAVGMLDKVILRWRRKGVGLKGFRQDVESGEDSEDEDILRVFRK
QKVDGAVNEAFSRVMSMTRTLEARQQYHRVLTTYCKKKAELGKTETLGIGGSGDYEDDDA
LFDIADMEYDHLFSLP*
>GSBRNA2T00070150001|Brassica_napus|CAMTA|GSBRNA2T00070150001
MSSTTILDICSVSTGQVSYLIIMQSEYEISNLYHEAQTRWLKPPEVHFILQNHERYQLAH
TPPQNPPSGSLYLFNRRVLKFFRKDGHQWRRKKDGRAIAEAHERLKVGNVEALSCYYVHG
EHDPTFQRRIYWMLDPEYDHIVLVHYRDISDGKEGRQTSGTVLQFSQNASTLFSSPSSIG
TQNGSYNHYIGDSTDLLQQHSSTSPEVNSEVVFNSNGVETPQGSGSSYEFENRQAIKRLE
EQLSLGDDIVSTVDPLYAQNESLDSLQFLAQPGTVYQRPENNKLERCYGGYVGAQYNVDP
LYSQNESLDSLLSLDSAEDINHLAQPATGHQRPENNRLERSYGGYIGADYHPNNLTLVKN
DSGGNGGSGDQESESWKDVLEACEASVAINSEGSTPSSVKGLLPGMQEDSNWSYSNQADQ
GTLLLPQELGSFEHPACYPELGAPENNAEYSRIMDDEGIIRMPLQQEMRPTISHKQEFTI
QDVSPQWGYANETTKVIIIGSFLCDPSESTWSCMFGSVEVPFEIIKEGVIRCEAPPCGPG
KVNLCITSRDGLSCSQIKEFVYRDKPDTSCSTCSRDELFLLVRFVQTLLSDKKSNIEPGI
DKLKKIKADDDEEEWSHIIDTILDDTATPSSTVDWLLQKLLKDKLDAWLSSRSQDEDQTS
CSLSKQEQGIIHMVAGLGFEWALHPLLGLGVSVDFRDSNGWSALHWAARYGREKMVAALI
ASGASAGAVTDPNAQDPAGKTAASIAASNGHKGLAGYLSEVALTNHLSSLTLEETEHSLG
SAQMQAEMIVNSISGRSPPGNDDPHSRAALRNVAQAAARIQAAFRAHSFRKRQEREAAMA
ACYQEYGIYADIEGIAAMSKLAFGNVKNYNSAALSIQKKYRGYKGRKEFLAKRQKVVKIQ
AYVRGYQVRKHYKVICWAVGILDKVVLRWRRKGVGLKGFRQDVESREESEDEDILKVFRK
EKVDGAVNEAFSRVLSMTNSPDARQQYQRVLKRYCQTKAELGKTETLGTDGGDEDDDVLL
DIADMRYENLRTLP*
>GSBRNA2T00078204001|Brassica_napus|CAMTA|GSBRNA2T00078204001
MAEARRFSPNNELDVGHILSEARNRWLRPPEICEILQNYQKFQISSEPPTTPASGSVFLF
DRKVLRYFRKDGHNWRKKRDGKTVKEAHERLKAGSVDVLHCYYAHGHDNENFQRRSYWML
QEELSHIVFVHYLEVKGSRISTSYNRMQRTAEDSAQFSHETGEVFTSERDGYASGSINQY
DHNNHPQATDSANVNGAHTPELEDAESAYNQQGSSIVYSHQQPPSTGFDPLYQMSLTRNN
YHLILTNVTWYLLLFFFLSSKNYQRSWSLLPLQPNSEHEVLDQRLQDSSFTMQAPYLSTK
KQHLLDGALGEEGLKKVDSFSRWMSKELGDVCVIADANESFTHSSSTAYLDGYVMSPSLS
KEQLFSIIDFAPNWTYVGCEVNVLVTGKFLKTPEEAEREEWCCMFGQTEVPADVIADGIL
QCVAPMREAGRVPFYITCSNRLACSEVREFEYKVLESQAFGRETDDSTESLEARFVKLLC
SKSDSPSSNGSDMSQVSEKISLLLFENDDQLDQMLMNEISQESKKEKLLQEALKESLHSW
LLQKMAEGGKGPNVLDEGGQGILHFAAALGYNWALEPTVVAGVSVDFRDVNGWTALHWAA
FFGRELVIGSLIALGASPGTLTDPNPDFPSGSTPSDLAYANGFKGIAGYLSEYALTAHVS
LLSLNESNAETSESTTPSLSSSSLTDSLTAVRNATQAAARIHQVFRAQSFQKKQMKEFGV
SEERALSMLAPKTHKQGRAHSDDSVQAAAIRIQNKFRGYKGRKDYLITRQRIIRIQAHVR
GYQVRKNYRKIIWSVGILEKVILRWRRKGAGLRGFRSDALVDKMQDGTEREEDDDFFKQG
RKQTEERLQKALARVKSMAQYPEARDQYRRLLNVVNDIQESKVEKALESSEEATFFDDDL
IDIEALLGDDDTLMLPMSSTLWNT*
>GSBRNA2T00088866001|Brassica_napus|CAMTA|GSBRNA2T00088866001
MAGVDSARLIGSEIHGFHTLQDLDIQTMLEEAYTRWLRPNEIHALLSNHKYFTINVKPVH
LPKSGTIVFFDRKMLRNFRKDGHNWKKKKDGKTIKEAHEHLKVGNEERIHVYYAHGDDNP
TFVRRCYWLLDKSQEHIVLVHYRETHEVQAAPATPGNSYSSSTTDHLSAKPVAEDINSGV
SNACNTVPFFCFVYGFKARSNSLVARNHEISLHEINTLDWDELLVEADMTNQSSPTEDDV
LYFTEQLQTAPMGSAQQGNHQAVYNGSTDIPSY
>GSBRNA2T00090682001|Brassica_napus|CAMTA|GSBRNA2T00090682001
MLTWSLVFSLRCLSSKIFYRYFHIISGSPCFNLSGMFSGEYEMFPERLKQGDFRITLLFD
RKELRYFRKDGHNRRKKKDGKTVKEDHEKLKLLLAVKQCHEKGICHGDIKCENVLVTSWN
WLYLADFASFKPTYIPYDDPSDFSFFHDTRERRLSLCPWYISEVAVTGVRLMIEAEYSWG
*
>GSBRNA2T00098391001|Brassica_napus|CAMTA|GSBRNA2T00098391001
MASHLKTFISIIMQSEYEISTLYQEAHTRWLKPPEVHFILQNHERYQLAHTPPQNPTSGS
LYLFNRRVLKFFRKDGHQWRRKKDGRAIAEAHERLKVGNVEALSCYYVHGEHDPTFQRRI
YWMLDPEYDHIVLVHYRDISDGKEGRQSSGTVLQFSQNASTLFSSPSSIGTQNARYNHYI
GDSTDLLQQHSSTSPEVNSEAVFNSNGVETPQGSGSSYEFENRQAIKRLEEQLSLGDDIV
STVDPLYAQNESLDSLQFLAQPGTVYQRPENNKLERCYGGYVGAQYNVDPLYSQNESLDS
LLSLDCTEDINHHAQPASGHQRPENNRLERSYGGYIGADYHPNNLTLAKNDTGGNGGSGD
QESESWKDVLEACEASVALNSEGSTPSSVKGLLPGMQEDSNWSYSNQADQGTLLLPQELG
SFEHPGCYPELGAPENNAEYSRVMDDEGINRMPLQQEMRPAVSHKQEFTIQDVSPEWGYA
NETTKVIIIGSFLCDPTESTWSCMFGSVEVPFEIIKEGVIRCEAPPCGPGKVNLRITSGD
GLSCSQIKEFEYRDKPDTSCSRCSRDELFLLVRFVQTLLSDKKSNIEPGSDKLKKIKADD
DDEEWSHIIDTILDDTATPSSTVDWLLQKLLKDKLDAWLSSRSQDEDQTSCSLSKQEQGI
IHMVAGLGFDWALHPILSLGVSVDFRDSNGWSALHWAARYGREKMVAALIASRASAGAVT
DPNAQDPAGKTAASIAAANGHKGLAGYLSEVALTNHLSSLTLEETEHSLGSAQMQAEMIV
NSISGRSPPGNDDPHSRAALRNVAQAAARIQAAFRAHSFRKRQEREAAMAACYQEYGIYA
DIEGIAAMSKLAFGNVKNYNSAALSIQKKYRGYKGRKEFLAKRQKVVKIQAYVRGYQVRK
HYKVICWAVGILDKVVLRWRRKGVGLKGFRQDVESREEESEDEDILKVFRKEKVDGAVNE
AFSRVLSMTNSPDARQQYQRVLKRYCQTKAELGKTETLGTYGGDEDDNVLLDIADMQYEN
LRTLP*
>GSBRNA2T00101890001|Brassica_napus|CAMTA|GSBRNA2T00101890001
MDGDGSSGRLIGSEIHGFHTLQDLDVQTMLEEARSRWLRPNEIHAVLSNPKYFTINVKPV
NLPTSGRIILFDRKMLRNFRKDGHNWKKKKDGRTVKEAHEHLKVGDEERIHVYYAHGEDN
TTFVRRCYWLLDKARENIVLVHYRDTQEAATTSGDSNSPSAHSSSNLVAVEDIELNPNDS
LFLAINNTPVVKTHETRLHDINTLDWDELLVQSDLDNQSAPIVDDMSYFTEHLQNATKDT
AEHLTVADESLDALLNNGPQSRENFGRWMDSFIGDPNGSLEDPSFEAMVTLYQDPLAPQA
TYNPHSDLPQQVFNITEVSPAWAYSSEKTKIVVTGILHNSYQHLGSSNLFCICGDSCVPA
EYVQAGVYRCFIPPHSPGMANLYLSADGHEPISQCFNFEHRPAPVSAKPVHENNQESKWE
EFELQVRLAHLLFTSSNKLNVLSSNISPENFLDAKKLSNKTSHLLNSWAYLIKSVQGSKV
SFDQAKDQIFELTLKNRVKEWLMEKVLEGRNARDYDSKGLGVIHLCAILGYTWSIQLFSL
SGLSLDFRDKQGWTALHWAAYYGREKMVAALLTAGAKPNLVTDSRKDNLGGCTPADLAQQ
NGFDGIAAYLAEKCLVAQFVAMKLAGNISGTLETCKGEMSNQGPLPDDEQNLKDALAAYR
TAAEAAARIQGAFREKALKTARSKVIQFDNKEEEAKSIIAAMKIQNAFRKYDTRRKIEAA
YRIQCRFQTWKMRKEFLNIRRQAIRIQAAFRGLQARKQYSKILWSVGVLEKAIIRWRQKR
KLFVGLQVSEAEAEEKAEEDFYKASQKQAEERLERSVVRVQAMFRSKKAQEDYRRMKLTH
EETQLEYEFLHDI*
>GSBRNA2T00102145001|Brassica_napus|CAMTA|GSBRNA2T00102145001
MSQVDNRNSSAAKRARTDGGRREDDWTCPSCGNVNFSFRTTCNMRNCTQSRPADHNGKSA
PRPMQPHQSFSSPGRYLGSGAPSPVLMGGSPYGSSLFNGSSMSPYDVPFSGGSPYHFNYN
SRFPPAGPHYRPFHMSGPPSPYHGRSMMGSGMYGMALPPMDRFGFGMAMSPAAAAAMMPR
PGGYFADEKSQKRDLSRENDWACPNCGNVNFSFRTMCNMRKCNTPKPGPQLQQCGSSDKT
SNQKAPEGSWKCDSCGNINYPFRSKCNRQNCGADKPGNQSNESPSNAPEDNDKAKSFFFF
EEYDVSTLYREAHTRWLKPPEVHFILLNHERYRLTDKPPHKPSSGSVLLYNKRVLKFFRK
DGHQWKRKKDGRAIAEAHERLKASYILVGNVEALQCYYAHGEHEPSFQRRIYWILDPEYE
HIALVHYRDVSDGKEVKQQTGGTVLHFSPNPSTLGSIGTQNASYSHCIGVSSEIHQQQHS
SASAGNVEVNSDTSKGSGSLSYEFETREALKRLEEQLSLGDDDNVVQNESLDGLQFLGFS
KTDIDHHLVPPATVHQRPESSSKLGRCYGGYVGGAQCNRAENNRLERCYGGYIGAEYHSN
NLMLVKNDSGRPNLYIIGSGDQKAESWKDVLEACEASIALNSEGSTPSSAKGLLTRMQED
SNLSYSNQADQATLLLPQELGPSFELPTRYSELGALANNANNSRMELPFEQVMNQTVAHK
QKFTIQDISPEWGYANETTKVMIIGSFLCDPKESTWSCMFGSTEVPFEIIKEGVIRCQAP
PCGPGKVNLCIASGDGLSCSQIKEFEYRDKPDDTSCPWSSRDELLLLVRLVQTLVSDSKS
NLEPWSHILETVLDGTATSSSTVDWLLQELVKEKLDAWLSSRPRQVEDQTSCCSLSKQEQ
GIIHMVAGLGFEWALHPILSRGVSVDFRDINGWSALHWAARFGSEKMVAALIASGASAGA
VTDPTAQDPAGKTAASIAASNGHKGLAGYLSEVALTNHLSSLTLEETEKSKETAQLQAEV
TLNSISERSPHSLKDSLAAVRNAAQAVARIQAAFRAHSFRKRQQREAAMAAYFQEYGIYA
DIKGISAISKVAPGNVKNYHSAALSIQKNYRRYKRRKEFLSLRKKVVKIQAHVRGYQIRK
HYKVICWAVGILDKVVLRWRRKGAGLRGFRQDVEDSEEEDILKVFRKQKVDVAVKEAFSR
VLSMAKSPEARQQYHRVLKRYCQTKAELGKTETLGAGGDEDEDLFDLADMEDDSLFAL*
>GSBRNA2T00103807001|Brassica_napus|CAMTA|GSBRNA2T00103807001
MFDRKVLRYFRKDGHNWRKKKDGETVKEAHEKLKVGSIDVLHCYYAHEEDNENFQRRCYW
MLEQELMHVVFVQYLEVKV*
>GSBRNA2T00112945001|Brassica_napus|CAMTA|GSBRNA2T00112945001
MERATEDHLTWHHYIHLRGYLSETVSQSRILLAMQSEYDVSTLYQEAHTRWLKPPEVHFI
LLNHERYRLTDKPPHKPTSGSVLLYNKRVLKFFRKDGHQWKRKKDGRAIAEAHERLKVGN
VEALQCYYAHGEHEPSFQRRIYWILDPEYEHIALVHYRDVSDGKEGKHSSGTVVQFSPNP
SDLFSSPVSIGTQNASYSHLIGDSTDIHQHHSSTSPGVNSDVVFKSNGVETTPKGSGSSY
EFETREALKRLEEQLSLGDDNNVVHNESLDGLQFLDFSTDVDHLVPPLATVHQRPESSSK
LGRCYGGYVGGAQYNVSTRAENNRLGRCYGGYIGAEYHSNNLMLVKNDSGKPNLYIIDFR
YHGDQKAESWKDVLEACEASIALNSEGSTPSSAKGLLTGMQEDSNLSYSNQADQATLLLP
QELASSFELPTCYSELGALANNANNSRMELPFEQVMNQTVAYKQKFTIQDISPEWGYANE
TTKVIIIGSFLCDTTWSCMFGSTEVPFEIIKEGVLRCQAPPCGPGKVNLCITSGDGLSCS
QIKEFEYREKPDDTSCPWSSRDELLLLVRLVQTLVSDSKSNLEPWSHILETILDGTATSS
STVDWLLQELLKDKLDVWLSSRPRQDEDQTSCCSLSKQEQGIIHMVAGLGFEWALHPILA
RGVSVDFRDINGWSALHWAARFGSEKLVAALIASGASAGAVTDPTAQDPAGKTAASIAAS
NGHKGLAGYLSEVALTNHLSSLTLEETESSKDTAHLQAEMTLNSISERSPHSLKDTLAAV
RNAAQAVARIQAAFRAHSFRKRQQREAAMASYFQEYGIYADIKGVSAMSKQAFGNVKSYH
SAALSIQKNYRRYKRRKEFLLLRQKVVKIQAHVRGYQIRKHYKVICWAVGILDKVVLRWR
RKGAGLRGFRQDVEDSEEEDILKVFRKQKVDAAVNEAFSRVLSMANSPEARQQYHRVLKR
YCQTKINETKYNGTKYWNEYFILVSRLSLGRQRHKEKVVMRMKICLTWLIWKMTVCLHFR
GCSSV*
>GSBRNA2T00121806001|Brassica_napus|CAMTA|GSBRNA2T00121806001
MSFTGKSNSEKPQRVEGDSFPGPINPIGDPHSKQAKVEASFSSGLTKLKADTFPGPIKPI
GDPHSKQAKAVASISSGLTKLKDDSFPGPIKPIGTPDSKNCKGTINHNTKTGFSSGVRGK
AAVSSAVKGKAIVSAKVMAFKDVKYGLHDGELRFRLIHFWEARNVVTKVLLGGSSDILGK
MGTTGGRRKMAHGEDNENFERLCYWMLEQELMHIVFVQYLEVKVKQFKFCEWLHFCEY*
>GSBRNA2T00124423001|Brassica_napus|CAMTA|GSBRNA2T00124423001
MCIFVALSEPSSPVFITNFWSHEFIKYEIRTLNQEAQTRWLKPPEVYFILKNHERYELTH
KAPHKPTSGSLCLYNKRVLKFFRKDGHHWRKKRDGRAIAEAHERLKVGNVEALNCYYAHG
EHDPSFQRRIFWMLDLEYDHIVLVHYRDVSDAKEGKQSSGTVLQFSLKPSTLFSSPSYSH
HIGDSSTDIQQQHSEANSGVVFSSNGGEEGSGSSYEFENREAFKRLEEQLSLGDDNNLVP
NESLDGLQFLDFSTDVDHLVPPPATIHQRPESSSKLGRCYGGYVGPQYNVAGQQRQESNR
LERSYGGYIGTEYHPNNLMLVNNGSGGSGGSGESWKDVLEACGASIALNSQEDSNWTYIN
QADQATLLLPQELDSSLQLPPPCYSELRAPENNGYYNTMLDDEGQTGPPLEQVMNPTVAY
NQKFTIQDISPEWGYANETTKVIIIGSFLCDPTESTWACMFGNAQVPFEIVKEGVIRCQA
PPCGPGKVNLCITSGDGLSCSQIVEFEYRDKPDDRSSPRSSPDVLWLLVKFVQTLLLDRK
GNIEPSTDDDEWRRIIDKIRDGTATSSSTVDWLLQELLKDKLAAWLSSRSQDKDQTSCSL
SKQEQGIIHMVAGLGFDWALSPILGHGVSIDFRDDNGWSALHWAAQLGSEKMVAALIASG
ASAGAVTDPNTQDPVGKTPASIAASNGHKGLAGYLSEVALTNHLSSLTLEETEDSIESAR
AEAEIAVKSIAGKSHPVNDDPQSLAALKNAAEAAARIQAAFRAHSFRKRQQREADMYACL
KEYGIYADMSKQNVRNYHSAALSIQKKYRGYKGRKEFLTKRQKAIMIQAHVRGYQTRKQY
KVICWAVGMLDKVILRWRRKGVGLKGFRQDVESGEESEDEDILRVFRKQKVEGAVNEAFS
RVMSMTRTPEARQQYHRVLTTYCKKKAELGKTETLGIGGSGGGFEDDDALFDIADMEDDH
LFSLP*
>GSBRNA2T00127470001|Brassica_napus|CAMTA|GSBRNA2T00127470001
MAEARRFSPNNELDVCQILSEARNRWLRPPEICEILQNYQRFQISTEPPTTPASGSVFLF
DRKVLRYFRKDGHNWRKKRDGKTVKEAHERLKAGSVDVLQCYYAHGHDNENFQRRSYWML
QEELSHIVFVHYLEVKGSRVSTSYNRMQRTAEDSALSSHEVFTSERDGYASGSINQYDHN
NHSQATDSASVSGAHTPELEDAESAYNQQGSSIVYSHQQPPSTGFDPLYQMSLTRNSSYY
HLIITNVTWYLQFFFLSSKNYQWSWSKKQKSIDSQTWEEILGNCGPGAEGLLPLQPNSEH
EVLDQILQGSSITMQAPYLSTTKQHLLDGALGEEGLKKVDSFSRWMSKELGDVCVIADAN
ESFTHSSSTAYLDGYVMSPSLSKEQLFSIIDFAPNWTYVGCEVNVLVTGKFLKTREEEAE
TREWSCMFGQTEVPADVIADGILQCVAPTSEAGRVPFYVTCSNRLACSEVREFEYKVLES
QAFGRETDESTESLEARFVKLLCSKSDSPSSNARGDLSQVSEKISLLLFENDDQLDQMLM
NEISQESMQEKLLQEALKERLHSWLLQKIAEGGRGPNVLYEGGQGILHFAAALGYNWALE
PTVVAGVSVDFRDVNGWTALHWAAFFGRELVVGSLIALGASPGTLTDPNPDFPSGSTPSD
LAYANGYKGIAGYLSEYALRAHVSLLSLNESNAETSESAPSPSSSSLTDSLTAVCNATQA
AARIHQVFRAQSFQKKQMKKFGVSEERALSMLAPKTHKQGRAHSDDSVQAAAIRIQNNFR
GYKGRKDYLITRQRIIRIQAHVRGYQVRKNYRKIIWSVGILEKVILRWRSKGAGLRGFKS
DALVDKMQDGTEREEDDDFFKQGRKQTEERLQKALARVKSMAQYPEARDQYRRLVNVVND
IQESKVEKALESSEEATCFDNDLIDIEALLGDDDTLMLPMSSTLWNT*
>GSBRNA2T00134683001|Brassica_napus|CAMTA|GSBRNA2T00134683001
MADRGSFGFAPQLDIQQLLSEAQHRWLRPAEICEILRNYQKFHIASEPPNRPPSGSLFLF
DRKVLRYFRKDGHNWRKKKDGKTVKEAHEKLKVGSIDVLHCYYAHGEDNENFQRRCYWML
EQELMHIVFVHYLEVKGNRISSSGIKETNSNSLTGSTSVNIDSTANTSSTLSPLCEDADS
GNRDGWIHGNRVKESDSQRLVGVPALDASFENPLARYQNLPYNPLLTQTNPSNAGLMSVE
GHLRNPLQNQVNWQIPVQDSLPLQKWPMDSHGTDLALHENFGTFSSLIGSQNQQQQPIGG
SSFQAPFTSVEAAYIPKFGPEDLLYEASANQTLPLRKSLLKKEDSLKKVDSFSRWVSNEL
AEMEDLQMQSSSGGIGWTSVETAAAASSLSPSLSKDQRFTMIDFWPKWTQTDTAVEVMVI
GTFLLSPEEVTSYSWACMFGEVEVPAEILVDGVLCCHAPPHEVGQVPFYITCSDRFSCSE
VREFDFLPGSARKLNTADIYGAYTNEASLHVRFENLLARVSSAQEHNVFEDVGEKRRKIS
RIMLLKDEKESFLTSTVEKDLTAVEAKERLVREEFEDKLYLWLIHKVTEEGKGPNILDED
GQGVLHLAAALGYDWAIKPILAAGVSINFRDANGWSALHWAAFSGREDTVALLVSLGADS
GAVTDPSPELPLGKTASDLAYGNGHRGISGFLAESSLTSYLEKLTVDGKEDSSTDSSRAK
AVQTVAERTATPMSYGDDSLTAVLNATQAADRLHQVFRMQSFQRKQLSEIGDKNEFGLSD
ELAVSFAAGKSKKAGGHSSGAAVHAAAVQIQKKYRGWKKRKEFLLIRQRIVKIQAHVRGH
QVRKQYRAIIWSVGLLEKIILRWRRKGSGLRGFKRDAVTKAPEPVCAAPAQEDDYDFLKE
GRKQTEERLQKALTRVKSMAQYPEARAQYRRLLTVVEGIRENEASSSSAMNNNNNNTEEA
ANYNEEDDLIDIDSLLDDDTFMSLAFE*
>GSBRNA2T00135091001|Brassica_napus|CAMTA|GSBRNA2T00135091001
MATVTLALPHESETESVMFFMCLFPLIQTPTTNSSMSLLDLKGGLIRCAQNSKLSDSSLL
IRFNDSTDFDELTEPVSPLHSFQVLRYFRKDGHNWRKKKDGKTVKEAHEKLKVGSIDVLH
CYYAHEEDNENFQRRCYWTLEQELMHVVFVQYLEVKV*
>GSBRNA2T00135980001|Brassica_napus|CAMTA|GSBRNA2T00135980001
MADRGSFGFISPPRLDMEQLLSEAQHRWLRPAEICEILRNYHKFHIATESPTRPASGSLF
LFDRKVLRYFRKDGHNWRKKKDGKTIKEAHEKLKVGSIDVLHCYYAHGEGNENFQRRCYW
MLEVELMHIVFVHYLEVKGSRTSIGMKENNSNSLSGTASVNIDSAASPTSRLSSYCEDAD
SGDSHQSSSVLRASPEPQTGNRNGWTSAPGMRTVSQVHGNRVGETDSQRLFDVQTWDAVD
NLVTRYDQPCNNLLLEERTDKGGMLPAEHLRSPLQTQLNWQIPAQDDLPLPKWPGYLLPH
SGMTDDTDLALLEQSAQDNFESFSSLLDIEHLQSDGISPSDMESEYIPVKKSLLRHEDSL
KKVDSFSRWASKELGEMEDLQMQSSRGDIAWTSVDCETAAAGVAFSPSLSEDQRFTILDY
WPKCAQTDADVEVVVIGTFLLSPQEVTICSWSCMFGEVEVPAEILVDGVLCCHAPPHTAG
QVPFYVTCSNRFACSELREFDFRSGSTKKIDAAGIYGYSTKEASLQMRFEKLLAHRDFVQ
EHQIFEDVVEKRRKISKIILLNEEKENLFPRIYERHSTKQEPKELVLRQQFEDELYIWLI
HKVTEEGKGPNILDEGGQGVLHFVAALGYDWAIKPILAAGVNINFRDANGWSALHWAAFS
GREETVAVLVSLGADAGALTDPSPELPLGKTAADLAYGKEHRGISGFLAESSLTSYLEKL
TMESKENSPANSGGPKAVQTVSERTAAPMSSGDIPETLSLKDSLTAVRNATQAADRLHQV
FRMQSFQRKQLSGFDVDDDDEIGISNELAVSFAASKTKNPGQSEIFVHSAATHIQKKYRG
WKKRKEFLLIRQRVVKIQAHVRGHQVRKQYKPIVWSVGLLEKIILRWRRKGTGLRGFKRN
AVPKTVEPEPQCPMVPKEDDYDFLEKGRKQTEARLEKALTRVKSMVQYPEARDQYRRLLT
VVEGFRENEASSSLSVNNREEPVNYEDDDLIDIDSLLNDDIFMSTSP*
>GSBRNA2T00149707001|Brassica_napus|CAMTA|GSBRNA2T00149707001
MAEARRFSLNNELDVGQILSEARNRWLRPPEICEILQNYQKFQISTEPPTTPASGSVFLF
DRKVLRYFRKDGHNWRKKRDGKTVKEAHERLKAGSVDVLHCYYAHGQDNEHFQRRSYWML
QEELSHIVFVHYLEVKGSRVSTSYNRMQRTEDSTQETGEVYTSERNGYASGSINQYDHSN
NQSQATDSASVNGVHTPELEDAQSAYNQQGSPILYSHQALQQPPATGFDPYYQMSLTPRD
SYQKEIHTIPSSTMVEKSRTINGPVVTNSIKNKKSIDSQTWEEILGNCGSGGEGLPMQPH
SEHEGLDQMLQSYSFTMQDFASLQESIVKSQNQELSSGLTSDRSMWFQGQAVDIEPNALS
NLASSEKAPYLSTMKQHLLDGALGEEGLKKMDSFNRWMSKELGELGDVGVTADANESFTH
SSSTAYWEEVESEDVSNGGYVMSPSLSKEQLFTIIDFAPNWTYVGCEVKVLVSGKFLKTA
ESGEWSCMFGQTEVPADIIANGILECVAPMHEAGRVPFYVTCSNRLACSEVREFEYKVLE
SQGFDRDTDDSSTACNSIESLEARFVKLLCSKSDCTHSSLPGGNDSYLSQVSEKISLLLF
ENDDQLDQMLMNEISQENMKNNLLQEALKESLHSWLLQKIAEGGKGPNVLDEGGQGVLHF
AAALGYNWALEPTIVAGVSVDFRDVNGWTALHWAAFFGRELIIGSLIALGASPGTLTDPN
PDFPSGSTPSDLAYANGYKGIAGYLSEYALRAHVSLLSLNEKNAETSLGAAVEAAPSPSS
SALTDSLTAVRNASQAAARIHQVFRAQSFQKKQMKEFGDRKLGMSEERALSMLAPKTHRP
GRGHSDDSVQAAAIRIQNKFRGYKGRKDYLITRQRIIKIQAHVRGYQVRKNYRKIIWSVG
ILEKVILRWRRKGAGLRGFKSDALVTKMQDGTEKEEDDDFFKQGRKQTEERLEKALARVK
SMVQYPEARDQYRRLLNVVNDIQESKVEKALANSEEATCFDDDLIDIEALLGDDDTLMMP
MSSTLWNA*
>GSBRNA2T00153797001|Brassica_napus|CAMTA|GSBRNA2T00153797001
MDGDGSSGRLIGSEIHGFHTLQDLDVQTMLEEARSRWLRPNEIHAVLSNPKYFTINVKPV
NLPTSGRIILFDRKMLRNFRKDGHNWKKKKDGRTVKEAHEHLKVGDEERIHVYYAHGEDN
TTFVRRCYWLLDKARENIVLVHYRDTQEAATTSGDSNSPSAHSSSNLVAVEDIEFNRDES
LYLGINNTPVVKTHETRLHDINTLDWDELLVQSDLDNQSAPIVDDMSYFTEHLQNATKDT
AEHLTVADESLDALLNNGPQSRENFGRWMNSFIGDPNGSLEDPSFEAMVTLDQNPLAPQA
TFHPHSDLPQQVFNITEVSPAWAYSSEKTKIVVTGILHNSYQHLGSSNLFCICGDSCVPA
EYVQAGVYRCFIPPHSPGMANLYLSADGHEPISQCFTFEHRPAPVSAKTVLENDQESKWE
EFELQVRLAHLLFTSSNKLNVLSSNISPENFLDAKKLSNKTSHLLNSWAYLIKSVQGSKV
SFDQAKDQIFELTLKNRIKEWLMEKVLEGRNARDYDSKGLGVIHLCAILGYTWSIQLFSL
SGLSLDFRDKQGWTALHWAAYYGREKMVAALLTAGAKPNLVTDSRKDNLGGCTPADLAQQ
NGFDGIAAYLAEKCLVAQFVAMKLAGNISGTLETCKGEMSNQGPLPDDEQNLKDALAAYR
TAAEAAARIQGAFREKALKTARSKVIQFDNKEEEAKSIIAAMKIQNAFRKYDTRRKIEAA
YRIQCRFQTWKMRREFLNMRRQAIRIQAAFRGLQARKQYRKILWSVGVLEKAIIRWRQKR
KLFIGLQVSEAEAEEKAEEDFYKASQKQAEERLERSVVRVQAMFRSKKAQEDYRRMKLTH
EETQLEYEFLHDV*
>XP_013586584.1|Brassica_oleracea|CAMTA|XP_013586584.1
MDGDGSSGRLIGSEIHGFHTLQDLDVQTMLEEARSRWLRPNEIHAVLSNPKYFTINVKPV
NLPTSGRIILFDRKMLRNFRKDGHNWKKKKDGRTVKEAHEHLKVGDEERIHVYYAHGEDN
TTFVRRCYWLLDKARENIVLVHYRDTQEAATTSGDSNSPSAHSSSNLVAVEDIELNPNDS
LFLAINNTPVVKTHETRLHDINTLDWDELLVQSDLDNQSAPIVDDMSYFTEHLQNATKDT
AEHLTVADESLDALLNNGPQSRENFGRWMDSFIGDPNGSLEDPSFEAMVTLYQDPLAPQA
TYNPHSDLPQQVFNITEVSPAWAYSSEKTKIVVTGILHNSYQHLGSSNLFCICGDSCVPA
EYVQAGVYRCFIPPHSPGMANLYLSADGHEPISQCFNFEHRPAPVSAKPVHENNQESKWE
EFELQVRLAHLLFTSSNKLNVLSSNISPENFLDAKKLSNKTSHLLNSWAYLIKSVQGSKV
SFDQAKDQIFELTLKNRVKEWLMEKVLEGRNARDYDSKGLGVIHLCAILGYTWSIQLFSL
SGLSLDFRDKQGWTALHWAAYYGREKMVAALLTAGAKPNLVTDSRKDNLGGCTPADLAQQ
NGFDGIAAYLAEKCLVAQFVAMKLAGNISGTLETCKGEMSNQGPLPDDEQNLKDALAAYR
TAAEAAARIQGAFREKALKTARSKVIQFDNKEEEAKSIIAAMKIQNAFRKYDTRRKIEAA
YRIQCRFQTWKMRKEFLNIRRQAIRIQAAFRGLQARKQYSKILWSVGVLEKAIIRWRQKR
KLFVGLQVSEAEAEEKAEEDFYKASQKQAEERLERSVVRVQAMFRSKKAQEDYRRMKLTH
EETQLEYEFLHDI
>XP_013591879.1|Brassica_oleracea|CAMTA|XP_013591879.1
MQSEYEIRTLNQEAQTRWLKPPEVYFILKNHERYELTHKAPHKPTSGSLCLFNKRVLKFF
RKDGHHWRKKRDGRAIAEAHERLKVGNVEALNCYYAHGEHDPSFQRRIFWMLDLEYDHIV
LVHYRDVSDKKEGKQSSGTVLQFSLNPSALFSSPSYSHHIGDSSTDVQQQHSEEGSGSSY
EAIKRLEEQLSLGDDNNVVQNESLDGLQFLDFSTDVDHLVPPPATVHQRPESSSKLGRCY
GGYVGSQYNNVTTVGPPLYSQNESLDSLLSLEYIKDMNQLAQPAAGQQRPESNRLDRSFG
GYIGTEYHPNNLMLLNNGSGGSGGSGDQKTGSWKDVLEACGASIALNSQGSTPSQANGLL
PVITQEDSNWDYGNQADQGTLLLPQELDSSLQLPPCYSELVAPENNGDHSRLMVDEEQTG
PPLEQVMNDTVAYNQKFTIQDISPEWGYANETTKVIIIGSFLCDPTESTWACMFGNAQVP
FEIIKEGVIRCQAPPCGPGKVNLCITSGDGLSCSQIIEFEYRDKPDDRSCPKSSPDELLL
LVKFVQTLLLDRKGNIEPSTDDDEWRRIIDRIRDGTSTSSSTVDWLLQELLKDKLEAWLS
SRSQDKDQTSCSLSKQEQGIIHMVAGLGFDWALSPILGHGVSVDFRDGNGWSALHWAAQL
GSEKMVAALIASGASAGAVTDPNTQDPVGKTPASIAASNGHKGLAGYLSEVALTTHLSSL
TLEETESSKESAQAEAEITVKSIAGRSHPVNDDPQSLAALKNAAEAAARIQAAFRAHSFR
KRQQKADMYACLKEYGMYGDMSKQNARNYHSAALSIQKKYRGYKGRKEFLTKRQKAVMIQ
AHVRGYQTRKQYKVICWAVGMLDKVILRWRRKGVGLKGFRQDVESGEDSEDEDILRVFRK
QKVDGAVNEAFSRVMSMTRTLEARQQYHRVLTTYCKKKAELGKTETLGIGGSGDYEDDDA
LFDIADMEYDHLFSLP
>XP_013592349.1|Brassica_oleracea|CAMTA|XP_013592349.1
MQSEYDVSTLYQEAHTRWLKPPEVHFILLNHERYRLTDKPPHKPTSGSVLLYNKRVLKFF
RKDGHQWKRKKDGRAIAEAHERLKVGNVEALQCYYAHGEHEPSFQRRIYWILDPEYEHIA
LVHYRDVSDGKEGKHSSGTVVQFSPNPSNLFSSPVSIGTQNASYSHLIGDSTDIHQHHSS
TSPGVNSDVVFKSNGVETTPKGSGSSYEFETREALKRLEEQLSLGDDNNVVHNESLDGLQ
FLDFSTDVDHLVPPLATVHQRPESSSKLGRCYGGYVGGAQYNVSTVGSPLHSLNSLLSLE
CTEEINAQPAAGHQRAENNRLGRCYGGYIGAEYHSNNLMLVKNDSGGSGGSGDQKAESWK
DVLEACEASIALNSEGSTPSSAKGLLTGMQEDSNLSYSNQADQATLLLPQELASSFELPT
CYSELGALATNANNSRMELPFEQVMNQTVAYKQKFTIQDISPEWGYANETTKVIIIGSFL
CDTTWSCMFGSTEVPFEIIKEGVIRCQAPPCGPGKVNLCITSGDGLSCSQIKEFEYREKP
DDTSCPWSSRDELLLLVRLVQTLVSDSKSNLEPWSHILETILDGTATSSSTVDWLLQELL
KDKLDVWLSSRPRQDEDQTSCCSLSKQEQGIIHMVAGLGFEWALHPILARGVGVDFRDIN
GWSALHWAARFGSEKLVAALIASGASAGAVTDPTAQDPAGKTAASIAASNGHKGLAGYLS
EVALTDHLSSLTLEETESSKDTAHLQAEMTLNSISERSPHSLKDTLAAVRNAAQAVARIQ
AAFRAHSFRKRQQREAAMAAYFQEYGIYADIKGVSAMSKLASGNVKSYHSAALSIQKNYR
RYKRRKEFLSLRQKVVKIQAHVRGYQIRKHYKVICWAVGILDKVVLRWRRKGAGLRGFRQ
DVEDSEEEDILKVFRKQKVDAAVNEAFSRVLSMANSPEARQQYHRVLKRYCQTKAELGKT
DIRRGGDEDEDLFDLADMEDDSLFAL
>XP_013604099.1|Brassica_oleracea|CAMTA|XP_013604099.1
MAGVDSARLMGSEIHGFHTLQDLDIQTMLEEAYTRWLRPNEIHALLSNHKYFTINVKPVH
LPKSGTIVFFDRKMLRNFRKDGHNWKKKKDGKTIKEAHEHLKVGNEERIHVYYAHGDDNP
TFVRRCYWLLDKSQEHIVLVHYRETHEVQAAPATPGNSYSSSTTDHLSAKPVAEDINSGV
SNACNTARSNSLVARNHEISLHEINTLDWDELLVEADMTNQSSPTEDDVLYFTEQLQTAP
MGSAQQGNHQAVYNGSTDIPSYLGLGDPVYQNNSPCGAREFSSQHLHCVVDPNQQTRDSS
ATVADEQGDALLNNGYGSQESFGKWVNNFISDSPGSVDDPSLEAVYTPGQESSAPPAVVH
SQSNIPEQVFNITDVSPAWAYSTEKTKILVTGFFHDSFQHFGRSNLFCICGELRVPAEFL
QMGVYRCFLPPQSPGIVNLYLSADGTKPISQLFSFEHRSVPVIEKAVPQEDQLYKWEEFE
FQVRLSHLLFTSSSKISVFSSRISPDNLLEAKKLASRTSHLLNSWAYLMKSIQANELPFD
QARDHLFELTLKNRLKEWLLEKVIENRNTKEYDSKGLGVIHLCAVLGYTWSILLFSWANI
SLDFRDKHGWTALHWAAYYGREKMVAALLSAGARPNLVTDPTKEYLGGCTAADIAQQKGY
EGLAAFLAEKCLVAQFRDMKMAGNISGNLEGVKAETSTNPGHSNEEEQSLKDTLAAYRTA
AEAAARIQGAFREHELKVRSKAVRFASKEEEAKNIIAAMKIQHAFRNYETRRKIAAAARI
QYMFQTWKMRREFLNMRKKAIKIQAVFRGFQVRRQYQKITWSVGVLEKAILRWRLKRRGF
RGLQVSQPEEKEGTEAVEDFYKTSQKQAEDRLERSVVRVQAMFRSKKAQQDYRRMKLAHE
EAQLEYDGMQELDQMDMES
>XP_013604100.1|Brassica_oleracea|CAMTA|XP_013604100.1
MAGVDSARLMGSEIHGFHTLQDLDIQTMLEEAYTRWLRPNEIHALLSNHKYFTINVKPVH
LPKSGTIVFFDRKMLRNFRKDGHNWKKKKDGKTIKEAHEHLKVGNEERIHVYYAHGDDNP
TFVRRCYWLLDKSQEHIVLVHYRETHEVQAAPATPGNSYSSSTTDHLSAKPVAEDINSGV
SNACNTARSNSLVARNHEISLHEINTLDWDELLVEADMTNQSSPTEDDVLYFTEQLQTAP
MGSAQQGNHQAVYNGSTDIPSYLGLGDPVYQNNSPCGAREFSSQHLHCVVDPNQQTRDSS
ATVADEQGDALLNNGYGSQESFGKWVNNFISDSPGSVDDPSLEAVYTPGQESSAPPAVVH
SQSNIPEQVFNITDVSPAWAYSTEKTKILVTGFFHDSFQHFGRSNLFCICGELRVPAEFL
QMGVYRCFLPPQSPGIVNLYLSADGTKPISQLFSFEHRSVPVIEKAVPQEDQLYKWEEFE
FQVRLSHLLFTSSSKISVFSSRISPDNLLEAKKLASRTSHLLNSWAYLMKSIQANELPFD
QARDHLFELTLKNRLKEWLLEKVIENRNTKEYDSKGLGVIHLCAVLGYTWSILLFSWANI
SLDFRDKHGWTALHWAAYYGREKMVAALLSAGARPNLVTDPTKEYLGGCTAADIAQQKGY
EGLAAFLAEKCLVAQFRDMKMAGNISGNLEGVKAETSTNPGHSNEEEQSLKDTLAAYRTA
AEAAARIQGAFREHELKVRSKAVRFASKEEEAKNIIAAMKIQHAFRNYETRRKIAAAARI
QYMFQTWKMRREFLNMRKKAIKIQAVFRGFQVRRQYQKITWSVGVLEKAILRWRLKRRGF
RGLQVSQPEEKEGTEAVEDFYKTSQKQAEDRLERSVVRVQAMFRSKKAQQDYRRMKLAHE
EAQLGMM
>XP_013611035.1|Brassica_oleracea|CAMTA|XP_013611035.1
MADRGSFGFAPQLDIQQLLSEAQHRWLRPAEICEILRNYQKFHIASEPPNRPPSGSLFLF
DRKVLRYFRKDGHNWRKKKDGKTVKEAHEKLKVGSIDVLHCYYAHGEDNENFQRRCYWIL
EQELMHIVFVHYLEVKGNRISSSGIKETNSNSLTGSTSVNIDSTANTSSTLSPLCEDADS
GNRDGWIHGNRVKESDSQRLVGVPALDASFENPLARYQNLPYNPLLTQTNPSNAGLMSVE
GHLRSPLQNQVNWQIPVQDSLPLQKWPMDSHGTDLALHENFGTFSSLIGSQNQQQQPIGG
SSFQAPFTSVEAAYIPKFGPEDLLYEASANQTLPLRKSLLKKEDSLKKVDSFSRWVSNEL
AEMEDLQMQSSSGGIGWTSVETAAAASSLSPSLSKDQRFTMIDFWPKWTQTDTAVEVMVI
GTFLLSPEEVTSYSWACMFGEVEVPAEILVDGVLCCHAPPHEVGQVPFYITCSDRFSCSE
VREFDFLPGSARKLNTADIYGAYTNEASLHVRFENLLARVSSAQEHNVFEDVGEKRRKIS
RIMLLKDEKESFLTSTVEKDLTAVEAKERLVREEFEDKLYLWLIHKVTEEGKGPNILDED
GQGVLHLAAALGYDWAIKPILAAGVSINFRDANGWSALHWAAFSGREDTVALLVSLGADS
GAVTDPSPELPLGKTASDLAYGNGHRGISGFLAESSLTSYLEKLTVDGKEDSSTDSSRAK
AVQTVAERTATPMSYGDVPETLSMKDSLTAVLNATQAADRLHQVFRMQSFQRKQLSEIGD
KNEFGLSDELAVSFAAGKSKKAGGHSSGAAVHAAAVQIQKKYRGWKKRKEFLLIRQRIVK
IQAHVRGHQVRKQYRAIIWSVGLLEKIILRWRRKGSGLRGFKRDAVTKAPEPVCAAPAQE
DDYDFLKEGRKQTEERLQKALTRVKSMAQYPEARAQYRRLLTVVEGIRENEASSSSAMNN
NNNNTEEAANYNEEDDLIDIDSLLDDDTFMSLAFE
>XP_013611843.1|Brassica_oleracea|CAMTA|XP_013611843.1
MADRGSFGFISPPRLDMEQLLSEAQHRWLRPAEICEILRNYHKFHIATESPTRPASGSLF
LFDRKVLRYFRKDGHNWRKKKDGKTIKEAHEKLKVGSIDVLHCYYAHGEGNENFQRRCYW
MLEVELMHIVFVHYLEVKGSRTSIGMKENNSNSLSGTASVNIDSAASPTSRLSSYCEDAD
SGDSHQSSSVLRASPEPQTGNRNGWTSAPGMRIASQVLGNRVGETDSQRSFDVQAWDAVE
NLVTRYDQPCNNLLVEERTNKFGMLPAEHLRSPLQNQLNWQIPAQDDLPLPKWPGYLVPH
SGMTDDTDLALFGQSAQDNFESFSSLLDIEHLQSNGIPPSDMESEYIPVKKSLLRHEDSL
KKVDSFSRWASKELGEMEDLQMQSSRGDIAWASVDCETAAAGLSFSPSLSEDQRFTIVDY
WPKCAQTDADVEVLVIGTFLLNPQDVTICSWSCMFGEVEVPAEILVDGVLCCHAPPHTAG
QVPFYVTCSNRFACSELREFDFLSGSTKKIDAAGIYGYSTKEASLQMRFEKLLAHRAFVQ
EHQIFEDVVEKRRKISKIMLLNEEKENLFPGIYERDSTKQEPKERVLRKQFEDELYIWLI
HKVTEEGKGPNILDEGGQGVLHFVAALGYDWAIKPILAAGVNINFRDANGWSALHWAAFS
GREETVAVLVSLGADAGALTDPSPELPLGKTAADLAYGKEHRGISGFLAESSLTSYLEKL
TMESKENSPANSGGPKAVQTVSERTAAPMSYGDVPETLSLKDSLTAVRNATQAADRLHQV
FRMQSFQRKQLSGFDDDDGDEIGISNELAVSFAASKAKNPGQSEVFVHSAATHIQKKYRG
WKKRKEFLLIRQRVVKIQAHVRGHQVRKQYKPIVWSVGLLEKIILRWRRKGTGLRGFKRN
AVPKTVEPEPQCPMIPKEGDYDFLEKGRKQTEERLQKALTRVKSMVQYPEARDQYRRLLT
VVEGFRENEASSSLSVNNREEPVNYEDDDLIDIDSLLNDDILMSTSP
>XP_013616702.1|Brassica_oleracea|CAMTA|XP_013616702.1
MFNDSTDFDELTEPVSPLHSFQKVLRYFRKDGHNWRKKKDGETVKEAHEKLKVGSIDVLH
CYYAHEEDNENFHRRCYWMLEQLRFWEPKNGERGGELMSLDMLLLDSKYFLREVSFFSGP
ALLGAYPRFWFLRELVLHDKHSSYDPSTTWVLPEPKQPK
>XP_013616703.1|Brassica_oleracea|CAMTA|XP_013616703.1
MFNDSTDFDELTEPVSPLHSFQVLRYFRKDGHNWRKKKDGETVKEAHEKLKVGSIDVLHC
YYAHEEDNENFHRRCYWMLEQLRFWEPKNGERGGELMSLDMLLLDSKYFLREVSFFSGPA
LLGAYPRFWFLRELVLHDKHSSYDPSTTWVLPEPKQPK
>XP_013620826.1|Brassica_oleracea|CAMTA|XP_013620826.1
MQSEYEISTLYQEAHTRWLKPPEVHFILQNHERYQLAHTPPQNPTSGSLYLFNRRVLKFF
RKDGHQWRRKKDGRAIAEAHERLKVGNVEALSCYYVHGEHDPTFQRRIYWMLDPEYDHIV
LVHYRDISDGKEGRQSSGTVLQFSQNASTLFSSPSSIGTQNARYNHYIGDSTDLLQQHSS
TSPEVNSEAVFNSNGVETPQGSGSSYEFENRQAIKRLEEQLSLGDDIVSTVDPLYAQNES
LDSLQFLAQPGTVYQRPENNKLERCYGGYVGAQYNVDPLYSQNESLDSLLSLDCTEDINH
HAQPASGHQRPENNRLERSYGGYIGADYHPNNLTLAKNDTGGNGGSGDQESESWKDVLEA
CEASVALNSEGSTPSSVKGLLPGMQEDSNWSYSNQADQGTLLLPQELGSFEHPGCYPELG
APENNAEYSRVMDDEGINRMPLQQEMRPAVSHKQEFTIQDVSPEWGYANETTKVIIIGSF
LCDPTESTWSCMFGSVEVPFEIIKEGVIRCEAPPCGPGKVNLRITSGDGLSCSQIKEFEY
RDKPDTSCSRCSRDELFLLVRFVQTLLSDKKSNIEPGSDKLKKIKADDDDEEWSHIIDTI
LDDTATPSSTVDWLLQKLLKDKLDAWLSSRSQDEDQTSCSLSKQEQGIIHMVAGLGFDWA
LHPILSLGVSVDFRDSNGWSALHWAARYGREKMVAALIASRASAGAVTDPNAQDPAGKTA
ASIAAANGHKGLAGYLSEVALTNHLSSLTLEETEHSLGSAQMQAEMIVNSISGRSPPGND
DPHSRAALRNVAQAAARIQAAFRAHSFRKRQEREAAMAACYQEYGIYADIEGIAAMSKLA
FGNVKNYNSAALSIQKKYRGYKGRKEFLAKRQKVVKIQAYVRGYQVRKHYKVICWAVGIL
DKVVLRWRRKGVGLKGFRQDVESREEESEDEDILKVFRKEKVDGAVNEAFSRVLSMTNSP
DARQQYQRVLKRYCQTKAELGKTETLGTYGGDEDDNVLLDIADMQYENLRTLP
>XP_013633122.1|Brassica_oleracea|CAMTA|XP_013633122.1
MADRGSFGFISPPRLDMEQLLSEAQHRWLRPAEICEILRNYHKFHIATESPTRPASGSLF
LFDRKVLRYFRKDGHNWRKKKDGKTIKEAHEKLKVGSIDVLHCYYAHGEGNENFQRRCYW
MLEV
>XP_013636191.1|Brassica_oleracea|CAMTA|XP_013636191.1
MAEARRFSLNNELDVGQILSEARNRWLRPPEICEILQNYQKFQISTEPPTTPASGSVFLF
DRKVLRYFRKDGHNWRKKRDGKTVKEAHERLKAGSVDVLHCYYAHGQDNEHFQRRSYWML
QEELSHIVFVHYLEVKGSRVSTSYNRMQRTEDSTQETGEVYTSERNGYASGSINQYDHSN
NQSQATDSASVNGVHTPELEDAQSAYNQQGSPILYSHQTLQQPPATSFDPYYQMSLTPGD
SYQKEIHTIPSSTMVEKSRTINGPVVTNSIKNKKSIDSQTWEEILGNCGSGGEGLPMQPH
SEHEGLDQMLQSYSFTMQDFASLQESIVKSQNQELSSGLTSDRSMWFQGQAVDIEPNALS
NLASSEKAPYLSTMKQHLLDGALGEEGLKKMDSFNRWMSKELGELGDVGVTADANESFTH
SSSTAYWEEVESEDVSNGGYVMSPSLSKEQLFTIIDFAPNWTYVGCEVKVLVSGKFLKTA
ESGEWCCMFGQTEVPADIIANGILECVAPMHEAGRVPFYVTCSNRLACSEVREFEYKVLE
SQGFDRDTDDSSTACNSIESLEARFVKLLCSKSDCTHSSLPGGNDSDLSQVSEKISLLLF
ENDDQLDQMLMNEISQENMKNNLLQEALKESLHSWLLQKIAEGGKGPNVLDEGGQGVLHF
AAALGYNWALEPTIVAGVSVDFRDVNGWTALHWAAFFGRELIIGSLIALGASPGTLTDPN
PDFPSGSTPSDLAYANGYKGIAGYLSEYALRTHVSLLSLNEKNAETSLGAAVEAAPSPSS
SALTDSLTAVRNASQAAARIHQVFRAQSFQKKQMKEFGDRKLGMSEERALSMLAPKTHRP
GRGHSDDSVQAAAIRIQNKFRGYKGRKDYLITRQRIIKIQAHVRGYQVRKNYRKIIWSVG
ILEKVILRWRRKGAGLRGFKSDALVTKMQYGTEKEEDDDFFKQGRKQTEERLEKALARVK
SMVQYPEARDQYRRLLNVVNDIQESKVEKALANSEEATCFDDDLIDIEALLGDDDTLMMP
MSSTLWNV
>XP_013636192.1|Brassica_oleracea|CAMTA|XP_013636192.1
MAEARRFSLNNELDVGQILSEARNRWLRPPEICEILQNYQKFQISTEPPTTPASGSVFLF
DRKVLRYFRKDGHNWRKKRDGKTVKEAHERLKAGSVDVLHCYYAHGQDNEHFQRRSYWML
QEELSHIVFVHYLEVKGSRVSTSYNRMQRTEDSTQETGEVYTSERNGYASGSINQYDHSN
NQSQATDSASVNGVHTPELEDAQSAYNQQGSPILYSHQTLQQPPATSFDPYYQMSLTPGD
SYQKEIHTIPSSTMVEKSRTINGPVVTNSIKNKKSIDSQTWEEILGNCGSGGEGLPMQPH
SEHEGLDQMLQSYSFTMQDFASLQESIVKSQNQELSSGLTSDRSMWFQGQDIEPNALSNL
ASSEKAPYLSTMKQHLLDGALGEEGLKKMDSFNRWMSKELGELGDVGVTADANESFTHSS
STAYWEEVESEDVSNGGYVMSPSLSKEQLFTIIDFAPNWTYVGCEVKVLVSGKFLKTAES
GEWCCMFGQTEVPADIIANGILECVAPMHEAGRVPFYVTCSNRLACSEVREFEYKVLESQ
GFDRDTDDSSTACNSIESLEARFVKLLCSKSDCTHSSLPGGNDSDLSQVSEKISLLLFEN
DDQLDQMLMNEISQENMKNNLLQEALKESLHSWLLQKIAEGGKGPNVLDEGGQGVLHFAA
ALGYNWALEPTIVAGVSVDFRDVNGWTALHWAAFFGRELIIGSLIALGASPGTLTDPNPD
FPSGSTPSDLAYANGYKGIAGYLSEYALRTHVSLLSLNEKNAETSLGAAVEAAPSPSSSA
LTDSLTAVRNASQAAARIHQVFRAQSFQKKQMKEFGDRKLGMSEERALSMLAPKTHRPGR
GHSDDSVQAAAIRIQNKFRGYKGRKDYLITRQRIIKIQAHVRGYQVRKNYRKIIWSVGIL
EKVILRWRRKGAGLRGFKSDALVTKMQYGTEKEEDDDFFKQGRKQTEERLEKALARVKSM
VQYPEARDQYRRLLNVVNDIQESKVEKALANSEEATCFDDDLIDIEALLGDDDTLMMPMS
STLWNV
>XP_009105129.1|Brassica_rapa|CAMTA|XP_009105129.1
MQSEYEIRTLNQEAQTRWLKPPEVYFILKNHERYELTHKAPHKPTSGSLCLYNKRVLKFF
RKDGHHWRKKRDGRAIAEAHERLKVGNVEALNCYYAHGEHDPSFQRRIFWMLDLEYDHIV
LVHYRDVSDAKEGKQSSGTVLQFSLKPSTLFSSPSYSHHIGDSSTDIQQQHSEANSGVVF
SSNGGEEGSGSSYEFENREAIKRLEVQLSLGDDNNVVQNESLDGLQFLDFSTDLDHLVPP
PATIHQRPESSSKLGRCYGGYVGPQCNVGPPLYSQNQSLDSLLSLEYIKDMNQLAQPEAG
QQRQESNRLERSYGGYIGTEYHPNNLMLVNNGSGGSGGSGESWKDVLEACGASIALNSQG
STPSSAKVLLSGMQEDSNWTYINQADQATLLLPQELDSSLQLPPPCYSELRAPENNGYYN
TMLDDEGQTGPPLEQVMNPTVAYNQKFTIQDISPEWGYANETTKVIIIGSFLCDPTESTW
ACMFGNAQVPFEIVKEGVIRCQAPPCGPGKVNLCITSGDGLSCSQIVEFEYRDKPDDRSS
PRSSPDVLLLLVKFVQTLLLDRKGNLEPNTDDDEWRRIIDKIRDGTATSSSTVDWLLQEL
LKDKLATWLSSRSQDKDQTSCSLSKQEQGIIHMVAGLGFDWALSPILGHGVSIDFRDDNG
WSALHWAAQLGSEKMVAALIASGASAGAVTDPNTQDPVGKTPASIAASNGHKGLAGYLSE
VALTNHLSSLTLEETEDSIESARAEAEIAVKSIAGKSHPVNDDPQSLAALKNAAEAAARI
QAAFRAHSFRKRQQREADMYACLKEYGIYADMSKQNVRNYHSAALSIQKKYRGYKGRKEF
LTKRQKAIMIQAHVRGYQTRKQYKVICWAVGMLDKVILRWRRKGVGLKGFRQDVESGEDS
EDEDILRVFRKQKVEGAVNEAFSRVMSMTRTPEARQQYHRVLTTYCKKKAELGKTETLGI
GGSGGGFEDDDALFDIADMEDDHLFSLP
>XP_009105273.1|Brassica_rapa|CAMTA|XP_009105273.1
MQSEYDVSTLYREAHTRWLKPPEVHFILLNHERYRLTDKPPHKPSSGSVLLYNKRVLKFF
RKDGHQWKRKKDGRAIAEAHERLKVGNVEALQCYYAHGEHEPSFQRRIYWILDPEYEHIA
LVHYRDVSDGKEVKQQTGGTVLHFSPNPSTLGSIGTQNASYSHCIGVSSEIHQQQHSSAS
AGNVEVNSDVFCNSNGTETSKGSGSLSYEFETREALKRLEEQLSLGDDDNVVQNESLDGL
QFLGFSKTDIDHHLVPPATVHQRPESSSKLGRCYGGYVGGAQCNVSTVGSPLHSLNSLLS
LECTEDINAQPAAGHQRAENNRLERCYGGYIGAEYHSNNLMLVKNDSGGSGGSGDQKAES
WKDVLEACEASIALNSEQGSTPSSAKGLLTRMQEDSNLSYSNQADQATLLLPQELGPSFE
LPTRYSELGALANNANNSRMELPFEQVMNQTVAHKQKFTIQDISPEWGYANETTKVMIIG
SFLCDPKESTWSCMFGSTEVPFEIIKEGVIRCQAPPCGPGKVNLCIASGDGLSCSQIKEF
EYRDKPDDTSCPWSSRDELLLLVRLVQTLVSDSKSNLEPWSHILETVLDGTATSSSTVDW
LLQELVKEKLDAWLSSRPRQVEDQTSCCSLSKQEQGIIHMVAGLGFEWALHPILSRGVSV
DFRDINGWSALHWAARFGSEKMVAALIASGASAGAVTDPTAQDPAGKTAASIAASNGHKG
LAGYLSEVALTNHLSSLTLEETEKSKETAQLQAEVTLNSISERSPHSLKDSLAAVRNAAQ
AVARIQAAFRAHSFRKRQQREAAMAAYFQEYGIYADIKGISAISKVAPGNVKNYHSAALS
IQKNYRRYKRRKEFLSLRKKVVKIQAHVRGYQIRKHYKVICWAVGILDKVVLRWRRKGAG
LRGFRQDVEDSEEEDILKVFRKQKVDVAVKEAFSRVLSMAKSPEARQQYHRVLKRYCQTK
AELGKTETLGAGGDEDEDLFDLADMEDDSLFAL
>XP_009105274.1|Brassica_rapa|CAMTA|XP_009105274.1
MQSEYDVSTLYREAHTRWLKPPEVHFILLNHERYRLTDKPPHKPSSGSVLLYNKRVLKFF
RKDGHQWKRKKDGRAIAEAHERLKVGNVEALQCYYAHGEHEPSFQRRIYWILDPEYEHIA
LVHYRDVSDGKEVKQQTGGTVLHFSPNPSTLGSIGTQNASYSHCIGVSSEIHQQQHSSAS
AGNVEVNSDVFCNSNGTETSKGSGSLSYEFETREALKRLEEQLSLGDDDNVVQNESLDGL
QFLGFSKTDIDHHLVPPATVHQRPESSSKLGRCYGGYVGGAQCNVSTVGSPLHSLNSLLS
LECTEDINAQPAAGHQRAENNRLERCYGGYIGAEYHSNNLMLVKNDSGGSGGSGDQKAES
WKDVLEACEASIALNSEGSTPSSAKGLLTRMQEDSNLSYSNQADQATLLLPQELGPSFEL
PTRYSELGALANNANNSRMELPFEQVMNQTVAHKQKFTIQDISPEWGYANETTKVMIIGS
FLCDPKESTWSCMFGSTEVPFEIIKEGVIRCQAPPCGPGKVNLCIASGDGLSCSQIKEFE
YRDKPDDTSCPWSSRDELLLLVRLVQTLVSDSKSNLEPWSHILETVLDGTATSSSTVDWL
LQELVKEKLDAWLSSRPRQVEDQTSCCSLSKQEQGIIHMVAGLGFEWALHPILSRGVSVD
FRDINGWSALHWAARFGSEKMVAALIASGASAGAVTDPTAQDPAGKTAASIAASNGHKGL
AGYLSEVALTNHLSSLTLEETEKSKETAQLQAEVTLNSISERSPHSLKDSLAAVRNAAQA
VARIQAAFRAHSFRKRQQREAAMAAYFQEYGIYADIKGISAISKVAPGNVKNYHSAALSI
QKNYRRYKRRKEFLSLRKKVVKIQAHVRGYQIRKHYKVICWAVGILDKVVLRWRRKGAGL
RGFRQDVEDSEEEDILKVFRKQKVDVAVKEAFSRVLSMAKSPEARQQYHRVLKRYCQTKA
ELGKTETLGAGGDEDEDLFDLADMEDDSLFAL
>XP_009107886.1|Brassica_rapa|CAMTA|XP_009107886.1
MAGVDSGRLIGSEIHGFHTLQDLDIRTMLEEAYTRWLRPNEIHALLSNHNYFTINVKPVH
LPKSGTIVFFDRKMLRNFRKDGHNWKKKKDGKTIKEAHEHLKVGNEERIHVYYAHGDDNP
TFVRRCYWLLDKSQEHIVLVHYRETHEVQAAPATPGNSYSSSTTDHVSAKPVTEDINSGV
RNACNTARSNSLVARNHEISLHEINTLDWDELLVETGMTNQSSPTQDDVLYFTEQLQTAA
MGSAQQGNHHAVYNGSTDIPSYLGLGDPVYQNNSPCGAREFSSQHLHCVVDPNQQTRDSS
ATVADEQGDALLNNGYGSQESFGKWVNNFISDSPGSVDDPSLEAVYTPGQESSAPPAVVH
SQSNIPEQVFNITDVSPAWAYSTEKTKILVTGFFHDSFQHFGRSNLFCICGELRVPAEFL
QMGVYRCFLPPQSPGIVNLYLSADGTKPISQLFSFEHRSVPVIEKVVPQEDQLYKWEEFE
FQVRLSHLLFTSSSKISVFSSRISADNLLEAKKLASRTSHLLNSWAYLMKSIQANELPFD
QARDPLFELTLKNRLKEWLLEKVIENRNTKEYDSKGLGVIHLCAVLGYTWSILLFSWANI
SLDFRDKHGWTALHWAAYYGREKMVAALLSAGARPNLVTDPTKEYLGGCTAADIAQQKGY
EGLAAFLAEKCLVAQFRDMKMAGNISGNLEGVKAETSTNPGHSNEEEQSLKDTLAAYRTA
AEAAARIQGAFREHELKVRSKAVRFASKEEEAKNIIAAMKIQHAFRNYETRRKIAAAARI
QYRFQTWKMRREFLNMRKKAIKIQAVFRGFQVRRQYQKITWSVGVLEKAILRWRLKRRGF
RGLQVSQPEEKEGTEAVEDFYKTSQKQAEDRLERSVVRVQAMFRSKKAQQDYRRMKLAHE
EAQLEYDGMQELNQMDIES
>XP_009107887.1|Brassica_rapa|CAMTA|XP_009107887.1
MAGVDSGRLIGSEIHGFHTLQDLDIRTMLEEAYTRWLRPNEIHALLSNHNYFTINVKPVH
LPKSGTIVFFDRKMLRNFRKDGHNWKKKKDGKTIKEAHEHLKVGNEERIHVYYAHGDDNP
TFVRRCYWLLDKSQEHIVLVHYRETHEVQAAPATPGNSYSSSTTDHVSAKPVTEDINSGV
RNACNTARSNSLVARNHEISLHEINTLDWDELLVETDDVLYFTEQLQTAAMGSAQQGNHH
AVYNGSTDIPSYLGLGDPVYQNNSPCGAREFSSQHLHCVVDPNQQTRDSSATVADEQGDA
LLNNGYGSQESFGKWVNNFISDSPGSVDDPSLEAVYTPGQESSAPPAVVHSQSNIPEQVF
NITDVSPAWAYSTEKTKILVTGFFHDSFQHFGRSNLFCICGELRVPAEFLQMGVYRCFLP
PQSPGIVNLYLSADGTKPISQLFSFEHRSVPVIEKVVPQEDQLYKWEEFEFQVRLSHLLF
TSSSKISVFSSRISADNLLEAKKLASRTSHLLNSWAYLMKSIQANELPFDQARDPLFELT
LKNRLKEWLLEKVIENRNTKEYDSKGLGVIHLCAVLGYTWSILLFSWANISLDFRDKHGW
TALHWAAYYGREKMVAALLSAGARPNLVTDPTKEYLGGCTAADIAQQKGYEGLAAFLAEK
CLVAQFRDMKMAGNISGNLEGVKAETSTNPGHSNEEEQSLKDTLAAYRTAAEAAARIQGA
FREHELKVRSKAVRFASKEEEAKNIIAAMKIQHAFRNYETRRKIAAAARIQYRFQTWKMR
REFLNMRKKAIKIQAVFRGFQVRRQYQKITWSVGVLEKAILRWRLKRRGFRGLQVSQPEE
KEGTEAVEDFYKTSQKQAEDRLERSVVRVQAMFRSKKAQQDYRRMKLAHEEAQLEYDGMQ
ELNQMDIES
>XP_009112123.1|Brassica_rapa|CAMTA|XP_009112123.1
MAYRGSFGFAPQLDIQQLLSEAQHRWLRPAEICEILRNYQKFHIASEPPNRPPSGSLFLF
DRKVLRYFRKDGHNWRKKKDGKTVKEAHEKLKVGSIDVLHCYYAHGEDNENFQRRCYWML
EQELMHIVFVHYLEVKGNRISSSGIKENNSNSLSGSTSVNIDSTANTSSTLSPLCEDADS
GNRDGWIHGNRVKESDSQRLVGVPALDASFENPLARYQNPPYNPLLTQTNPTNTGLMSVE
GHLRNPLQNQVNWQIPVQDSLPLQKWPMDSHGTDLALHENFGTFSSLIGSQNQQQPIGGG
SFQAPFTSVEAAYIPKFGPEDLLYEASANQTLPLRKSLLKKEDSLKKVDSFSRWVSNELA
EMEDLQMQSSSGGIGWTSVETAAAASSLSPSLSKDQRFTMIDFWPKWTQTDTEVEVMVIG
TFLLSPQEVTSYSWACMFGEVEVPAEILVDGVLCCHAPPHEVGQVPFYITCSDRFSCSEV
REFDFLPGSARKLNTVDIYGAYTNEASLHLRFENLLARMSSAQEHNVFEDVGEKRRKISR
IMLLKDEKESFLTSTVEKDLTEVEAKERLIREEFEDKLYLWLIHKVTEEGKGPNILDEEG
QGVLHLAAALGYDWAIKPILAAGVSINFRDANGWSALHWAAYSGREDTVALLVSLGADSG
ALTDPSPELPLGKTASDLAYGNGHRGISGFLAESSLTSYLEKLTVDGKEDASTDSSRAKA
VQTVAERTATPMSYGDVPETLSMKDSLTAVLNATQAADRLHQVFRMQSFQRKQLSEIGDK
NEFGLSDELAVSFAAGKTKKAGGHSSGAAVHAAAVQIQKKYRGWKKRKEFLLIRQRIVKI
QAHVRGHQVRKQYRAIIWSVGLLEKIILRWRRKGSGLRGFKRDAVTKAPEPVCAAPAQED
DYDFLKEGRKQTEERLQKALTRVKSMAQYPEARAQYRRLLTVVEGIRENEASSSSAMNNN
NNNNNNSNTEEAANYNEEDDLIDIDSLLDDDTFMSLAFE
>XP_009112533.1|Brassica_rapa|CAMTA|XP_009112533.1
MAEARRFSPNNELDVGHILSEARNRWLRPPEICEILQNYQKFQISSEPPTTPASGSVFLF
DRKVLRYFRKDGHNWRKKRDGKTVKEAHERLKAGSVDVLHCYYAHGHDNENFQRRSYWML
QEELSHIVFVHYLEVKGSRISTSYNRMQRTAEDSAQFSHETGEVFTSERDGYASGSINQY
DHNNHPQATDSANVNGAHTPELEDAESAYNQQGSSIVYSHQQPPSTGFDPLYQMSLTPAR
TINGPGVTNGLRNKKSIDSQTWEEILGNCGSGAEGLLPLQPNSEHEVLDQILQDSSFTMQ
APYLSTKKQHLLDGALGEEGLKKVDSFSRWMSKELGDVCVIADANESFTHSSSTAYLDGY
VMSPSLSKEQLFSIIDFAPNWTYVGCEVNVLVTGKFLKTPEEAEREEWCCMFGQTEAPAD
VIADGILQCVAPMREAGRVPFYITCSNRLACSEVREFEYKVLESQAFGRETDDSTESLEA
RFVKLLCSKSDSPSSNGSDMSQVSEKISLLLFENDDQLDQMLMNEISQESMKEKLLQEAL
KESLHSWLLQKIAEGGKGPNVLDEGGQGILHFAAALGYNWALEPTVVAGVSVDFRDVTGW
TALHWAAFFGRELVIGSLIALGASPGTLTDPNPDFPSGSTPSDLAYANGFKGIAGYLSEY
ALTAHVSLLSLNESNAETSESTTPSPSSSSLTDSLTAVRNATQAAARIHQVFRAQSFQKK
QMKEFGVSEERALSMLAPKTHKQGRAHSDDSVQAAAIRIQNKFRGYKGRKDYLITRQRII
RIQAHVRGYQVRKNYRKIIWSVGILEKVILRWRRKGAGLRGFKSDALVDKMQDGTGREED
DDFFKQGRKQTEERLQKALARVKSMAQYPEARDQYRRLLNVVNDIQESKVEKALESSEEA
TCFDDDLIDIEALLGDDDTLMLPMSSTLWNT
>XP_009112534.1|Brassica_rapa|CAMTA|XP_009112534.1
MAEARRFSPNNELDVGHILSEARNRWLRPPEICEILQNYQKFQISSEPPTTPASGSVFLF
DRKVLRYFRKDGHNWRKKRDGKTVKEAHERLKAGSVDVLHCYYAHGHDNENFQRRSYWML
QEELSHIVFVHYLEVKGSRISTSYNRMQRTAEDSAQFSHETGEVFTSERDGYASGSINQY
DHNNHPQATDSANVNGAHTPELEDAESAYNQQGSSIVYSHQQPPSTGFDPLYQMSLTPAR
TINGPGVTNGLRNKKSIDSQTWEEILGNCGSGAEGLLPLQPNSEHEVLDQILQDSSFTMQ
APYLSTKKQHLLDGALGEEGLKKVDSFSRWMSKELGDVCVIADANESFTHSSSTAYLDGY
VMSPSLSKEQLFSIIDFAPNWTYVGCEVNVLVTGKFLKTPEEAEREEWCCMFGQTEAPAD
VIADGILQCVAPMREAGRVPFYITCSNRLACSEVREFEYKVLESQAFGRETDDSTESLEA
RFVKLLCSKSDSPSSNGSDMSQVSEKISLLLFENDDQLDQMLMNEISQESMKEKLLQEAL
KESLHSWLLQKIAEGGKGPNVLDEGGQGILHFAAALGYNWALEPTVVAGVSVDFRDVTGW
TALHWAAFFGRELVIGSLIALGASPGTLTDPNPDFPSGSTPSDLAYANGFKGIAGYLSEY
ALTAHVSLLSLNESNAETSESTTPSPSSSSLTDSLTAVRNATQAAARIHQVFRAQSFQKK
QMKEFGVSEERALSMLAPKTHKQGRAHSDDSVQAAAIRIQNKFRGYKGRKDYLITRQRII
RIQAHVRGYQVRKNYRKIIWSVGILEKVILRWRRKGAGLRGFKSDALVDKMQDGTGREED
DDFFKQGRKQTEERLQKALARVKSMAQYPEARDQYRRLLNVVNDIQESKVEKALESSEEA
TCFDDDLIDIEALLGDDDTLMLPMSSTLWNT
>XP_009112535.1|Brassica_rapa|CAMTA|XP_009112535.1
MAEARRFSPNNELDVGHILSEARNRWLRPPEICEILQNYQKFQISSEPPTTPASGSVFLF
DRKVLRYFRKDGHNWRKKRDGKTVKEAHERLKAGSVDVLHCYYAHGHDNENFQRRSYWML
QEELSHIVFVHYLEVKGSRISTSYNRMQRTAEDSAQFSHETGEVFTSERDGYASGSINQY
DHNNHPQATDSANVNGAHTPELEDAESAYNQQGSSIVYSHQQPPSTGFDPLYQMSLTPRT
INGPGVTNGLRNKKSIDSQTWEEILGNCGSGAEGLLPLQPNSEHEVLDQILQDSSFTMQA
PYLSTKKQHLLDGALGEEGLKKVDSFSRWMSKELGDVCVIADANESFTHSSSTAYLDGYV
MSPSLSKEQLFSIIDFAPNWTYVGCEVNVLVTGKFLKTPEEAEREEWCCMFGQTEAPADV
IADGILQCVAPMREAGRVPFYITCSNRLACSEVREFEYKVLESQAFGRETDDSTESLEAR
FVKLLCSKSDSPSSNGSDMSQVSEKISLLLFENDDQLDQMLMNEISQESMKEKLLQEALK
ESLHSWLLQKIAEGGKGPNVLDEGGQGILHFAAALGYNWALEPTVVAGVSVDFRDVTGWT
ALHWAAFFGRELVIGSLIALGASPGTLTDPNPDFPSGSTPSDLAYANGFKGIAGYLSEYA
LTAHVSLLSLNESNAETSESTTPSPSSSSLTDSLTAVRNATQAAARIHQVFRAQSFQKKQ
MKEFGVSEERALSMLAPKTHKQGRAHSDDSVQAAAIRIQNKFRGYKGRKDYLITRQRIIR
IQAHVRGYQVRKNYRKIIWSVGILEKVILRWRRKGAGLRGFKSDALVDKMQDGTGREEDD
DFFKQGRKQTEERLQKALARVKSMAQYPEARDQYRRLLNVVNDIQESKVEKALESSEEAT
CFDDDLIDIEALLGDDDTLMLPMSSTLWNT
>XP_009122514.1|Brassica_rapa|CAMTA|XP_009122514.1
MADRGSFGFISPPRLDMEQLLSEAQHRWLRPAEICEILRNYHKFHIATESPTRPASGSLF
LFDRKVLRYFRKDGHNWRKKKDGKTIKEAHEKLKVGSIDVLHCYYAHGEGNENFQRRCYW
MLEVELMHIVFVHYLEVKGSRTSIGMKENNSNSLSGTASVNIDSAASPTSRLSSYCEDAD
SGDSHQSSSVLRASPEPQTGNRNGWTSAPGMRTVSQVHGNRVGETDSQRLFDVQTWDAVD
NLVTRYDQPCNNLLLEERTDKGGMLPAEHLRSPLQTQLNWQIPAQDDLPLPKWPGYLLPH
SGMTDDTDLALLEQSAQDNFESFSSLLDIEHLQSDGISPSDMESEYIPVKKSLLRHEDSL
KKVDSFSRWASKELGEMEDLQMQSSRGDIAWTSVDCETAAAGVAFSPSLSEDQRFTILDY
WPKCAQTDADVEVVVIGTFLLSPQEVTICSWSCMFGEVEVPAEILVDGVLCCHAPPHTAG
QVPFYVTCSNRFACSELREFDFRSGSTKKIDAAGIYGYSTKEASLQMRFEKLLAHRDFVQ
EHQIFEDVVEKRRKISKIILLNEEKENLFPRIYERHSTKQEPKELVLRQQFEDELYIWLI
HKVTEEGKGPNILDEGGQGVLHFVAALGYDWAIKPILAAGVNINFRDANGWSALHWAAFS
GREETVAVLVSLGADAGALTDPSPELPLGKTAADLAYGKEHRGISGFLAESSLTSYLEKL
TMESKENSPANSGGPKAVQTVSERTAAPMSSGDIPETLSLKDSLTAVRNATQAADRLHQV
FRMQSFQRKQLSGFDVDDDDEIGISNELAVSFAASKTKNPGQSEIFVHSAATHIQKKYRG
WKKRKEFLLIRQRVVKIQAHVRGHQVRKQYKPIVWSVGLLEKIILRWRRKGTGLRGFKRN
AVPKTVEPEPQCPMVPKEDDYDFLEKGRKQTEARLEKALTRVKSMVQYPEARDQYRRLLT
VVEGFRENEASSSLSVNNREEPVNYEDDDLIDIDSLLNDDILMSTSPXMTPFVYSFSFFR
LSNFLHLFSVNIIS
>XP_009127544.1|Brassica_rapa|CAMTA|XP_009127544.1
MQSEYEISNLYHEAQTRWLKPPEVHFILQNHERYQLTHKAPQNPPSGSLLLFNRRVLKFF
RKDGHQWRRKKDGRAIAEAHERLKVGNVEALSCYYVHGEHDPTFQRRIYWMLDPEYDHIV
LVHYRDISDGKEGRQTSGTVLQFSQNASTLFSSPSSIGTQNASYNHYIGDSADVLQQHSS
TSPEVNSEVVFNSNGVETPQGSGSSYEFENRQAIKRLEEQLSLGDDIVSTVDPLYAQNES
LDSLQFLAQPGTVYQRPENNKLERCYGGYVGAQYNVDPLYSQNESLDSLLSLDSAEDINH
LAQQATGHQRPENNRLERSYGGYIGADYHPNNVTLAKNDTGGNGGSGDQESESWKDVLEA
CEASVALNSEGSTPSSVKGLLPGMQEDSNWSYSNQADQSALLLPQELGSFEHPACYPELG
DPENNAEYSRIMDDEGIIRMPLQQEMRPTVSHKQEFTIQDVSPQWGYANETTKVIIIGSF
LCDPTESTWSCMFGSVEVPFEIIKDGVIRCEAPPCGPGKVNLRITSGDGLSCSQIKEFEY
RDKPDTSCSRCSRDELFLLVRFVQTLLSDKKSNIEPDIDKLKKIKADDDEEWSHIIDTIL
DDTATPSSTVDWLLQKLLKDKLDAWLSSRSQDEDQTSCSLSKQEQGIIHMVAGLGFEWAL
HPILGLGVSVDFRDSNGWSALHWAARYGREKMVAALIASGASAGAVTDPNAQDPAGKTAA
SIGASNGHKGLAGYLSEVALTNHLSSLTLEETEHSLGSAQVQAEMIVNSISGRSPPGNDD
PHSRAALRNVAQAAARIQAAFRAHSFRKRQEREAAMAACYQEYGIYADIEGIAAMSKLAF
GNVKNYNSAALSIQKKYRGYKGRKEFLAKRQKVVKIQAYVRGYQVRKHYKVICWAVGILD
KVVLRWRRKGVGLKGFRQDVESREEESEDEDILKVFRKEKVDGAVNEAFSRVLSMTNSPD
ARQQYQRVLKRYCQTKAELGKTETLGTDGGDEDDDVLLDIADMRYENLRTLP
>XP_009140343.1|Brassica_rapa|CAMTA|XP_009140343.1
MAEARRFGLNNELDVGQILSEARNRWLRPPEICEILQNYQKFQISTEPPTTPASGSVFLF
DRKVLRYFRKDGHNWRKKRDGKTVKEAHERLKAGSVDVLHCYYAHGQDNENFQRRSYWML
QEELSHIVFVHYLEVKGSRVSTSYNRMQRTEDSTRSSQETGEVYTSERNGYASGSINQYD
HSNNQSQATDSASVNGVHTPELEDAQSAYNQQGSPILYSHQALQQPPATSFDPYYQMSLT
PRDSYQKEIHTISSSTMVEKGRTINGPVVTNSIKNKKSIDSQTWEEILGNCGSGGEGLPM
QPHSEHEGLDQMLQSYSFTMQDFASLQESIVKSQNQELNSGLTSDRSLWLQGQAVDIEPN
ALSNLASSEKAPYLSTMKQHLLDGALGEEGLKKMDSFNRWMSKELGELGDVGVTADANES
FTHSSSTAYWEEVESEDVSNGGYVMSPSLSKEQLFSIIDFAPNWTYVGCEVKVLVSGKFL
KMAESGEWCCMFGQTEVPADIIANGILECVAPMHEAGRVPFYVTCSNRLACSEVREFEYK
VLESQGFDRETYDSSTGCNSIESLEARFVKLLCSKSDCTNSSLPGGNDSDLSQVSEKISL
LLFENDDQLDQMLMNEISQENMKNNLLQEALKESLHSWLLQKIAEGGKGPNVLDEGGQGV
LHFAAALGYNWALEPTIVAGVSVDFRDVNGWTALHWAAFFGRELIIGSLIALGASPGTLT
DPNPDFPSGSTPSDLAYANGYKGIAGYLSEYALRTHVSLLSLNEKNAETSLGGAVEAAPS
PSSSALTDSLTAVRNASQAAARIHQVFRAQSFQKKQMKEFGDRKLGMSEERALSMLAPKT
HKQGRGHSDDSVQAAAIRIQNKFRGYKGRKDYLITRQRIIKIQAHVRGYQVRKNYRKIIW
SVGILEKVILRWRRKGAGLRGFKSDALVTKMQDGTEKEEDDDFFKQGRKQTEERLEKALA
RVKSMVQYPEARDQYRRLLNVVNDIQESKVEKALANSEEATCFDDDLIDIEALLGDDDTL
MMPMSSTLWNA
>XP_009146049.1|Brassica_rapa|CAMTA|XP_009146049.1
MDGDGSSGRLIGSEIHGFHTLQDLDVQTMLEEARSRWLRPNEIHAVLSNPKYFTINVKPV
NLPTSGRIILFDRKMLRNFRKDGHNWKKKKDGRTVKEAHEHLKVGDEERIHVYYAHGEDN
TTFVRRCYWLLDKARENIVLVHYRDTQEAATTSGDSNSHSSSNLVAVEDIDFNPDDSLYL
GINNTPVVKTHETRLHDINTLDWDELLVQSDLDNQSAPIVDDMSYFTEHLQNATKDTAEH
LTVADESLDALLNNGPQSRENFGRWMNSFIGDPNGSLEDPSFEAMVTLDQNPLAPQATFH
PHSDLPQQVFNITEVSPAWAYSSEKTKIVVTGILHNSYQHLGSSNLFCICGDSCVPAEYV
QAGVYRCFIPPHSPGMANLYLSADGHEPISQCFTFEHRPAPVSAKPVHENDQESKWEEFE
LQVRLAHLLFTSSNKLNVLSSNISPENFLDAKKLSNKTSHLLNSWAYLIKSVQGSKVSFD
QAKDQIFELTLKNRIKEWLMEKVLEGRNARDYDSKGLGVIHLCAILGYTWSIQLFSLSGL
SLDFRDKQGWTALHWAAYYGREKMVAALLTAGAKPNLVTDSRKDNLGGCTPADLAQQNGF
DGIAAYLAEKCLVAQFVAMKLAGNISGTLETCKGEMSNQGPLPDDEQNLKDALAAYRTAA
EAAARIQGAFREKALKAARSKVIQFENKEEEAKSIIAAMKIQNAFRKYDTRRKIEAAYRI
QCRFQTWKMRREFLNMRRQAIRIQAAFRGLQARKQYRKILWSVGVLEKAIIRWRQKRKLF
IGLQVSEAEAEEKAEEDFYKASQKQAEERLERSVVRVQAMFRSKKAQEDYRRMKLTHEET
QLEYEFLHDV
>C.cajan_03912|Cajanus_cajan|CAMTA|C.cajan_03912
MAETTNYIPNPQLELEEILQEAEHRWLRPAEICEILRNYKKFNLTPDPPVRPPAGSLFLF
DRKALRYFRKDGHRWRKKKDGKTVREAHEKLKAGSVDVLHCYYAHGEDNENFQRRSYWML
DELLEHIVLVHYREIKEEILINDWLVNGYSDLIVGCKSGIPHLPVVPVTLVDSVPSSSKI
NSSISVVQTSFTSNANRVDQNRQASEYEDVNSQNGPQVSSHAQPISNSVPWLTHEAIGFS
ELLRKPLISSWPSSSPSYSPGTGLSPCTLIQNSSRNTINMHDKKHHVEGSEADFAVHKIR
NAGLDPVCRMQDGVIFRDRLIADMFIQPDKEDLLTVNQMQNESGQDSFHSQLHDHNNHPI
AATTTILAEQKVQVGDSENGESEQIEYGEMKKLDSFGRWMNKEIGGDCDNSLMASDSGNY
WSTLDAQNEDKEVSSLHHMQLDMDSLGPSLSQEQLFSIHDFSPDWAYTGVRTKVLIVGTF
LGSKKLSSETKWGCMFGKIEVSAEVLADNVIRCQTPLHSPGRVPFYVTCSNRLACSEVRE
FEFDENPAKFLGPVGIKISPEDEVRLQMRLLKLVDLGPDHKWWKCSVSECEKCKLRGIIY
SMRDDSGVFEESFQIDGNGHMNPRGVLFQRLMRDKLYEWLICKIHEGGKGPHVLDDKGQG
VIHLAAALGYVWAMAPLVTVGISPNFRDTRGRTGLHWASYFGREETVIVLVKLGAAPGAV
EDPTSAFPQGKTPADLASSRGHKGIAAYLAEADLTNQLSVLTVKDIETGNIATTLAADSV
YQSAEDDPSNMTMDEQCYLKESLTVFRKSAHAAASILAAFRARSFCQRQLAKSSSDISEA
VLDVVADSLSKVQKMGHFEDYLHLAALRIQKRYRGWKGRKDFLKIRDRIVKIQAHIRGHQ
VRKQYKKVVWSVSIVEKVILRWRRKGAGLRGFRAEQPVGVVAKDSEKSDEYEFLSIGRRQ
KTDGVKKALDRIKSMVRNPEARDQYMRLIMKYQKFKVLTVFPFCWALFCFAILTVP
>C.cajan_04089|Cajanus_cajan|CAMTA|C.cajan_04089
MANNLAQLVGSEIHGFHTLQDLDMQSIKEEARTRWLRPNEIHAMLCNYKYFTINVKPVNL
PKSGTIVLFDRKMLRNFRKDGHNWKKKKDGKTVKEAHEHLKVGNEERIHVYYAHGQDNPN
FVRRCYWLLDKSMEHIVLVHYRETQELQGSPVTPVNSHSSSVSDSIAPWILSEEIDSGTT
TTYADVSDNIKVKSHELRLHEINTLEWDDLVDANDHNASTEPNGGTIPYFDQQDQILLNG
SFSNVASNPSAGTPSFDSLTQPIAGSNSVPYNFAESVNLQTMDNQANPNEQRNHTVSIGG
VDSLDTLVNDRLQSQGSFGMWVNHIMSDSPCSVDDPTRESSVSSVYEPYSSLVVDSQQFS
LPEQVFTITDVSPTSVSSTEKSKVLVTGFFHKDYMHLSKSNLFCVCGDVSVAAEIVQVGV
YRCWVSPHSPGFVNLYLTLDGHKPISQVVNFEYRTPVLHDPAASMEENDNWNEFRLQMRL
AFLLFAKQPSLDVFSSKVSPNRLKEARQFALKTSFISNSWQYLIKSTEDNQIPFSHAKDA
LFEIALKNRLREWLLEKIILGCKTTEYDAHGQSVIHLCAVLGYTWAVSLFSWSGLSLDFR
DRFGWTALHWAAYYGREKMVATLLSVGAKPNLVTDPTPQNPGGCTAADLAYMRGHDGLAA
YLSEKSLVQHFNDMSLAGNISGSLETSTDDPVNSANLTEDQQNLKDTLTAYRTTAEAAAR
IHAAFREHSLKLRTKVVMSSNPESEAREIVAAMKIQHAFRNYETKKMMAAAARIQHTFRT
WKIRKDFLNMRRQAIKIQSAFRCFQERKHYRKILWSVSVVEKAVLRWRLKRKGFRGLQVK
TVETGTGDQDQQSDVEEEFFRTGRKQAEERVERSVVRVQAMFRSKKAQEDYRRMKLALNQ
AKVTVYLYKLMAYSLTLFIND
>C.cajan_05140|Cajanus_cajan|CAMTA|C.cajan_05140
MDIQQIILEAEHRWLRPVEICEIFSNRNKFLLAPEPAYMPPSGSLFLFDRMVVRFFRKDG
HNWRKKKDARTVREVHETLKVGNVDVLSCYCAHGEENDNFQRRTYWMLKEELSHIVLLHY
LQVKVANHSLNYFLL
>C.cajan_05146|Cajanus_cajan|CAMTA|C.cajan_05146
VVHRNREEGHERLFNDYFSENPVYTETQFRRRFRMRRHVFLRVVDAISNHDEYFRMRLDA
TRRRGLSPLQKCTAALRMLAYGTPADFVDEYIRIGETTAVECLQRFVKGICEIFREARGF
PGMLGGSLFLFDRMVVRFFRKDGHNWRKKKDARTVREVHETLKVNTLHLNSKS
>C.cajan_19301|Cajanus_cajan|CAMTA|C.cajan_19301
MEGLEYDIDDLFQEAKKRWLKPVEVLYILRNHEKCEFTHQPPHQPAGGSLFLFNRRVLRF
FRKDGHNWRKKKDGRTVGEAHERLKVGNVEILNCYYAHGEENRTFQRRSYWMLEPEYEHV
VLVHYRETSEGKSNSEPVSQLSPGSSPLFSQSHSSYSAYNPGTTSMFGDSCEPNQNFSSP
GSLEVTSDAQALRQLEEQLSLNDDSFDEIALNLTSCQDQRVVYKQDKSAASSGPNDEVQP
YHGYNARQDDSGTNYHDLLDDALDGNEKPIYWKKVLESSVFSFSQDNSGINFSPFSLVET
PGTYETYFDQIQIQEPLAVDSSLTVVQKPKFIIKAVSPEFCYSTEATKVIIIGSFLCHHS
DSTWACMFGDVEVPAEIIQDGVICCEAPSDLLGKVNLCVTSGNRIPCSEGREFEFRNKSS
SCAPCNSLETEGSRSPEDLLLLVRFAEMLLSASTEKGDNRECGSHLSTKQNDDDDSWSHI
IDTLLVGTGTSSGTVDWLLEELLKDRLHLWLSSRSHERDEGTGCSLSKKEQGIIHMVSGL
GFTWALNPILSCGVNINFRDINGWTALHWAARFGREKMVASLIASGASAGAVTDPSAQDP
TGKTAASIAASHGHKGLAGYLSEVDLTSHLSSLTLEESEMSKGCSEREADLTVKRVSEEN
IVAGEDQVSLRASLDAVRNAAQAAARIQAAFREHSFRKRKDREAAAAATAGCIDDDISVL
MLQFSPRSLRDYNSAALSIQKKYRGWKGRKEFLALRQKVVKIQACVRGYQVRKQYKLILW
AVGILDKVVLRWRRKRVGLRILQQEMETNEDESDDEDFLNVFRKEKVYASIQNALKRVLS
MVHYTGARQQYRRLLDLYRQAKVNKLINVK
>C.cajan_22309|Cajanus_cajan|CAMTA|C.cajan_22309
MPYYQCADIQQLQFEAQHRWLRPAEICEILRNYRMFHITSEPHNRPPSGSLFLFDRKVLR
YFRKDGHNWRKKKDGKTVKEAHEKLKVGSVDVLHCYYAHGEENENFQRRSYWMLEPDMMH
IVFVHYLEVKGNKNIVVNTEGDEVLSDSQKVTSPSSSFPTNHSGVPSLSTDSVSPTSSLM
SLREDADSEDIHQASSGLRPLHESQHMGNGPFTGKIDAGLNSSYPMHPLSGDHGQSTISG
VDYIPVPVAHGDKFRGNDTAYIDGHKTHGVAPWDTVLESTAKFHNDPSLASFPSITSSST
GNVLEQDHTIFGDLIMSKKGLTADAEISQSLQANWQIPFEDNSGDTPTLTQSFGLQFGSD
YGTGLLGNYTRNASSEIAPVLYNFHGESKEQTMQQNYPEEHADEQSQYAVKSNSANKIPD
EETINYGLNVKYALLDRDESLKKVDSFSRWVTKELGEVADLNMQSSPGISWSTDECQHVI
DDTSLSPSLSQDQLFSINDFSPKWAYAESEIEVLIIGSFLKSQPEVTTCKWSCMFGEVEV
PDEVLADGILCCQAPRHKVGRVPFYVTCSNRLACSEVREFDFREGFARNVDFADFYNSST
EMLLHLRLEDFLSLKPVDPSNHAFEGDLEKRNVIFKLISLREEEEYSIKEESTTELDISQ
HKAKEHLFLRQVKEKLYSWLLHKVTESGKGPNILDEDGQGVLHLAAVLDYDWAINPIISA
GVNINFRDVNGWTALHWAASYGRERTVAVLVSMGADCGASTDPSPAFRSGRSAADLASSN
GHKGISGFLAESSLTHHLETLTMDDQKSGMKVVQTVSERTATPVIYGDMPDALCLKDSLT
AVRNATQAADRIHQVYRMQSFQRKQLTQCEGDDQLGLSDQQALSLLASRAGKSGQGDGLA
NAAATQIQKKFRGWKKRKEFLMIRQRIVKIQAHVRGHQVRKQYKTIIWSVGILEKVILRW
RRKGSGLRGFRPDAVNKVPSQQNDSPKEDDYDYLKEGRKQKEEIIQKALSRVKSMAQYPE
ARAQYRRLLNVVEDFRQTKASDKGFLNSEETVESVEDLIDIDMLLDDDNFIPIAFD
>C.cajan_22901|Cajanus_cajan|CAMTA|C.cajan_22901
MAERASYGLGPRLDIQQLQLEAQHRWLRPAEICEILRNYQMFQITPEPPNKPPSGSLFLF
DRKVLRYFRKDGHNWRKKKDGKTVREAHENVDVLHCYYAHGEENENFQRRSYWMLEPDMM
HIVFVHYLDVKVNKTNIGGNTYTNNEASSDSQKDSSLSSGFPRSYGSVPSGSTDSMSPTS
TLTSLCEDADSEDIHQASSGLHTYRESQNLGNDCDHGQLPISGTEYVPLVQGERSGASDT
TYIEGQSVHGIASWDYAMEQSTGKHTNPSLVSSTSIPSSAFGNVSTEEERNSQPVQSNWQ
ITFEDNTGELPKWGFTQSSGLELGSDYIPSLLGDVTNNASPETVPELFTFNGEAKEQSVH
QNFSKQYTQAQSQPALKSNSEYEVPGEANINYALTMKRGLLDGEESLKKVDSFSRWITKE
LAGVDDLHMQSSPGISWSTDECGDVIDDTSLNLSLSQDQLFSINDFSPKWAYAESEIEVL
IVGTFLKSQPEGATCHWSCMFGEVEVAAEVLASGILCCQAPPHKVGRVPFYVTCSNRFAC
SEVREFEYREGFDRNIDFADFFNSSTEMVLHLRLVGLLSLNSVHTSYQVFDGDMEKRNLI
FKLISLKEEEEYSSKEEATVEMDISKHKLKEHMFHKQVKEKLYSWLLHKVTETGKGPLVL
GEEGQGVFHLVAALGYDWAIKPIITAGVNINFRDVNGWTALHWAAFCGRERTVAILVSMG
AAAGALTDPCPEFPSGRTPADLASGNGHKGISGFLAESSLTSHLESLTMDENKDGRTETS
GMKAVLTVSERNAICLKDSLDAVRNATQAADRIHQVFRMQSFQRKQLAAQYEDDEFGLSN
QQALSLLASKARKSGQGEGLVNAAAIQIQKKFRGWKKRKEFLIIRERIVKIQAHVRGHQV
RKQYKSIIWSVGILEKVILRWRRKGAGLRGFRPEVLNKVPDQQPSESVKEDDYDFLKEGR
KQSEARFQKALSRVKSMVQYPEARAQYRRVLNVVEDFRQTKGSNLNSMNSEETVDGVEDL
IDIDMLLDDENFLPIAFD
>C.cajan_24264|Cajanus_cajan|CAMTA|C.cajan_24264
EYDINDLHQEAQARWLKPAEVMYILQNHEKYQFAQEPPQQPTSGSLFLFNKRVLRFFRKD
GHNWRKKRDGRTVGEAHERLKVGNVEALNCYYAHGEQIPSFQRRSYWMLDPAYEHIVLVH
YRDTSEGRLGSGAGAQFSPGSSSAYNQSPSPYSTQNPGSTSIFGDSYEPNQSLSSSGSAE
VTSDVYIPNNKMGHMDGTDADSGASTELEVTQALRRLEEQLSLNEDNFKEIAPFCINDET
GHDSNPQHNQGMIRNQEQSATFPGPDDQGLFYDGYNGRQVVFILIGDGGECYHELIDNGY
RDANEKAIWTGVLESCKSSSAVKLPQKNVYMPTGNENSLSSSRTVPVSNQENSHWLNFNS
NNAENSVFSIPQGVDGVKFPTYSIVETRGINSNYYETFFHQNQIVTPPDADSSLTVAQKQ
KFTIKKISPEWGYATENTKVIIVGSFFCNPSESSWACMLGDIEVPVEIIQDGVICCEAPS
HLPGKVTLCITSGNRESCSEVREFEYRNKANSCTRCTQLETEATRSPEELLLLVRLGQML
LSESTTKNDNIESGIPLIKQKADDDSWSHIIEALLVGSGTSTGTIDWILEELLKDKLQQW
LSCRSQERDEETGCSLSKKEQGIIHMVAGLGYEWALNPILSCGVNINFRDINGWTALHWA
ARFGREKTVASLIASGASAGAVTDPSAQDPIGRTAASIAASSGHKGLAGYLSEVAVTSHL
SSLTLQETELSKSSAELHADMTVNSVSKDNLAASDQTSLKDTLAAIRNVTQAAARIQSAF
RSHSFRKRRAREAAASTGGIGSISEISAMSKLAFRNSREDNSAALSIQKKYRGWKGRKDF
LALRQKVVKIQAHVRGYQVRKHYKVLWAVGILDKVVLRWRRKGAGLRGFRQEMDSNENED
EDEDILKVFRKQKVDVEIEEAVSRVLSMVDSPDAREQYHRMLEKYRQAKAELAGTSDEAS
LSTSVGDALFMEDDFYPFH
>C.cajan_27774|Cajanus_cajan|CAMTA|C.cajan_27774
MAETRHYVLPSQLDIEQIISEAQHRWLRPAEICEILSNHKKFQIAPEPAHMPSSGSLFLF
DRKVLRYFRKDGHNWRKKKDGKTVREAHERLKAGSVDVLHCYYAHGEENENFQRRTYWML
EEDLSHIVLVHYRQVKGTKANSTCAKENEESLPYAQQTDKIMPKTEVDTSLSSTLRPHSY
QVPSQTIDTSMNSSQASEYEEAESAFNNHASSDFYPFLKLQLPVEKIKAQPADSYCPRPL
IDDQEKLPVIPGVNYISLTQGNKMKDIHNFGLTYESSKPFGLSSWEGILENNAESQHVPF
QPLFPETQPDNMGFNSNFSQGDEIMVPHLTTSITEQHENGSLIQAEGNWQAYGVDSLRMS
SWPIDSVYSGSTCEVSCSNCDKEVDFQNSLEQYLEGNRNPDGMEDTYFTFKDGPPAEEGL
KKLDSFNQWMSKELGDVEESNKQSTSNAYWDTVESENEVGSTTIPSQGHLDNFVLDPSIS
HDQLFSIIDYSPSWAFEESEVKVIISGRFLRSQHEAEQCKWSCMFGEVEVPAEIIANGVL
CCLTPPHKAGRVPFYVTCSNRLSCSEVREFDFQVNYTQEANTEGENRGSTFDTFSIRFGE
MLSLGHAFPQNSDSISASEKFPLISKISSLLRGDDDDWDKLLKLTLEKDFSPENLQEQLL
ENLLKDKLHAWLIQKITEDGKGPNVLDEGGQGVLHFAAALGYDWALEPTIVAGVNVNFRD
VNGWTALHWAAFCGRERTVAFLISLGAAPGALTDPCPEHPSGRTPADLASANGHKGIAGY
LAESSLSAHLTTLDLNRDVGENSGAKVVQRLQNTAQVHDLDGPSYELSLKDSLAAVCNAT
QAAARIHQVFRMQSFQRKQQKEYGDDKFGISDERALSLVTVNVKSHKSGPRDEPVHAAAI
RIQNKFRSWKGRREFLMIRQRIVKIQAHVRGHQVRKSCGKIIWSVGILEKVILRWRRKGS
GLRGFKSEAISEGTMIQDASSTEDDFDFLKEGRKQTEHRLQKALARVKSMVQYPEARDQY
HRLLNVVTEIQENQVKHESSSMSSEEPRDFSNLNDLEALLDDDIFMPTAT
>C.cajan_29510|Cajanus_cajan|CAMTA|C.cajan_29510
MAHNLTGQLVGAEIHGFHTLEDLDVSNTMEEAKSRWLRPNEIHAILYNHKYFKIHAKPVN
LPESGTIVLFDRKMLRNFRKDGHNWKKKSDGKTVKEAHEHLKVGNEERIHVYYAHGQDKP
TFVRRCYWLLDKSLEHIVLVHYRETQEVVYFCSPVTPVNSNSSSASDPAASWIPSEDLDS
GTKTAYAIELNGNSTVKSHEQKLHEINTLEWDDLVVSNVSTSTTSNEGNCLCFNRTSCLL
KSCLINRKNKKVIVYIDKIVHLLNIFSCLSASFFLSFSSDTCFMIATVVTYIGLLLPALE
APISSSVHEPYLSLEADNQQHALPEQVFNLTEVSPAWASSTEKTKILVTGYFHNNYQHLA
KSNLLCVCGDVSVPVEIVQIGVYRCWVSPHSPGLVNLYLSFDGHKPISQVVNFEYRTPIL
HDPTAAMEDKYNWNKFRLQIRLAYLLFATDKSLNIFSSKVSPNALKQARSFSSKTSFISK
SWQYFIKSIDDQTIPFSQVKDALFEVALKNKLKEWLLERIVLGYKTSEYDAQGQGVIHLC
AMLGYNWAISLFSWSGLSLDFRDKFGWTALHWAAYYGMEKMVATLLSSGAKPNLVTDPTP
QNPGGCTAADLAYMKGCDGLAAYLSEKSLVEQFNDMSLAGNMSGSLETRSTDPVNSENLS
EDQLYLKDTLEAYRTAAEAAARIQAAFREHSLKLRFQAVESISPEDEARQIVAAMRIQHG
YRNYKSKKKMAAASQIQLRFRTWKHSREFLNMRRQAIKIQAAFRGFQARKQYHKIIWSVG
VLEKAILRWRLKRKGFRGLQVNAAEEELQESDVEEEFFRTGRKQAEERVERSVIRVQAMF
RSKKAQEEYRRMKLAHDQAKVTNICKCFCHVLI
>Csa01g019640.1|Camelina_sativa|CAMTA|Csa01g019640.1
MDGDGSGRLIGSEIHGFHTLQDLDVQTTLEEAKSRWLRPNEIHAILSNPKYFTINVKPVN
LPNSGRIILFDRKMLRNFRKDGHNWKKKKDGRTVKEAHEHLKVGNEERIHVYYAHGEDKT
TFVRRCYWLLDKARENIVLVHYRDTQEAATSSGESNSSPISVSDQTFPNRVAPENIDFSI
ENSRYLASNNSPVVRNHDISLHDINTLDWDELLIPTDLNNLSAPTVDDLSYFTEPLQNAA
NSSAEPVNVTVADESLDALLNNGPQSRESFGRWMNSFIGESNDLLENPSFEPMVTHDPDP
LAPQALFHSHSNIPEQVFNVTDVSPAWAYSSEKTKILVTGFLQNNYQHLERSNLFCTCGD
SCVPAEYVQAGVYRCIIPPHSPGMVNLYLSVDGSKPISQCFRFEHRSVPVLDKTIPEDNQ
ESKWEEFEFQVRLSHLLFTSSNKLNVLSSKISSTNLRDAKKLASKTSHLLNSWAYLLKSI
QGNKVSFDQAKDHLFELTLKNRLKEWLMEKVLEGRSTLDYDSKGLCVIHLCAILGYTWSI
QLFSLSGLSLNFRDKQGWTALHWAAYYGREKMVAALLSAGARPNLVTDPTKNNLDGCMAS
DLAQQNGYDGLAAYLAEKCLVAQFRDMKIAGNISGNLEACKAEMMNQGTLPEDEQSLKDA
LAAYRTAAEAAARIQGAFREKALKAARSSVIQFANKEEEAKSIIAAMKIQNAFRKYDTRR
KIEAAYMIQCRFQTWKMRREYLKMRRQAIRIQAAFRGLQARRQYKKIVWSVGVLEKAVLR
WRQKRKGFRGLQVAATEDSPGETEEDFYKTSQRQAEERLERSVVRVQAMFRSKKAQQDYR
RMKLTHEETQLEYDCLEDI*
>Csa02g072910.1|Camelina_sativa|CAMTA|Csa02g072910.1
MADRGSFGFAPRLDIKQLLSEAQHRWLRPAEICEILRNHQKFHIASEPPNRPPSGSLFLF
DRKVLRYFRKDGHNWRKKKDGKTVKEAHEKLKVGSIDVLHCYYAHGEDNENFQRRCYWML
EQDLMHIVFVHYLEVKGNRMSTGGTKENHSNSLSGTGSVNVDSTATRSSILSPLCEDADS
GDSRQASSSLQPNPEPQTVVPQIIHHQNASTMNSYNTASVLGNPDGWTSAPGIGILSQVH
GIRVKESDSQRSGDVPAWDASFENSLARYQNLPYNAPLTQTQPLQNQVNWQMPVQESVPL
QKWPMDSHSGMTDTTDLALFGQRGHENMGTFSSLLGSQNQQPSSFQAPFTNNEAAYIPKV
GPEDLIYEASANQTLPLRKALLKKEDSLKKVDSFSRWVSKELGEMEDLQMQSSSGGIAWT
SVEYETAAAGSSLSPSLSEHQRFTMIDFWPKWTQTDSEVEVMVIGTFLLSPQEVNSYSWS
CMFGEVEVPAEILVDGVLCCHAPPHEVGRVPFYITCSDRFSCSEVREFDFLPGSTRKLNA
TDIYGANTIEASLHLRFESLLALRSSVEEHHIFENVGEKRRKISKIMLLKDEKESLLPGT
VEKDLTELEAKERLIREEFEDKLYLWLIHKVTEEGKGPNILDEDGQGVLHLAAALGYDWG
IKPILAAGVSINFRDANGWSALHWAAFSGRQGPQHYLPSLAFFFIKKLLIIHHREDTVAV
LVSLGADAGALADPSPEHPLGKTAADLAYGNGHRGISGFLAESSLTSYLEKLTVDAKENS
SADSSGAKAVLTVAERTATPMSYGDVPETLSMKDSLTAVLNATQAADRLHQVFRMQSFQR
KQLSELGGDNEFDISDELAVSFAAAKTKKPGHSNGAVHAAAVQIQKKYRGWKKRKEFLLI
RQRIVKIQAHVRGHQVRKQYRAIIWSVGLLEKIILRWRRKGSGLRGFKRDTITKPAEPVC
PAPQEDDYDFLKEGRKQTEERLQKALTRVKSMAQYPEARAQYRRLLTVVEGFRENEASSS
SSALKNNNSNTEEAANYNEEDDLIDIDSLLDDDSFMSLAFE*
>Csa05g081220.1|Camelina_sativa|CAMTA|Csa05g081220.1
MQSEYDISTLYQEAQTRWLKPPEVQFILQNHERLTLTDVAPQRPTSGSLFLFNRRVLKFF
RKDGHQWRKKRDGRAIAEAHERLKVGNAEALTCYYAHGEHDPTFRRRIYWMLDPEYEHIV
LVHYRDVSDREEGYQTSGQVYQFAPVPATQNASYNHYIGDSTDINQHSSTSPGTAEVISD
LEGSASSSELGQALKKLKEQLSIGDDHVDSLVQPYIQPESLDSLQFLECSNDIDHFAQPP
TTVYQRPENNRLERCYGGNFGAQYHAKNDSNRLERCYGGYVGAQYHSSNLMLVKNDSGGT
GGSGDQGSESWKEVLEACALNSEESTPSSAKGLLAGLQEDSNWSYSNQVDQSTLLFPQDL
GSFKVPASYSALVAPETNGEYSRMMDDGELGLPLEQEIRLTGAYNQKFTIQDISPEWGYA
NETTKVIIIGSFPCSPAEPMWCCMFGSAEVPCEIIKEGVIRCEAPPACGPGKVNLCITSG
DGLSCSEIREFEYRGKPDTCCLKCSRPQSSDMSTSPDELIILARFVQTLLSDRSSEGESN
SELGNDKLLKKLKADDDQWTHVIAEVLNGSSSSTKTVDWLLQELFKDKLDVWLSSRFQDR
GFLSKKEQGIIHMIAGLGFEWALYPILDHGVSVDFRDINGWSALHWAARFGSEKMVAALI
ASGASAGAVTDPTQQDPNGKTAASIASSYGHKGIAGYLSEVALTNHLSSLTLEETEISKD
SAQVQAEITVNSISEPGPSGSEDQLSMEKTLAAVRNAAQAATRIQAAFRAHSFRKRKQRE
AAMAACLQEYGIYCEDIEGIAAMSKRTFGKVKNYHSAALSIQKKYRGYKGRKEFLELRQK
VVKIQAHVRGYQTRKHYRVICWAVGVLDKVVLRWRRKGVGLRGFRPDVETTEDSEDEDIL
KVFRKQKVDGAVNEAFSRVLSMANSPEARQQYHRVLKRYCQTKAELGKTETLLGDDDDGL
FDIADMEFDSLFTLP*
>Csa07g032650.1|Camelina_sativa|CAMTA|Csa07g032650.1
MQSEYDISTLYQEAQSRWLKPPEVQFILQNHERLTLTDVAPQRPTSGSLFLFNRRVLKFF
RKDGHQWRKKRDGRAIAEAHERLKVGNAEALTCYYAHGEHDPTFRRRIYWMLDPEYEHIV
LVHYRDVSDREEGYQTSGQVYQFAPVPATQNASYNHYIGDSTDINQHSSTSPGTAEVISD
LEGSASSSELGQALKKLKEQLSIGDEHVDSVVQPYIQPESLDSLQFLECSNDMDHFAQPT
TVYQRPENNRLERCYGGNFGAQYHAKNDSNRLERCYGGYVGAQYHSSNLMLVKNDSGGTG
GSGDQGSESWKEVLEACALNSEESTPSSAKGLLAGLQEDSNWSYSNQVDQSTLLFPQDLG
SFKVPASYSALLAPENNGEYCRMMDDGELGLPFEQEMSLTGAYNQKFTIQDISPEWGFAN
ETTKVIIIGSFLCSPEESMWSCMFGSTEVPCKIIKEGVIRCEAPACSPGKVNLCITSGDG
LSCSEIKEFEYRGKPDTCCLKCSRPQSSDMSTSPDELIILVRLVQTLLSDRSPEGESNSE
LGNDKLLKKLKADDDQWTHVIAEVINGSSSSTTTVGWLLQELLKDKLDAWLSSRFQMSKK
EQGIIHMIAGLGFEWALYPILDHGVSVDFRDINGWSALHWAARFGSEKMVAALIASGASA
GAVTDPTQQDPNGKTAASIAASYGHKGIAGYLSEVALTNHLSSLTLEETEISKDSAQVQA
EITVNSISETGPSGSEDQLSLEKTLAAVRTAAQAATRIQAAFRAHSFRKRKQREAAMAAC
LQEYGIYCEDIEGISAMSKRTFGKVKNYHSAALSIQKKYRGYKGRKEFLELRQKVVKIQA
HVRGHQIRKHYRVICWAVGILDKVVLRWRRKGVGLRGFRPDIETTEDSEDEDILKVFRKQ
KVDGAVNEAFSRVLSMANSPEARQQYHRVLKRYCQTKAELGKTETLLGDDDDGLFDIADM
EFDSLFTLP*
>Csa07g032650.2|Camelina_sativa|CAMTA|Csa07g032650.2
MQSEYDISTLYQEAQSRWLKPPEVQFILQNHERLTLTDVAPQRPTSGSLFLFNRRVLKFF
RKDGHQWRKKRDGRAIAEAHERLKVGNAEALTCYYAHGEHDPTFRRRIYWMLDPEYEHIV
LVHYRDVSDREEGYQTSGQVYQFAPVPATQNASYNHYIGDSTDINQHSSTSPGTAEVISD
LEGSASSSELGQALKKLKEQLSIGDEHVDSVVQPYIQPESLDSLQFLECSNDMDHFAQPT
TVYQRPENNRLERCYGGNFGAQYHAKNDSNRLERCYGGYVGAQYHSSNLMLVKNDSGGTG
GSGDQGSESWKEVLEACALNSEESTPSSAKGLLAGLQEDSNWSYSNQVDQSTLLFPQDLG
SFKVPASYSALLAPENNGEYCRMMDDGELGLPFEQEMSLTVPFLTMQVIIIGSFLCSPEE
SMWSCMFGSTEVPCKIIKEGVIRCEAPACSPGKVNLCITSGDGLSCSEIKEFEYRGKPDT
CCLKCSRPQSSDMSTSPDELIILVRLVQTLLSDRSPEGESNSELGNDKLLKKLKADDDQW
THVIAEVINGSSSSTTTVGWLLQELLKDKLDAWLSSRFQMSKKEQGIIHMIAGLGFEWAL
YPILDHGVSVDFRDINGWSALHWAARFGSEKMVAALIASGASAGAVTDPTQQDPNGKTAA
SIAASYGHKGIAGYLSEVALTNHLSSLTLEETEISKDSAQVQAEITVNSISETGPSGSED
QLSLEKTLAAVRTAAQAATRIQAAFRAHSFRKRKQREAAMAACLQEYGIYCEDIEGISAM
SKRTFGKVKNYHSAALSIQKKYRGYKGRKEFLELRQKVVKIQAHVRGHQIRKHYRVICWA
VGILDKVVLRWRRKGVGLRGFRPDIETTEDSEDEDILKVFRKQKVDGAVNEAFSRVLSMA
NSPEARQQYHRVLKRYCQTKAELGKTETLLGDDDDGLFDIADMEFDSLFTLP*
>Csa07g052400.1|Camelina_sativa|CAMTA|Csa07g052400.1
MAEARRFSPVSELDVGQILSEARHRWLRPPEICEILQNYQRFQISTEPPTTPSSGSVFMF
DRKVLRYFRKDGHNWRKKKDGKTVKEAHERLKAGSVDVLHCYYAHGQDNENFQRRSYWLL
QEELSHIVFVHYLEVKGSRVSTSFNRMQKTEDATRSPQETGEALTSEHDGYASCSFNQND
HSNHSQTTDSASVNGFHTPELEDAESAYNQHGSSIVYSHQERQQPATRGNLTDFDPYYQV
SLTPRDSYQKEFRTVPITHSSVMVDKSKTINSPGVTNGLRNKKSIDSQTWEEILGNCGSG
AEGVPLQPNSEHEVLDQILQSSSFTMQDFASLQESMIKSGNQELNLGVTSDHTVCFQGQD
IEPNAICSLASNEKAPYLSTMKQHLLDGALGEEGLKKMDSFNRWMSKELGDVGVLADANE
SFTQSSSRTYWGEVESEDGSNGHNSRRDLDGYVMSPSLSKEQLFSISDFSPSWAYVGCQV
VVFVTGKFLKTREEAEIGEWSCMFGQTEVPADVIANGVLQCVAPMHEAGRVPFYVTCSNR
LACSEVREFEYKVAESQIFDRETDDESTIDILEARFVKLLCSKSESSTAVSGNDSDLSQV
SEKISLLLFENDDQLDQMLMNEISQENMKKNLLQEFLKESLHSWLLQKIAEGGKGPSVLD
EGGQGVLHFAASLGYNWALEPTILAGVSVDFRDVNGWTALHWAAFFGRERIIGSLIALGA
APGTLTDPNPDFPSGSTPSDLAYANGHKGIAGYLSEYALRAHVSLLSLNDNNAETVETAP
SPSSSSLTDSLTAVRNATQAAARIHQVFRAQSFQKKQLKELGDRKRGMSEERALSMLAPK
THKSGRAHSDDSVQAAAIRIQNKFRGYKGRKDYLITRQRIIRIQAHVRGYQVRKNYRKII
WSVGILEKVILRWRRKGAGLRGFKSDALVDNRMQDETEKEEDDDFFKQGRKQTEERLQKA
LARVKSMVQYPEARDQYRRLLNVVNDIQESKVEKALENSEGAACFDDDLIDIEALLGDDD
TLMLPMSSSLWTN*
>Csa08g055230.1|Camelina_sativa|CAMTA|Csa08g055230.1
MHITRIDMEQLMSEARHRWLRPAEICEILQNHHKFHIASESPPRPASGSLFLFDRKVLRY
FRKDGHNWRKKKDGKTIKEAHEKLKVGSVDVLHCYYAHGEGNENFQRRCYWMLEQDLMHI
VFVHYLEVKGNRTSQGMKENNSNSVNGTSSVNIDSTASPTSTLSSLCEDADSGDSHQARS
VLRASPESQTGNCYGWTPPTSMHNVSQVHGNRVRESDSQRSVDVRAWDAVGNSLTRYHDP
PYCNNLLTQMQPSITDSMLVDENTDKGGRLKSEPIRNPLQMQSNWQIPVQDDLLLPKGQE
DLFSHSGMTDDIDLALFELSAEDNFETFASLLGSENQQPFGNSYQAPPSSMESEYIPVKK
SLLRSEDSLKKVDSFSRWAIKELAEMEDLQMQSSREDIAWTTVECETAAAGISLSPSLSE
DQRFTIVDFWPKCAETDAEVEVMVIGTFLLSPQEVTKYNWSCMFGEVEVPAEILVDGVLC
CHAPPHTAGHVPFYVTCSNRFACSEVREFDFLSGSTQKIDAADVHGPSTDEAASLQLRFE
KLLAHRAFVNEYHIFEDVGEKRGKISKIMLLKEEKEYLLPGTYQRDSTKQEPKGQLFREQ
LEEKLYIWLIHKVSEEGKGPNMLDEDGQGILHFIAALGYDWAIKPMLAAGVNINFRDANG
WSALHWAAFSGREETVAVLVSLGADAGALTDPSPELPLGKTAADLAYANGHRGISGFLAE
SSLTSYLEKLTVDSKENSSANSFGEKAVQTVSERSAAPMSYGDLPEKLSLKDSLTAVRNA
TQAADRLHQVFRMQSFERKQLSEFVDDDKIDISDELAVSFAASKTKTPGHSDVSLSSAAT
HIQKKYRGWKKRKEFLLIRQRIVRIQAHVRGHQVRKQYRTVIWSVGLLEKIILRWRRKGK
GLRGFKSSAIAKPVEPEPTASAVSPTIPQEDEYDFLKEGRKQTEERLQKALTRVKSMVQY
PEARDQYRRLLTVVEGFRENEASSSASINNEVGPVNCDEDDLIDIDSLLNDDTLMMSFSP
*
>Csa09g086620.1|Camelina_sativa|CAMTA|Csa09g086620.1
MAEARRFSPVSELDVGQILSEARHRWLRPPEICEILQNYQRFQISTEPPTTPSSGSVFMF
DRKVLRYFRKDGHNWRKKKDGKTVKEAHERLKAGSVDVLHCYYAHGQDNENFQRRSYWLL
QEELSHIVFVHYLEVKGSRVSTSFSRMQKTEDATRSPQETGEALSSEHDGYASCSFNQND
HSNHSQTTDSASVNGFHTPELEDAESAYNQHGSSIVYSHQELQQPATRGNLTGFDPYYQV
SLTPRDNYQKEFRTVPITHSSVMVDKSKTINSPGVTNGLRNKKSIDSQTWEEILGNCGSG
AEGLPLQPNNVGQILSEARHRWLRPPEICEILQNYQRFQISTEPPTTPSSGSVFMFDRKV
LRYFRKDGHNWRKKKDGKTVKEAHERLKAGSVDVLHCYYAHGQDNENFQRRSYWLLQEEL
SHIVFVHYLEVKGSRVSTSFSRMQKTEDATRSPQETGEALSSEHDGYASCSFNQNDHSNH
SQTTDSASVNGFHTPELEDAESAYNQHGSSIVYSHQELQQPATRGNLTGFDPYYQVSLTP
RDNYQKEFRTVPITHSSVMVDKSKTINSPGVTNGLRNKKSIDSQTWEEILGNCGSGAEGL
PLQPNSEHEVLDQILQSSSFTMQDFASLQESMIKSGNQELNLGVTSDHTVWFQGQDIEPN
AISNLASNEKAPYLSTMKQHLLDGALGEEGLKKMDSFNRWMSKELGDVGVIADANESYTQ
SSSRTYWEEVESEDGSNGHNSRRELDGYVMSPSLSKEQLFSISDFSPSWAYVGCEVVAGS
VDVLHCYYAHGQDNENFQRRSYWLLQEELSHIVFVHYLEVKGSRVSTSFSRMQKTEDATR
SPQETGEALSSEHDGYASCSFNQNDHSNHSQTTDSASVNGFHTPELEDAESAYNQHGSSI
VYSHQELQQPATRGNLTGFDPYYQVSLTPRDNYQKEFRTVPITHSSVMXTVSGNDSDLSQ
VSEKISLLLFENDDQLDQMLMNEISQENMKKNLLQEFLKESLXSLQAGRMWAVFVTGKFL
KTREEAEIGEWSCMFGQTEVPADVIANGVLQCVAPMHEAGRVPFYVTCSNRLACSEVREF
EYKVAETQIFDRETDDESTIDILEARFVKLLCSKSESSSAVSGNDSDLSQVSEKISLLLF
ENDDQLDQMLMNEISQENMKKNLLQEFLKESLHSWLLQKIAEGGKGPSVLDEGGQGVLHF
AASLGYNWALEPTILAGVSVDFRDVNGWTALHWAAFFGRERIIGSLIALGAAPGTLTDPN
PDFPSGSTPSDLAYTNGHKGIAGYLSEYALRAHVSLLSLNDSNAETVETAPSPSSSSLTD
SLTAVRNATQAAARIHQVFRAQSFQKKQLKELGDRKLGMSEERALSMLAPKTHKSGRAHS
DDSVQAAAIRIQNKFRGYKGRKDYLITRQRIIRIQAHVRGYQVRKNYRKIIWSVGILEKV
ILRWRRKGAGLRGFKSDALVDNRMQDETEKEEDDDFFKQGRKQTEERLQKALARVKSMVQ
YPEARDQYRRLLNVVNDIQESKVEKALENSEGAACFDDDLIDIEALLGDDDTLMLPMSSS
LWTN*
>Csa10g029670.1|Camelina_sativa|CAMTA|Csa10g029670.1
MAGVGSGKLIGSEIHGFHTLQDLDIQTMLDEAYTRWLRPNEIHALLCNHKFFTINVKPVN
LPKSGTIVLFDRKMLRNFRKDGHNWKKKKDGKTIKEAHEHLKVGNEERIHVYYAHGNDNP
TFVRRCYWLLDKSQEHIVLVHYRETHEAQAAPATPGNSYSSSISDLSPKLVAEDINSGVR
NTCNTGFEVRSNSLGSRNHEIRLHEINTLDWDELLVPADISNQSHPTEEDMLYFTEQLQT
APRGSTKLGYHLAGYNGSVDIPSYPGLEDPVYQNNNSCGAGEFSNQHVHCGVESNLQSRD
SSATVADQPGDAMLNNGFGSQDSFGRWVNNFISDSPGSVDDPSLEAVYTPGQESSTTAVF
HSHSNIPEQVFNITDVSPAWAFSTEKTKILVTGFFHDSFQHFGRSNLFCICGELRVPAEF
LQLGVYRCFLPPQSPGVVNLYLSVDGNKPISQLFSFEHRSVPVIEKAIPQDDQLYKWEEF
EFQVRLAHLLFTSSNKISVLTSKISPDNLLEAKKLASRTSHLLNSWAYLMKSIQANEVPF
DQARDHLFELTLKNRLKEWLLEKVIENCNTKEYDSKGLGVIHLCAVLGYTWSILLFSWAN
ISLDFRDKHGWTALHWAAYYGREKMVAALLSAGARPNLVTDPTKEFLGGCTAADLAQQKG
YEGLAAFLAEKCLVAQFKDMQMAGNITGNLETIKAEQASNLGNSNEDEQSLKDTLAAYRT
AAEAAARIQGAFREHELKVRSSAVRFASKEEEAKNIIAAMKIQHAFRNFEVRRKIAAAAR
IQYRFQTWKMRREFLNMRKKAIRIQAAFRGFQVRRQYQKITWSVGVLEKAILRWRLKRKG
FRGLQVSQPEEKEGGEEVEDFYKTSQKQAEERLERSVVKVQAMFRSKKAQQDYRRMKLAH
EEAQLEYDGMQELDQMAMEES*
>Csa11g027880.1|Camelina_sativa|CAMTA|Csa11g027880.1
MAMQSEYGISTLHKEAQIRWLKPPEVLFILQNHERLTLTLTAPQRPTSGSLFLFNRKVLK
LFRKDGHHWRRKKDGRTVAEAHERLKVGNTDALNCYYAHGEHNPTFQRRIYWMLDPEYEH
IVLVHYRDVSNLQEVTSPISHSCSGSGITDEKFEAADVGCRDPFEDWTAFFEFLKNSKPP
RSLSECTSNDAVEFLRRLPTDKVEAVVTSFSGDTFKRILGSHKENPFDNQIVRTFLMELA
EEQTSQKEFVKNMLSHHNKEDLFEMRLKTKDMDNVDSLIIPDEDARNYFPFTNFQGGTES
LIRFEDQDGKGWLFGYSYHNIGSQCEFTRGWSRYVKENQLSVGDSVFFQRHHMDSSKFFI
GCRRHNAGAAPASSSQSAVLNPTSPATSKMKLELREKHMEVEIPFQQGLPEHSITGSDPI
LVISCGKNQDSEETYFISCIYNELCRRGFTPCSYDLDRSTMTGDPYTLYSSRVCIMIITM
NYARECLAEFTAIMGHLKANNLALLPVFFNVIPGSFENSVHASQVYKWRKAINKLFVYKS
KQYIKGDECMLAKIIVRDVSLLFGSEAGRNLIGIKLLLGSILPLIHCHQPSAPQIVGLWG
MAGIGKTAITREIYRTQAQRYDLSYFMPDFHLMCQTKGLSHLRDDFFSKIFGEERVFIDT
YDTKISFTRNRFLDKKILIVLDGVSSVRDAEVVVGGFGWFSGGHTIILTSRNRQVLVQCK
AKELYEIPKLSEYDSLRLCCQFATEQKWKGKMSLISELVNYTSGIPLALRVLGSSVRQQC
TNDEKQHLRRLRQHPPIEIQDAFRNSFNGLHDNEKDIFLDLACFFRGENKDYVVKILDGC
GFFTDLGVNALIDESLISLVDNKLEMPNIFQDMGRFVVCQEYEAAGKRTRLWDSNDIADV
LTNKTGTEAIEGIFLDMSGLSFELSPAVFERMHRLRLLKIHCPTSENHCKVSLLQGLYSL
SDELRLLHWERYPRGSLPRNFNPKNLVELNMPYSNMTKLWKGTKNLDKLNRIILSHSRQL
NKFPRLSKATNLEHIDLEGCTSLVKVNSSILHHRKLTFLSLKDCSHLRIMPATVHLESLE
VLNLSGCSDLEDLHDFSPNLKELYLAGTAIREIPPSIEELTRLVTLDLENCKGLQHLPPG
ISNLKVIVTLKLSGCSNLRNLPIPDTFFLRDSQRLQRKITTEEYVPLKLHSAMQESRDDL
EEILSAFEYLSSKGIPQESWPWVTITPLPSSILHSLASRLYALVTLFLCKSYLVDITDEL
CRLTSLKALDLGGNSFSQIPESIKELRKLHSFRLRHCKNLTSLPELPISLEILNAHGCVA
LKSFTLSFEQFSRHYTFSNCFALSPDFFRKYMKRALDSVEVMAKGHQQEHNNPLAFSICI
PAYAGHEFSVNFKAGSSVMIELTSGMLRTLSGFTLSVVVEFRDNYRNAAGFGIKCICRKA
RRDLSPRLERIFHCWAPKEAPTVRKDHMFVFGNAKMHPADGIDHDFLAGWLTFEFHPVNW
QNKLLDDSCTVKRCAVYLITTTTCDKTHGAKRPSSMNLEEISSVEHLAPPYKRCRLKRVI
ESVILSLRKRKRENSVSDKKKISHIRASIIPKNV*
>Csa11g033920.1|Camelina_sativa|CAMTA|Csa11g033920.1
MAGVGSGKLIGSEIHGFHTLQDLDIQTMLDEAYTRWLRPNEIHALLCNHKFFTINVKPVN
LPKSGTIVLFDRKMLRNFRKDGHNWKKKKDGKTIKEAHEHLKVGNEERIHVYYAHGNDNP
TFVRRCYWLLDKSQEHIVLVHYRETHEAQAAPATPGNSYSSSISELSPKLVAEDINSGVR
NTCNTDLDIQTMLDEAYTRWLRPNEIHALLCNHKFFTINVKPVNLPKSGTIVLFDRKMLR
NFRKDGHNWKKKKDGKTIKEAHEHLKVGNEERIHVYYAHGNDNPTFVRRCYWLLDKSQEH
IVLVHYRETHEAQAAPATPGNSYSSSISELSPKLVAEDINSGVRNTCNTGFEVRSNSLGS
RNHEIRLHEINTLDWDELLVPADISNQSHPTEEDMLYFTEQLQTAPRGSTKQGYHLAGYN
GSVDIPSYPGLDDPVYQNNNSCGAGEFSNQHVHCGVESNLQSRDSS
>Csa11g101340.1|Camelina_sativa|CAMTA|Csa11g101340.1
MADRGSFGFAPRLDIKQLLSEAQHRWLRPAEICEILRNHQKFHIASEPPNRPPSGSLFLF
DRKVLRYFRKDGHNWRKKKDGKTVKEAHEKLKVGSIDVLHCYYAHGEDNENFQRRCYWML
EQDLMHIVFVHYLEVKGNRMSTGGTKENHSNSLSGTGSVNVDSTATRSSILSPLCEDADS
GDSRQASSSLQPNPEPQTVVPQIIHHQNAITMNSCNTASVLGNPDGWTSAPGIGLVSQVH
GNRVKESDSQRSGDVPAWDASFENSLARYQNLPYNAPLTQTQPLQNQVNWQIPVQESVPL
QKWPMDSHSGMTDTTDLALFGQRGHENFGTFSSLLGSQNQQPSSFQAPFTNNEAAYIPKL
GPEDLIYEASANQTLPLRKALLKKEDSLKKVDSFSRWVSKELGEMEDLQMQSSSGGIAWT
SVECETAAAGSSLSPSLSEDQRFTMIDFWPKWTQTDSEVEVMVIGTFLLSPQEVTSYSWS
CMFGEVEVPAEILVDGVLCCHAPPHEVGRVPFYITCSDRFSCSEVREFDFLPGSTRKLNA
TDIYGANTIEASLHLRFDSLLALRSSVEEHHIFENVGEKRRKISKIMLLKDEKESLLPGT
VEKDLSALEAKERLIREEFEDKLYLWLIHKVTEEGKGPNILDEDGQGVLHLAAALGYDWG
IKPILAAGVSINFRDANGWSALHWAAFSGREDTVAVLVSLGADAGALADPSPEHPLGKTA
ADLAYGNGHRGISGFLAESSLTSYLEKLTVDAKENSSADSSGAKAVLTVAERTATPMSYG
DVPETLSMKDSLTAVLNATQAADRLHQVFRMQSFQRKQLSELGGDNEFDISDELAVSFAA
AKTKKPGHSNGAVHAAAVQIQKKYRGWKKRKEFLLIRQRIVKIQAHVRGHQVRKQYRAII
WSVGLLEKIILRWRRKGSGLRGFKRDTITKPAEPVCPAPQEDDYDFLKEGRKQTEERLQK
ALTRVKSMAQYPEARAQYRRLLTVVEGFRENEASSSSSALKNNNSNTEEAANYNEEDDLI
DIDSLLDDDSFMSLAFE*
>Csa12g042160.1|Camelina_sativa|CAMTA|Csa12g042160.1
MAMQSEYEITTLYQEAQIRWLKPPEVLFILQNHERLTLTHTAPQRPTSGSLFLFNRKVLK
FFRKDGHQWRRKKDGRAIAEAHERLKVGNVDALNCYYAHGEHSPTFQRRIYWMLDPEYEH
IVLVHYRDVINLKEVTSPISHSCSGSGITDDEKFEAADVGCRDPFEELKAFFEFLKNSKP
PRSLSDCTANDAVEFLRRMPSDKVEAVVRSVSGDTFKRILGSHNENPFDSQIVRTFLMEL
AEEQTSQKEFFKNMLSHHTKEDLFEMRLKTNDVDNVDSLIITDEDARNYFPFTNFQGGTE
SLIRFEDQDGKGWLFGYSYHNIGSQCEFTRGWSRYVKENQLSVGDSVFFQRHRMDSSKFF
IGCRRHNAGAAPASSSQSAALNPTSPATSKMKLELREKLKEVEIPFQQGLPEHSITGSDP
ILVISCGKNQDSEETYFISCIYNELCRRGFTTCSYDLDRSTMTGDPDTLYRSRVCIMIIT
MNYARSRECLAKFTVIMGHLEAINLALLPVFFNVIPGSFENSVHAFEVHKWRKAMNKLFV
YNGKQYIKGDECMLAKIIVRDVSLLIGFEAGRNLIGIKLLLGSILPLIHCHQPSAPQIVG
LWGMAGIGKTAITREIYRTQAQRYDLSYFLPDLHLMCQTKGLSHLRDDFFSKIFGEERVF
IDTYDTKISFTRNRFLDKKILIVLDGVSNVRDAEVVVGGFGWFSGGHTIILTSRNRQVLV
QCKANELYEIPKLSEYESYCLCCQFATEQKWKARRSLISEVLNYASGIPLALRVLCSALQ
KQCINDEKQHLRRLRQHPPIEIQDAFRNSFNELHDNEKDIFLDLACFFRGENKDYVVKIL
DGCGFFTDLGVHALIDESLISLVDNKLEMPNFFQDMGRFVVCQEYEAAGKRTRLWDSNDI
ADVLTNKTGTEAIEGIFLDMSGLSFELSPAVFERMHRLRLLKIHCPTSENDCKVCLREGL
YSLSDELRLLHWERYPLGSLPRNFNPKNLVELNMPYSNMTKLWKGTKNLEKLNRIILSHS
RQLNKFPRLSKAKNLEHIDLEGCTSLVKVNSSILHHHKLTFLSLKDCSHLRIMPATVHLE
SLEVLNLSGCSDLEDLHDFSPNLKELYLAGTAIREMPPSIDELTRLVTLDLENCKRLQHL
PPGISNLKVIVTLKLSGCSNLRNLPIPDTFFLRDSQRLQRKITTEEYVPLKLHSAMQESR
DVVEEILSAFEYLSSKGIPQESWPWVTITPLPSSILHSLASRLNALVTLFLCKSYLVDIT
DELCRLTSLKALDLGGNSFSQIPESIKELRKLHNLRLRHCKNLTSLPELPSSLKFLNAHG
CVALKSISLEQFPRHYTFSNCFALSPEVFRKYMKRALDSVEVMAKGHQQEHNNPLAFSIC
IPAYAGHEFSFNFRAGSSVMIELTPGMLRSLSGFTLSVVVEFRDNYRNVAGFGIKCICRK
ARRDLSPRLERIFHCWAPKEAPTVRKDHMFVFGNAKMHPADGIDHDFLAGWLTFEFHPVN
WKNKLLDDSCTVKRCAVYLITTTTCDKTHGAKRPSSMNLEEISSVEHLAPPYKRCRLKRV
IESVILNLRKRKRENSVSDKKNISHTRPSINPKQV*
>Csa12g053170.1|Camelina_sativa|CAMTA|Csa12g053170.1
MAGVGSGKLIGSEIHGFHTLQDLDIQTMLDEAYTRWLRPNEIHALLCNHTFFTINVKPVN
LPKSGTIVLFDRKMLRNFRKDGHNWKKKKDGKTIKEAHEHLKVGNEERIHVYYAHGNDNP
TFVRRCYWLLDKSQEHIVLVHYRETHEAQAAPATPGNSYSSSISDLSPKLVAEDINSGVR
NTCNTGFEVRSNSLGSRNHEIRLHEINTLDWDELLVPADISNQSHPTEEDMLYFTEQLQT
APRGSTKQGYHLAGYNGSVDIPSYPGLEDPVYQNNNSCGAGEFSNQHVHCGVESNLQSRD
SSATVADQPGDAMLNNGFGSQDSFGRWVNNFISDSPGSVDDPSLEAVYTPGQESSTTAVF
HSHSNIPEQVFNITDVSPAWAFSTEKTKILVTGFFHDSFQHFGRSNLFCICGELRVPAEF
LQLGVYRCFLPPQSPGVVNLYLSADGNKPISQLFSFEHRSVPVIEKAIPQDDQLYKWEEF
EFQVRLAHLLFTSSNKISVLTSKISPDNLLEAKKLASRTSHLLNSWAYLMKSIQANEVPF
DQARDHLFELTLKNRLKEWLLEKVIENRNTKEYDSKGLGVIHLCAVLGYTWSILLFSWAN
ISLDFRDKHGWTALHWAAYYGREKMVAALLSAGARPNLVTDPTKEFLGGCTAADLAQQKG
YEGLAAFLAEKCLVAQFKDMQMAGNITGNLETIKAEQASNLGNSNEDEQSLKDTLAAYRT
AAEAAARIQGAFREHELKAEQASNLGNSNEDEQSLKDTLAAYRTAAEAAARIQGAFREHE
LKVRSSAVRFASKEEEAKNIIAAMKIQHAFRNFEVRRKIAAAARIQYRFQTWKMRREFLN
MRKKAIRIQAAFRGFQVRRQYQKITWSVGVLEKAILRWRLKRKGFRGLQVSQPEEKEGGE
EVEDFYKTSQKQAEERLERSVVKVQAMFRSKKAQQDYRRMKLAHEEAQLEYDGMQELDQM
AMEES*
>Csa13g011070.1|Camelina_sativa|CAMTA|Csa13g011070.1
MEQLMSEARHRWLRPAEICEILQNHHKFHIASESPTRPASGSLFLFDRKVLRYFRKDGHN
WRKKKDGKTIKEAHEKLKVGSVDVLHCYYAHGEGNENFQRRCYWMLEQDLMHIVFVHYLE
VKGNRTSQGMKENNSNSVNGTSSVNIDSTASPTSTLSSLCEDADSAPPYISFGAGDSHQA
RSVLRASPELQTGNCYGWTPPTGMHNVSHVHGNRVRESDSQRSVDVRAWDAVGNSLTRCH
GQPYCNDLLTQMQPCITDSMLVDENTDKGRRLMAEPIRNPLQTQSNWQIPVQDDISLPKG
HVDLFPHSGMTDDIDLALFELSAEDNFETFSSLLGSDKQQPFGNSYQYPPSSMESEYIPV
KQSLLRSEDSLKKVDSFSRWAIKELAEMEDLQMQSTREDIAWTTVECETAAAGISLSPSL
SEEQRFTIVDFWPKCAATDAEVEVMVIGTFLLSPQEVTKYNWSCMFGEVEVPAEILVDGV
LCCHAPPHTAGHVPFYVTCSNRFPCSEVREYDFLSGSTEKIDAADVHGPYTNEVASLQLR
FEKLLAHRAFVNEYHIFEDVGEKRRKISKIMLLKEEKEYLLPGTYQRDSTKQEPKGQLLR
EQLEEKLYIWLIHKVTEEGKGPNMLDEDGQGILHFVAALGYDWAIKPMLAAGVNINFRDA
NGWSALHWAAFSGREETVAVLVSLGADAGALTDPSPELPLGKTAADLAYANGHRGISGFL
AESSLTSYLEKLTVDSKENSSANSFGEKAVQTVSERTAAPMSYGDVPEKLSLKDSLTAVR
NATQAADRLHQVFRMQSFERKQLSEFDGDDKIDISDELAVSFAASKTKTPGHCDVSSLSS
AATHIQKKYRGWKKRKEFLLIRQRIVRIQAHVRGHQVRKQYRTVIWSVGLLEKIILRWRR
KGKGLRGFKSSAIAKPVEPEPTVSAVSPTIPQEDEYDFLKEGRKQTEERLQKALTRVKSM
VQYPEARDQYRRLLTVVEGFRENEASSSASINNEVGPVNCDEDDLIDIDSLLNDDTLMMS
FSP*
>Csa15g022980.1|Camelina_sativa|CAMTA|Csa15g022980.1
MDGDGSRRLIGSEIHGFHTLQDLDVQTTWEEAKSRWLRPNEIHAILSNPKYFTINVKPVN
LPNSGRIILFDRKMLRNFRKDGHNWKKKKDGRTVKEAHEHLKVGNEERIHVYYAHGEDKT
TFVRRCYWLLDRARENIVLVHYRDTQEAATSSGESNSSPISVSDQTFPNLVAPENIDFSI
ENSRYLASNNSPVVRNHDISLHDINTLDWDELLIPTDLNNLSAPTVDDLSYFTEPLQNAA
NGSAEPVYMTMADESLDALLNNGPQSRESFGRWMNSFIGESNDLLEGPSFSPMVTHDQDP
LAPQALFQPHSNIPEQVFNITDVSPSWAYSSEKTKILVTGFLHNSYQHLERSNLFCICGD
SCVPAEYIQAGVYRCIIPPHSPGLVNLYLSVDGNKPISQCFRFEHRSVPVLDKTIPEENQ
ESKWEEFEFQVRLSHLLFTSSNKLNVLSSKISPTNLRDAKKLASKTSHLLNSWAYLLKSI
QGNKVSFDQAKDHLFELTLKNRLKEWLMEKVLEGRSTLDYDSKGLGVIHLCAILGYTWSI
QLFSLSGLSLNFRDKQGWTALHWAAYYGREKMVAALLSAGARPNLVTDPTKHNLDGCMAS
DLAQQNGYDGLAAYLAEKCLVAQFRDMKIAGNISGNLEACKAEMMNQGTLPEDEQSLKDA
LAAYRTAAEAAARIQGAFREKALKAARSSVIQFANKEEEAKSIIAAMKIQNAFRKYDTRR
KIE
>Csa16g027100.1|Camelina_sativa|CAMTA|Csa16g027100.1
MQSEYDISTLYQEAQTRWLKPPEVQFILQNHERLTLTDVAPQRPTSGSLFLFNRRVLKFF
RKDGHQWRKKRDGRAIAEAHERLKVGNAEALTCYYAHGEHDPTFRRRIYWMLDPEYEHIV
LVHYRDVSDREEGYQTSGQVYQFAPVPATQNASYNHYIGDSTDINQHSSTSPGTAEVISD
LEGSASSSELGQALKKLKEQLSIGDEHVDSVVQPYIQPESLDSLQFLECSNDMDHFAQPP
TTVYQRPENNRLERCYGGNFGAQYHAKNDSNRLERCYGGYVGAQYHSSNLMLVKNDSGGT
GGSGDQGSESWKEVLEACALNSEESTPSSAKGLLAGLQEDSNWSYSNQVDQSTLLFPRDL
GSFKVPASYSALVAPENNGEYCRMMDDGELGLPFEQEMSLTGACNQKFTIQDISPEWGFA
NETTKVIIIGSFLCDSAESMWCCMFGSSEVPCEIIKEGVIRCEAPSCGPGKVNLCITSGD
GLSCSEIREFEYHGKPDDTCCLKCSRPQSSDMSISPDEVIILVGLVQTLLSDRSSEGESN
SELGNDKLLKKLNADDDQWTHVIAEVLNGSSSSTKTVDWLLQELLKDKLDAWLSSRFQMS
KKEQGIIHMIADLGFEWALYPILDHGVSVDFRDIKGWSALHWAARFGSEKMVAALIASGA
SAGAVTDPTQQDPNGKTAASIAASYGHKGIAGYLSEVALTNHLSSLTLEETEISKDSAQV
QAEITVNSISEPGPSGSEDQLSLEKTLAAVRNAAQAATRIQAAFRAHSFRKRKQREAAMA
ACLQEYGIYCEDIEGISAMSKRTFGKVKNYHSAALSIQKKYRGYKGRKEFLELRQKVVKI
QALVRGYQTRKHYRVICWAVGILDKVVLRWRRKGVGLRGFRPDVETTEDSEDEDILKVFR
KQKVDGAVNEAFSRVLSMANSPEARQQYHRVLKRYCQTKAELGKTETLLGDDDDGLFDIA
DMEFDSLFTLP*
>Csa16g044040.1|Camelina_sativa|CAMTA|Csa16g044040.1
MAEARRFSPVSELDVGQILSEARHRWLRPPEICEILQNYQRFQISTEPPTTPSSGSVFMF
DRKVLRYFRKDGHNWRKKKDGKTVKEAHERLKAGSVDVLHCYYAHGQDNENFQRRSYWLL
QDFNQNDHSNHSQTTDSASVNGFHTPELEDAESAYNQHGSSIVYSHQELQQPATRGNLTD
FDPYYQVSLTPRDSYQKEFRTVPITHSSVMVDKSKTINSPGVTNGLRNKKSIDSQTWEEI
LGNCGSGAEGLPLQPNSEHEVLDQILQSSSFTMRDFASLQESMIKSGVYTFLILLLNFCI
PLAQFVLNQELNLGVTSDHTVWFQGQDIEPNAIINLASNEKAPYLSTMKQHLLDGALGEE
GLKKMDSFNRWMSKELGDVGVLADANESFTQSSSRTYWEEVESEDGSNGHNSRRDLDGYV
MSPSLSKEQLFSISDFSPSWAYVGCEVVVFVTGKFLKTREEAEIGEWSCMFGQTEVPADV
IANGVLQCVAPMHEAGRVPFYVTCSNRLACSEVREFEYKVAETQIFDRETDDESTIDILE
ARFVKLLCSKSESSSAVSGNDSDLSQVSEKISLLLFENDDQLDQMLMNEISQENMKKNLL
QEFLKESLHSWLLQKIAEGGKGPSVLDEGGQGVLHFAASLGYNWALEPTILAGVSVDFRD
VNGWTALHWAAFFGRERIIGSLIALGAAPGTLTDPNPDFPSGSTPSDLAYANGHKGIAGY
LSEYALRAHVSLLSLNDNNAETVETAPSPSSSSLTDSLTAVRNATQAAARIHQVFRAQSF
QKKQLKEFGDRKLRMSEERALSMLAPKTHKSGRAHSDDSVQAAAIRIQNKFRGYKGRKDY
LITRQRIIRIQAHVRGYQVRKNYRKIIWSVGILEKVILRWRRKGAGLRGFKSDALVDNRM
QDETEKEEDDDFFKQGRKQTEERLQKALARVKSMVQYPEARDQYRRLLNVVNDIQESKVE
KALENSEGATCFDDDLIDIEALLGDDDTLMLPMSSSLWTN*
>Csa18g037860.1|Camelina_sativa|CAMTA|Csa18g037860.1
MADRGSFGFAPRLDIKQLLSEAQHRWLRPAEICEILRNHQKFHIASEPPNRPPSGSLFLF
DRKVLRYFRKDGHNWRKKKDGKTVKEAHEKLKVGSIDVLHCYYAHGEDNENFQRRCYWML
EQDLMHIVFVHYLEVKGNRMSTGGTKENHSNSLSGTGSVNVDSTATRSSILSPLCEDADS
GDSRQASSSLQPNPEPQTVVPQIIHHQNASTMNSYNTASVLGNPDGWTSAPGIGVVSQVH
GNRVKESDSQRSGDVPAWDASFENSLARYQNLPYNAPLTQTQPLQNQVNWQESVPLQKWP
MDSHSGMTDTTDLALVGQRGHENFGTFSSLLGSQNQQPSSFQAPFTNNEAAYIPKLGPED
LIYEASANQTLPLRKALLKKEDSLKKVDSFSRWVSKELGEMEDLQMQSSSGGIAWTSVEC
ETAAAGSSLSPSLSEDQRFTMIDFWPKWTQTDSEVEVMVIGTFLLSPQEVTSYSWSCMFG
EVEVPAEILVDGVLCCHAPPHEVGRVPFYITCSDRFSSSEVREFDFLPGSTRKLNATDIY
GANTIEASLHLRFESLLALRSSVQEHHIFENVGEKRRKISKIMLLKDEKESFLPGTIEKD
LTEVEAKERLIREEFEDKLYLWLIHKVTEEGKGPNILDEDGQGVLHLAAALGYDWGIKPI
LAAGVSINFRDANGWSALHWAAFSGREDTVAVLVSLGADAGALADPSPEHPLGKTAADLA
YGNGHRGISGFLAESSLTSYLEKLTVDAKENSSADSSGAKAVLTVAERTATPMSYGDVPE
TLSMKDSLTAVLNATQAADRLHQVFRMQSFQRKQLSELGGDNEFDISDELAVSFAAAKTK
KPGHSNGAVHAAAVQIQKKYRGWKKRKEFLLIRQRIVKIQAHVRGHQVRKQYRAIIWSVG
LLEKIILRWRRKGSGLRGFKRDTITKPAEPVCPAPQEDDYDFLKEGRKQTEERLQKALTR
VKSMAQYPEARAQYRRLLTVVEGFRENEASSSSSALKNNNSNTEEAANYNEEDDLIDIDS
LLDDDSFMSLAFE*
>Csa19g023880.1|Camelina_sativa|CAMTA|Csa19g023880.1
MDGDGSGRLIGSEIHGFHTLRDLDVQTTWEEAKSRWLRPNEIHAILSNPKYFTINVKPVN
LPNSGRIILFDRKMLRNFRKDGHNWKKKKDGRTVKEAHEHLKVGNEERIHVYYAHGEDKT
TFVRRCYWLLDKARENIVLVHYRDTQEAATSSGESNPSPISVSDQTFPNPVAPENIDFSI
ENSRYLASNNSPVVRNHDISLHDINTLDWDELLIPTDLNNQSAPTVDDLSYFTEPLQNAA
NGSAEPGNVTVADESLDALLNNGPQSRESFGRWMNSFIGESNDLLEDPSFGPMVTHEQDP
LAPQALLHPHSNIPEQVFNVTDVSPAWAYSTEKTKILVTGFLHNSYQHLERSNLFCICGD
SCVPAEYIQAGVYRCIIPPHSPGMVNLYFSVDGNKPITQCFRFEHRSVPVLDKTIPEDNQ
ESKWEEFEFQVRLSHLLFTSSNKLNVLSSKISSTNLRDAKKLASKTSHLLNSWAYLLKSI
QGNKVSFDQAKDHLFELTLKNRLKEWLMEKVLEGRNTLDYDSKGLGVIHLCAILGYTWSI
QLFSLSGLSLNFRDKQGWTALHWAAYYGREKMVAALLSAGARPNLVTDPTKNNLDGCMAS
DLAQQNGYDGLAAYLAEKCLVAQFRDMKIAGNISGNLEACKAEMMNQGTLPEDEQSLKDA
LAAYRTAAEAAARIQGAFREKALKAARSSVIQFANKEEEAKSIIAAMKIQNAFRKYDTRR
KIEAAYMIQCRFQTWKMRREYLNMRRQAIRIQAAFRGLQARRQYKKIVWSVGVLEKAVLR
WRQKRKGFRGLQVAATEDSAGETEEDFYKTSQRQAEERLERSVVRVQAMFRSKKAQQDYR
RMKLTHEETQLEYDCLEDI*
>Csa20g012560.1|Camelina_sativa|CAMTA|Csa20g012560.1
MVDRRSFGFTSPSPRLDMEQLMSEARHRWLRPAEICEILQNHHKFHIASESPTRPASGSL
FLFDRKVLRYFRKDGHNWRKKKDGKTIKEAHEKLKVGSVDVLHCYYAHGEGNENFQRRCY
WMLEQDLMHIVFVHYLEVKGNRTSQGMKENNSNSVNGTSSVNIDSTASPTSTLSSLCEDA
DSAPPYISFGAGDSHQARSVLRASPELQTGNCYGWTPPTGMHNVSQVHGNRVRESDSQRS
VDVRAWDAVENSLTRHHDQPYCNDLLTQMQPSITDSMLVDENTDKGRRLMAEPIRNPLQM
QSNWQIPVQDDLLLPKGQEDLFSHSGMTDDIDLALFELSAEDNFETFASLLGSENQQPFG
NSYQAPPSIMESEYIPVKKSLLRNEDSLKKVDSFSRWAIKELAEMEDLQMQSSREDIAWT
TVECETAAAGISLSPSLSEDQRFTIVDFWPKCANTDAEVEVIVIGTFLLSPQEVTKYNWS
CMFGEVEVPAEILVDGVLCCHAPPHTAGLVPFYVTCSNRFACSEVREFDFLSGSTQKIDA
ADVHGLYTDEAASLQLRFEKLLAHRAFVHGYHVFEDVGEKRRKISNIMLLKEEKEYFLPG
TYQRDLTKQESKGQLLREQLEEKLYIWLIHKVTEEGKGPNMLDEDGQGILHFVAALGYDW
AIKPMLAAGVNINFRDANGWSALHWAAFSGREETVAVLVSLGGDAGALTDPSPELPLGKT
AADLAYANGHRGISGFLAESSLTSYLEKLTVDSKENSPANSFGEKAVQTVSERTAAPMSH
GDLPERLSLKDSLTAVRNATQAADRLHQVFRMQSFERKQLSEFDADDKIDISDELAVSFA
ASKTKTPGHNDVPSLSSAATHIQKKYRGWKKRKEFLLIRQRIVRIQAHVRGHQVRKQYRT
VIWSVGLLEKIILRWRRKGKGLRGFKSSAIAKTVEPEPTVAATSCTKPQEDEYDFLKEGR
KQTEERLQKALTRVKSMVQYPEARDQYRRLLTVVEGFRENEASSSASINNEVGGPVNCDE
DDLIDIDSLLNDDTLMMSFSP*
>PK00072.1|Cannabis_sativa|CAMTA|PK00072.1
MAELKRFIPNQQLDLEQILQEAQHRWLRPTEICEILRNYLKFQLTPDPPVRPPAGSLFLF
DRKALRYFRKDGHRWRKKKDGKTVKEAHXKVEGVQFNLLLAGSVDVLHCYYAHGEDNESF
QRRSYWMLDGQLEHIVLVHYREIKEGYKSGISRMLPTPRPPFESFLNSFGQENSPAPTIQ
NSFASNSNRADWNGPTSSLEDVDSGDNSGASLTQTAFGSISHNTSMLSDGVAGIGESSRN
PTDSWYPGSKLFHSAGSSLWAHGSTKHEEESMLDQKCDVAVPGGADFIIHKLTDARLDIG
GKIHDIVSYSDRLITSTSIQEAPSGPKREIQVSQEHGFDSTRAPFQFYSDPQMVATFTDE
VEKNSEDKDGTANNNESVELKKLDSFGRWMDKEIGVDCDDSLMASDSGNYWNAIDAENED
KEVSSLSHHMQLEIDSLGPSLSQEQLFSICDISPDWTYTGVETKVLIAGRFLGSKKHSSE
TKWGCMFGEIEVPAEVVIDNVIRCRTPLHAPGRVPFYVTCSNRLACSEVREFEYREKPQV
IADNRAPEDELRLQIRLGKLLNIGPERKSLNCSLDCDKCKIIDNVPSTRIKTSHLTSSDI
LIQNLLKDRYHQWLVFKIHEEGKGPNVFDDEGLGVIHLAAALGYQWAIGPIIAAGVSPNF
RDARGRTALHWASCFGREETVVALVRLGGAPGAVDDPTPSFPGGQKAADLASINGHKGIA
GYLAEADLTSHLSSLNINQNVADICDAVVSAEGSIDNDSKGFSSELDADNHFLKGSLAAF
RKSAHTAALIQAAFRNHLFRHKQLTKSGDNVSNDSVDLVVLDSLNKVQKSSHFEDYLHSA
AKKIQKKYRGWKGRKEFLDIRSRIVKIQAHVRGHQVRKQYKKVVWSVSILEKLILRWRRK
GSGLRGFRVKKSTEDASRDTKRSDDYEYLVIGRKQKCAAVDKALARVKSMVRHPEAREQY
MRLVTNFEKFEIGEDENSA
>PK04004.1|Cannabis_sativa|CAMTA|PK04004.1
MAERGSYGISPRLDIQQLLSEAQHRWLRPAEICEILRNHQTFRISPEPPSRPPSGSLFLF
DRNVLRYFRKDGHNWRKKKDGKTVKEAHEKLKVGSVDVLHCYYAHGEDNEYFQRRSYWML
EEDKNIVFVHYLEVKGNRTNVGGIRETDDSSSSLREGSPQTSSSSTSQYKAPSGSTDYTS
PSPNSCLTSLCEDADSGDIHQANSRLPPFAESRQLQFGDRPLMNNLDAGFSLHHSSNHRK
EQSSIHVEDYIPQFKEETPNFTNPVAGSQNSLGLGTWEEILEQCSTGYNTVPSHVSVSPS
QHAFVGVAHDRENVIQGKFLAREIVKEELENSLPSDSTWQFSSGDNVPSHLKGLVEQSSN
LDLSFDIGNTLFEKNTLDSNLSTPDQFSTHHGQQNERRVQNDLQVQFTNMESQSSMPYKF
DNNINTDGNVNYNFTLRQQLLDGEEGLKKVDSFSRWISKALGDVDLQMQSSSGIPWSTVE
CGSADDDSSLSPSISQDQLFTIIDFSPKWAFTDSQPEVLVFGNFLKSQQEVAKYRWSCMF
GEVEVAAEVLAYGILCCQAPPHRDGLVPFYVTCSNRLACSELREFNYKFGSTKDIEITDI
YDGNTIELSLHLRLEKLLSLAVNPSSFSFKIATEKRNLINKIISLKEEDEGYQQVDQTND
TGFSQYEVRDHLLTKLMKEKLYSWLLHKTIEDGKGPNILDDDGQGVLHLAAALGYDWAIK
PIVTAGVSINFRDINGWTALHWAAFYGREQTVAYLVSLGAAPGFVTDPSPEFLSGRTPAD
LASVNGHKGISGFLAESSLTSHLSSLELVDSKEDGVVESSATKAIQTVSERTTTPRTYGE
MPDALSLKDSLTAVRNATQAADRIHQMFRMQSLERRRLNEYGDDGLLDERALSLLAGKSS
KAGPNDGQTYTAAVQIQKKYRGWKKRKEFLIIRQRIVKIQAHVRGHQVRKQYRAITWSVG
ILEKVILRWRRKGSGLRGFRPDAVNKESVMQSLPLKEDDYDFFKEGRKQTEERLQKALTR
VKSMVQYPEGRAQYRRVLNVVEGLRETKTDFTMNESEETTYDDLIEIDKLLDDDSFMYA
>PK04004.2|Cannabis_sativa|CAMTA|PK04004.2
MDXNWRKKKDGKTVKEAHEKLKVGSVDVLHCYYAHGEDNEYFQRRSYWMLEEDKNIVFVH
YLEVKGNRTNVGGIRETDDSSSSLREGSPQTSSSSTSQYKAPSGSTDYTSPSPNSCLTSL
CEDADSGDIHQANSRLPPFAESRQLQFGDRPLMNNLDAGFSLHHSSNHRKEQSSIHVEDY
IPQFKEETPNFTNPVAGSQNSLGLGTWEEILEQCSTGYNTVPSHVSVSPSQHAFVGVAHD
RENVIQGKFLAREIVKEELENSLPSDSTWQFSSGDNVPSHLKGLVEQSS
>PK06349.1|Cannabis_sativa|CAMTA|PK06349.1
MKAMQSGYDINDLFQEAQSRWLKPAEVLFILQNHEKYKLTQEPPKKPPSGSLLLYNKRIL
RFFRRDGHNWRKKKDGRTVGEAHERLKVGNVETLNCYYAHGEENPSFQRRSYWILDPAYE
HIVLVHYRDITEGNSSSRSGSGSGSGSGSATQLSPESFLSFSQSPSPSNTQNAGSLFVSD
YQSYSPGSIEVTSDSVIQSNGNGHYDSIDGTGGILSTTQGDVNQALRKLEVQLSLNEDSV
KDFESPSKLEDPNDPDLLEYENQMYNPNTFLDFNEPGNLAVDQCYSGFDGVPGDSGGDHH
QLLEHEHRYGGKESVSWKEMLDSCNISSGVECQNNHALLNGTHVEYTRNGPTEEQEYLQW
QKSSSSIVDNASSVMCQEVDHLKISSYPSSSKVLDTNSEYYAMLFDQGQTGPLESGVSLT
TEQKQKFTIHEISPEWGYATEATKIIIVGSFLCDSSESTWHCMFGDVEVPAQIIQDGVLR
CEAPPHPSGKVTICITAGNRQSCSEVKEFEYCLKPSSCAQGNPPLTESTRSPEELLLLVR
FVQLLLSDSSMPRRDNKVLDAPQKLIADVDSWDSLIESLLDGSGTLSSTINLILEELLKD
KLLQWISSRSQEQQDQTGCPLSKKEQGIIHMIAGLGFEWAINPILSSGVSINFRDINGWT
ALHWAARFGREKMVAALIASGASAGAVTDPCSQDPIGKTAASIAASNGHKGLAGYLAEVA
LTSHLSSLTLEESELYKGSAEIEAENTINSISKHGLIAHEDQLSLEPTLAAVRNAAQAAA
RIQSAFRAHSFRKQQKEAIDSNINEDEYGFSLNDISAMSKMKFRNPRDYNSAALSIQKKY
RGWKGRKDFLALRQKVVKIQAHVRGYQIRKSYKVICWAVGVLEKVVLRWRRKGSGLRGYR
PEIDPIDESEDILKVFRKQKVDGTIKEAFSRVMSMVKSSEARQQYIRVFEKYCQVKAERG
DEDIEAAAAAASSELADLYGLEDVDMFSFP
>PK20811.1|Cannabis_sativa|CAMTA|PK20811.1
MEGGQLVDSNIHGFHTLQDLDVPTIMAEAPSRWLRPNEIYAMLSNYKYFTIHVKPMNLPK
GGTIVLFDRKMLRNFRKDGHNWKKKKDGKTVKEAHEHLKVGNEEKIHVYYAHGQDSPTFV
RRCYWLLNKSLEHIVLVHYRETQESQGSPITPLHTPVYSHSSSSPDPHARILSDELDSGT
KNAHYDAGEEHLESGNTSTDKIYEQSLHDINTLEWDELLDPNDPINSALGAHTVSCFNQQ
NQGVGNGFSSGGAMHSSFDHSTNPNAMSGNMPGDLQNSVYVQNMGAQMNSDFQKRDSVGV
VTGESDLLANNGLQSQDSFGRWIDGILIESPGSVIDPLLETSILPAQDSFVSPATGHNLQ
SSVQEHMFNITDVSPEWAYSNEKTKILVTGFFHEQYQQFAKYNLLCVCGDVCVPAEFIQI
GVYRCLVPPHSPGFVNLFLSVDGHKPISQIVNLEYRAPVISEPVTTLDVKNNWDKFRLQM
RLAHLLFSSSKCLNILSSKVSPITLKEAKKFVEKIPNFPKAWDKFINSTGDGKTLFPQAQ
DKLFNLILRDRLKDWLVEKVIEGSKPTEFDVHGQSIIHLCAILGYSWAIHLFSMAGLSLD
FRDKHGWTALHWAAYNGNDKMVAVLLTLGAKPNLVTDPTSANPDGCTAGDLALLMGHEGL
AGYLSEKALVEQFKDMTIAGNASGTLDTNANDTVYPETLSEEQVYLKDTLAAYRNAADAA
ARIQVAFREHSLKVRTKAVEGSSPEEEARSIIAAMKIQHAFRNFETRKKIQAAARIQYRF
RSWKIRRDFLNLRRQTIKIQAAFRGFQVRRQYRKILWSVGVLEKLVLRWRLKRKGFRGLQ
VPPVEEQGRESDTEEDFYKASQKQAGERVGRSMVQVKNMFASTKAQEEYHRMKVAHNQVK
LEYEDLFDPDSDITS
>PK28233.1|Cannabis_sativa|CAMTA|PK28233.1
MADTRRLGLPNQLDIEQILIEAQHRWLRPAEICEILRNYKKFRIAPEPANMPPNGSLFLF
DRKVLRYFRKDGHNWRKKKDGKTVKEAHERLKAGSIDVLHCYYAHGEENENFQRRSYWML
EEDLSHIVLVHYRQVKGNRTHYNRIKGTEEADTAPSSEIDSPASSSIHPNSYQMISQTTD
TTSLNSAQASEYEDAESAYNQASSRLHSFLDLQQPFAEKISAGINDAYYPVSFSNNNQEK
LSDIPGMDSSAGVSSGHSKNLDFPAWDNTLGNNAASIHLPFQQAFSSSQSNNVTVIQKQE
QGPFEQLFSNGFGKHPQIQEDWQASEGNSRLPEWSVDQTLLTGSDNNLTSRYRGEVAHGD
ELLKIHRGNIERDDFVKPVSKSNMNLEEKPYNSGTKQPLLVGSFAEEGLKKLDSFNRWMS
KELGDVNESHMQTSSRAYWDSVEGDTCVNDSSQVRLDNYVLSPSLSQEQLFSIIDFSPNW
AYESSEVKVLITGRFLKVEQAEINKWSCMFGEVEVPTEIIAEGVLRCNAPIHKAGRVPFY
VTCSNRLACSEVREFEYRLSEARDVQTKYNQSGCTNEILKLRFGKLMSLSSPSSNADPVN
LAEMSQLSNKISSLLKEDQDEWDQMYRLTSEENFSVESVQEQLHQKLLKEKLYEWLLQKV
AEGGKGPSLLDEGGQGVLHFAAALGYDWALEPTIVAGVSVNFRDVNGWTALHWAAFCGRE
RTVASLISLGAAPGLLTDPSPKYPSGKTPADLASDNGHKGISGYLAESALSAHLKCLDLD
AKASKATDTSTPNAVQTVSERTATPIKDDDPDRLSLKDSLAAVCNATQAAARIHQVFRVQ
SFQRKQLEEYGDDKFGLSDERALSLIAVKTQKGGQHNNDVNAAAIRIQNKFRGWKGRKEF
LSIRQNIVKIQALVRGHQVRKNYKKFVWSVGIVEKIILRWRRKGSGLRGFKSEALVEVPS
IEDPSSSKDDDYDFLKQGRKQSEERMQKALARVKSMVQYPEARNQYRRLLNVVTEIQEKK
VPYDDVMNTEGTIDFEDDLIDIEALLEDDTYMPTAIQ
>Cagra.0053s0009.1.p|Capsella_grandiflora|CAMTA|Cagra.0053s0009.1.p
MAGVDSGKLIGSEIHGFHTLQDLDIQTMLDEAYTRWLRPNEIHALLCNHKFFTINVKPVN
LPKSGTIVLFDRKMLRNFRKDGHNWKKKKDGKTIKEAHEHLKVGNEERIHVYYAHGNDNP
TFVRRCYWLLDKSQEHIVLVHYRETHEAQAAPATPGNSYSSSISDHLSPKLVAEDINSVV
RNTCNTGFEVRSNSLGARNHEIRLHEINTLDWDELLVPADISNQSHPTEEDMLYFTEQLE
TAPRGSAKQGNHLAGYNGSVDIPSFPGLEDPVYQNNNSCGAGEFSSQHVHCGVESILQRR
NSNATVADQPGDALLNNGYGSQDSFGRWVNNFISDSPGSVDDPSLEAVYTPGQESSTTAV
SHSHSNAPEQVFNITDVSPAWAYSTEKTKILVTGFFHDSFQHFGRSNLFCICGELRVPAE
FLQLGVYRCFLPPQSPGVVNLYLSVDGNKPVSQLFSFEHRSVPVIEKAIPQDDQLHKWEE
FEFQVRLAHLLFTSSNKISVLTSKISPDNLLEAKKLASRTSHLLNSWAYLMKSIQANEVP
FDQARDHLFELTLKNRLKEWLLEKVIENRNTKEYDSKGLGVIHLCAVLGYTWSILLFSWA
NISLDFRDKHGWTALHWAAYYGREKMVAALLSAGARPNLVTDPTKEFLGGCTPADLAQQK
GYDGLAAFLAEKCLVAQFKDMQVAGNISGNLETIKAEQSSNPGNANEEEQSLKDTLAAYR
TAAEAAARIQGAFREHELKVRSSAVRFASKEEEAKNIIAAMKIQHAFRNFETRRKIAAAA
RIQYRFQTWKMRREFLNMRNKAIRIQAAFRGYQVRRQYQKITWSVGVLEKAILRWRLKRK
GFRGLQVSQPEKKEGDEEVEDFYKTSQKQAEDRLERSVVKVQAMFRSKKAQQDYRRMKLA
HEEAQLEYDGMQELDQMAMEES*
>Cagra.0053s0009.2.p|Capsella_grandiflora|CAMTA|Cagra.0053s0009.2.p
MAGVDSGKLIGSEIHGFHTLQDLDIQTMLDEAYTRWLRPNEIHALLCNHKFFTINVKPVN
LPKSGTIVLFDRKMLRNFRKDGHNWKKKKDGKTIKEAHEHLKVGNEERIHVYYAHGNDNP
TFVRRCYWLLDKSQEHIVLVHYRETHEAQAAPATPGNSYSSSISDHLSPKLVAEDINSVV
RNTCNTVRSNSLGARNHEIRLHEINTLDWDELLVPADISNQSHPTEEDMLYFTEQLETAP
RGSAKQGNHLAGYNGSVDIPSFPGLEDPVYQNNNSCGAGEFSSQHVHCGVESILQRRNSN
ATVADQPGDALLNNGYGSQDSFGRWVNNFISDSPGSVDDPSLEAVYTPGQESSTTAVSHS
HSNAPEQVFNITDVSPAWAYSTEKTKILVTGFFHDSFQHFGRSNLFCICGELRVPAEFLQ
LGVYRCFLPPQSPGVVNLYLSVDGNKPVSQLFSFEHRSVPVIEKAIPQDDQLHKWEEFEF
QVRLAHLLFTSSNKISVLTSKISPDNLLEAKKLASRTSHLLNSWAYLMKSIQANEVPFDQ
ARDHLFELTLKNRLKEWLLEKVIENRNTKEYDSKGLGVIHLCAVLGYTWSILLFSWANIS
LDFRDKHGWTALHWAAYYGREKMVAALLSAGARPNLVTDPTKEFLGGCTPADLAQQKGYD
GLAAFLAEKCLVAQFKDMQVAGNISGNLETIKAEQSSNPGNANEEEQSLKDTLAAYRTAA
EAAARIQGAFREHELKVRSSAVRFASKEEEAKNIIAAMKIQHAFRNFETRRKIAAAARIQ
YRFQTWKMRREFLNMRNKAIRIQAAFRGYQVRRQYQKITWSVGVLEKAILRWRLKRKGFR
GLQVSQPEKKEGDEEVEDFYKTSQKQAEDRLERSVVKVQAMFRSKKAQQDYRRMKLAHEE
AQLEYDGMQELDQMAMEES*
>Cagra.0248s0103.1.p|Capsella_grandiflora|CAMTA|Cagra.0248s0103.1.p
MADRGSFGFAPRLDIKQLLSEAQHRWLRPAEICEILRNHQKFHIASEPPNRPPSGSLFLF
DRKVLRYFRKDGHNWRKKKDGKTVKEAHEKLKVGSIDVLHCYYAHGEDNENFQRRCYWML
EQDLMHIVFVHYLEVKGNRMSTGGTKENHSNSLSGTGSVNVDSTATRSSILSPLCEDADS
GDSHQASSSLQPNPELQIMHHQNASTMNSFNTSSVLGNRDGWTSAPAIGIVPHVHGNRVK
ESDSQRSGSLLTAEHLRNPLQNQVNWQIPVQESLPLQKWPMDSHSCMTDATDLALFGQRP
HGNFGTFSSLLGCQNQQPSSFQAPFTNNEAAYIPKLGPEDLIYEASANQTLPLRKALLKT
EDSLKKVDSFSRWVSKELGEMEDLQMQSSSGGIAWTSVECETAAAGSSLSPSLSEVQRFT
MIDFWPKWTQTDSEVEVMVIGTFLLSPKEVTSYSWSCMFGEVEVPAEILVDGVLCCHAPP
HEVGRVPFYITCSDRFSCSEVREFDFLPGSTRKLNATDVYGANTIEASLHLRFENLLALR
SSVQEHHIFENVGQKRRKISKIMLLMDEKESLLPGTIEKDSTELEAKERLIREEFEDKLY
LWLIHKVTEEGKGPNILDEVGQGVLHLAAALGYDWAIKPILAAGVSINFRDANGWSALHW
AAFSGREDTVAVLVSLGADAGALADPSPEHPLGKTAADLAYGNGHRGISGFLAESSLTSY
LEKLTVDAKENSSADSSGAKAVLTVAERTATPMSYGDVPETLSMKDSLTAVLNATQAADR
LHQVFRMQSFQRKQLSELGGDNEFDISDELAVSFAAAKTKKPGHSNGAVHAAAVQIQKKY
RGWKKRKEFLLIRQRIVKIQAHVRGHQVRKQYRAIIWSVGLLEKIILRWRRKGSGLRGFK
RDTITKPPEPVCPAPQEDDYDFLKEGRKQTEERLQKALTRVKSMAQYPEARAQYRRLLTV
VEGFRENEASSSSALRNNNSNTEEAANYNEEDDLIDIDSLLDDDTFMSLTFE*
>Cagra.1125s0011.1.p|Capsella_grandiflora|CAMTA|Cagra.1125s0011.1.p
MQSEYDIGTLYQEARTRWLKPPEVQFILQNHERLKLTDTAPQRPASGSLFLFNKRVLKFF
RKDGHQWRRKRDGRAIAEAHERLKVGNAEALNCYYAHGEHDPTFRRRIYWMLDPEYEHIV
LVHYRDVSDREEGNQTNGQVYQFAPVPTTLFSSPNSIGTQNASYNHYIGDSTDIHQHSST
SHGTAEVISELEGSASSSELGQALKKLKEQLSIGDEHVDSIDPPYIQPESLDSLQFLGCS
NDIDHLPQPTTRYQRPENNKLERCYGGNFGAQYNAKNDSNKLERCYGGYVGAQDRSSNLM
LVKNDSGGTGGSVDEGSGSWKDVLEACEATIPHNSEGSTPSSAKGILAGMQEDSNWSYSN
QVDQSTFLLPQDLGSFEVPASYSALGAPENNGEYCPMMDDGGEFELPFEQEMSQTGAHQL
KFTIQDISPEWGYVNETTKVIIIGSFLCDPAESMWSCMFGSAKVPIEIIKEGVIRCKAPP
CGPGKVNLCVTSADGLSCSEIREFEYRDKPDTSCLKCTLSQTSDMSTSTDQLLLLVKFVQ
TLMSDQRSEGESNSELGNDKRLKKLKADDDQWTRVIGEIRDGSSSSTRRVDWLLQELLKD
KLEAWLSSRSKDRDSWSKQEQCIIHMIAGLGFEWALYPILGHGVSVDFRDINGWSALHWA
ARFGSEKMVAALIASGASAGAVTDPSQQDPNGKTAASIAASNGHKGIAGYLSEVALTNHL
SSLTLGETEISKDSAQVQAEITVNSISEPGPSDNEDQISLEKTLAAVRNAAQAATRIQEA
FRAHSFRKRKQREAAMAACLQEYGIYCEDIEGISAMSKLTFGNVKNYHSAALSIQKKYRG
YKGRKEFLELRQKVVKIQAHVRGYQIRKHYKVICWAVGVLDKVVLRWRRKGAGLRGFRQD
VETTEDSEDEDILKVFRKQKVDGAVNEAFSRVLSMANSPEARQQYHRVLKRYCQTKAELG
KTETLIGDDDDGLFDIADMEFNSLFTLP*
>Cagra.1365s0113.1.p|Capsella_grandiflora|CAMTA|Cagra.1365s0113.1.p
MVDRKSFVFTSPPRLDMEQLLSEAQHRWLRPAEICEILQNHHKFHIASESPTRPASGSLF
LFDRKVLRYFRKDGHNWRKKKDGKTIKEAHEKLKVGSIDVLHCYYAHGEGNENFQRRCYW
MLEQDLMHIVFVHYLEVKGNRTSIGMKENNSHSVNGTSSVNIDSTASPTSTLSSLCEDAD
SGDSHQASSVLRASLEPQTGNRYGWTPASGMRNISHVQGNIVRESDSHRLVDVRPWDAVG
NLVTRYHDQPYCNNLLTQIQPSVTDSMLVEENIDKGGQLKAEHFRNPLQTQSNWQIPVQD
DLPLPKGHVDLFSHSGMTDDTDLALFEQRAQDNFETFSSLLGSENQEPFGNSYQVPPSSM
ESEYIPVMKSLLRSEDSLKKVDSFSRWASKELGEMEDLQMQSSLGDIAWTTVECETATAG
ITLSPSLSEDQHFTIVDFWPKFAETDAEVEVMVIGTFLLSPQEVIKYNWSCMFGEVEVPA
EILVDGVLCCHAPPHTAGHVPFYVTCSNRFACSELREFDFLAGSTQKTDAADVYGPYTTA
SSLHLRFEKLLTHRALVHEHHIFEDVGEKRRKISKIMLLKEEKEYLLPGTYQRYSAKQEP
KGQLFREQFEEELYIWLIHKVTEEGKGPNMLDEDGQGILHFVAALGYDWAIKPILAAGVN
INFRDANGWSALHWAAFSGREETVAVLVSLGADAGALTDPSPELPLGKTAADLAYANGHR
GISGFLAESSLTSYLEKLTVDSKENSSANSLGAKAVQTVSERTAAPMSYGDVPEKLSLKD
SLTAVRNATQAADRLHQVFRMQSFQRKQLSEFGDDDKIDISEELAVSFAACKSKNPGHSD
VSLSSAATHIQKKYRGWKKRKEFLLIRQRIVKIQAHVRGHQVRKQYRTVIWSVGLLEKII
LRWRRKGKGLRGFKGNAIPKTVEPEQPESAICLTKPQEDEYDFLKEGRKQTEERLQKALT
RVKSMVQYPEARDQYRRLLTVVEGFRENEASSSASINNEEEPVNCDEDDLIDIDSLLNDD
TLMMSFSP*
>Cagra.2300s0004.1.p|Capsella_grandiflora|CAMTA|Cagra.2300s0004.1.p
MAEARRFSPVSELDVGQILSEARHRWLRPPEICEILQNYQRFQISTEPPTTPSSGSVFMF
DRKVLRYFRKDGHNWRKKKDGKTVKEAHERLKAGSVDVLHCYYAHGQDNENFQRRSYWLL
QEELSHIVFVHYLEVKGSRVSTSVNRMQRSGDAARSPQETGEALTSEHDGYASCSFNQND
HSNFSQTTDSASVNGFHTPELEDAESAYNQHGSSIVYSHQELQQPATGGNLTGYNPYYQV
SLTPRDSYQKEFRTIPITDSLVMVDKSKNINSPGVTNGLKNRKSIDSQTWEEILGNCGSG
AEGIPLQPNSEHEVLDQILQSSSFTMQDFASLQESMIKSRNQQFNSGVTSANAMWFQGQD
IEPNAISNLASNEKAPYLSTMKQHLLDGALGEAGLKKMDSFNRWMSKELGDVGVIADANE
SFTQSSSRTYWEEVESEDGSNGHNSRRDLDGYIMSPSLSKEQLFSINEFSPSWAYVGCEV
VVFVTGKFLKTREEAEIGEWSCMFGQTEVPADVIANGVLQCVAPMHEAGRVPFYVTCSNR
LACSEVREFEYKVVESQIYDKETDDESTIEILEARFVKLLCSKSESSTPVSGNDSDLSQV
SEKISLLLFENDDQLDQMLMNEISQENMKKSLLQDVLKESLHSWLLQKIAEGGKGPSVLD
EGGQGVLHFAASLGYNWALEPTILAGVSVDFRDVNGWTALHWAAFFGRERIIGSLIALGA
APGTLTDPNPDFPSGSTPSDLAYANGHKGIAGYLSEYALRAHVSLLSLNDKNAETVESAP
SPSSSSLTDSLTAVRNATQAAARIHQVFRAQSFQKKQLKEFGDRKLGMSEERALSMLAPK
THKSGRAHSDDSVQAAAIRIQNKFRGYKGRKDYLITRQRIIKIQAHVRGYQVRKNYRKII
WSVGILEKVILRWRRKGAGLRGFKSDALVDKMQDGTEKEEDDDFFKQGRKQTEERLQKAL
ARVKSMVQYPEARDQYRRLLNVVNDIQESKVEKALENSEGATCFDDDLIDIEALLGDDDT
LMLPMSSSLWSN*
>Cagra.4396s0001.1.p|Capsella_grandiflora|CAMTA|Cagra.4396s0001.1.p
MDGDGSGRLIGSEIHGFHTLHDLDVQTTLEEAKGRWLRPNEIHAILSNPKYFTINVKPVN
LPNTGRIILFDRKMLRNFRKDGHNWKKKKDGRTVKEAHEHLKVGNEERIHVYYAHGEDKT
TFVRRCYWLLDKARENIVLVHYRDTQEAATSSGESNSSPIEVSDQTFPNLMTAEHIDFSI
ENSRYIASNNSPVVRNHEISLHDINTLDWDELLIPTDLHNQSAPTEDDLSYYTEPLQNAA
NGSAEPVNVTVGDESLDALLNNGPQSRESFGRWMNSFIGESNGSLEDSSFQPMVTLEQDP
LAPQALFHPHSNIPEQVFNITDVSPAWAYSSEKTKILVTGFLHDSYQHLERSNIFCICGD
SCVPAEYLQPGVYRCIIPPHSPGMVNLYLSVDGNKPISQCFRFEHRSVSVLDKTIPEDNQ
ESKWEEFEFQVRLSHLLFTSSNKLNVLSSKISPPNLRDAKKLASKTSHLLNSWAYLIKSI
QGNKVSFDQAKDNLFELTLKNRLKEWLVEKVLEGRNTLDYDSKGLGVIHLCAILGYTWSI
QLFSLSGLSLNFRDKQGWTALHWAAYYGREKMVAALLSAGARPNLVTDPTKDNLGGCMAA
DLAEQNGYDGLAAYLAEKCLVAQFRDMKIAGNISGNLETCKAEMLNQGTLPEDEQSLKDA
LAAYRTAAEAAARIQGAFREKALKAARSSVIQFANKEEEAKSIIAAMKIQNAFRKYDTRR
KIEAAYRIQCRFQTWKMRKEYLNMRRQAIRIQAAFRGLQARRQYKKIVWSVGVLEKAVLR
WRQKRKGFRGLQVAAKEDSPGEAEDFYKTSQRQAEERLERSVVRVQAMFRSKKAQQDYRR
MKLTHEEAQLEYDCLEDI*
>Carubv10000120m|Capsella_rubella|CAMTA|Carubv10000120m
MVDRKSFVFTSPPRLDMEQLLSEAQHRWLRPAEICEILQNHHKFHIASESPTRPASGSLF
LFDRKVLRYFRKDGHNWRKKKDGKTIKEAHEKLKVGSIDVLHCYYAHGEGNENFQRRCYW
MLEQDLMHIVFVHYLEVKGNRTSIGMKENNSNSVNGTSSVNIDSTASPTSTLSSLCEDAD
SGDSHQASSVLRASLEPQTGNRYGWTPASGMRNISHIQRNIVRESDSQRLVDVRPWDAVG
NSVTRYHDQPYCNNLLTQIQPSVTDSMLVEENIDKGGQLKAEHFRNPLQTQSNWQIPIQD
DLPLPKGHVDLFSHSGMTDDTDLALFEHRAQDNFETFSSLLGSENQEPFGNSYQVPPSNM
ESEYIPVMKSLLRSEDSLKKVDSFSRWASKELGEMEDLQMQSSLGDIAWTTVECETATAG
ITLSPSLSEDQHFTIVDFWPKFAETDAEVEVMVIGTFLLSPQEVIKYNWSCMFGEVEVPA
EILVDGVLCCHAPPHTAGHVPFYVTCSNRFACSELREFDFLAGSTQKIDAADVYGPYTTA
SSLHLRFEKLLTHRALVHEHHIFEDVGEKRRKISKIMLLKEEKEYLLPGTYQRYSAKQEP
KGQLFREQFEEELYIWLIHKVTEEGKGPNMLDENGQGILHFVAALGYDWAIKPILAAGVN
INFRDANGWSALHWAAFSGREETVAVLVSLGADAGALTDPSPELPLGKTAADLAYANGHR
GISGFLAESSLTSYLEKLTVDSKENSSANSSGAKAVQTVSERTAAPMSYGDIPEKLSLKD
SLTAVRNATQAADRLRQVFRMQSFQRKQLSEFGDDDKIDISEELAVSFAACKSKNPGHSD
VSLSSAATHIQKKYRGWKKRKEFLLIRQRIVKIQAHVRGHQVRKQYRTVIWSVGLLEKII
LRWRRKGKGLRGFKGNAIPKTVEPEQPESAICPTKPQEDEYDFLKEGRKQTEERLQKALT
RVKSMVQYPEARDQYRRLLTVVEGFRENEASSSASVNNEEEPVNCDEDDLIDIDSLLNDD
TLMMSFSP*
>Carubv10000129m|Capsella_rubella|CAMTA|Carubv10000129m
MEQLLSEAQHRWLRPAEICEILQNHHKFHIASESPTRPASGSLFLFDRKVLRYFRKDGHN
WRKKKDGKTIKEAHEKLKVGSIDVLHCYYAHGEGNENFQRRCYWMLEQDLMHIVFVHYLE
VKGNRTSIGMKENNSNSVNGTSSVNIDSTASPTSTLSSLCEDADSGDSHQASSVLRASLE
PQTGNRYGWTPASGMRNISHIQRNIVRESDSQRLVDVRPWDAVGNSVTRYHDQPYCNNLL
TQIQPSVTDSMLVEENIDKGGQLKAEHFRNPLQTQSNWQIPIQDDLPLPKGHVDLFSHSG
MTDDTDLALFEHRAQDNFETFSSLLGSENQEPFGNSYQVPPSNMESEYIPVMKSLLRSED
SLKKVDSFSRWASKELGEMEDLQMQSSLGDIAWTTVECETATAGITLSPSLSEDQHFTIV
DFWPKFAETDAEVEVMVIGTFLLSPQEVIKYNWSCMFGEVEVPAEILVDGVLCCHAPPHT
AGHVPFYVTCSNRFACSELREFDFLAGSTQKIDAADVYGPYTTASSLHLRFEKLLTHRAL
VHEHHIFEDVGEKRRKISKIMLLKEEKEYLLPGTYQRYSAKQEPKGQLFREQFEEELYIW
LIHKVTEEGKGPNMLDENGQGILHFVAALGYDWAIKPILAAGVNINFRDANGWSALHWAA
FSGREETVAVLVSLGADAGALTDPSPELPLGKTAADLAYANGHRGISGFLAESSLTSYLE
KLTVDSKENSSANSSGAKAVQTVSERTAAPMSYGDIPEKLSLKDSLTAVRNATQAADRLR
QVFRMQSFQRKQLSEFGDDDKIDISEELAVSFAACKSKNPGHSDVSLSSAATHIQKKYRG
WKKRKEFLLIRQRIVKIQAHVRGHQVRKQYRTVIWSVGLLEKIILRWRRKGKGLRGFKGN
AIPKTVEPEQPESAICPTKPQEDEYDFLKEGRKQTEERLQKALTRVKSMVQYPEARDQYR
RLLTVVEGFRENEASSSASVNNEEEPVNCDEDDLIDIDSLLNDDTLMMSFSP*
>Carubv10004090m|Capsella_rubella|CAMTA|Carubv10004090m
MAGVDSGKLIGSEIHGFHTLQDLDIQTMLDEAYTRWLRPNEIHALLCNHKFFTINVKPVN
LPKSGTIVLFDRKMLRNFRKDGHNWKKKKDGKTIKEAHEHLKVGNEERIHVYYAHGNDNP
TFVRRCYWLLDKSQEHIVLVHYRETHEAQAAPATPGNSYSSSISDHLSPKLVAEDINSVV
RNTCNTGFEVRSNSLGARNHEIRLHEINTLDWDELLVPADISNHSHPTEEDMLYFTEQLE
TAPRGSAKQGNHLAGYNGSVDIPSFPGLEDPVYQNNNSCGAGEFSSQHVHCGVESILQRR
NSNATVADQPGDALLNNGYGSQDSFGRWVNNFISDSPGSVDDPSLEAVYTPGQESSTTAV
SHSHSNVPEQVFNITDVSPAWAYSTEKTKILVTGFFHDSFQHFGRSNLFCICGELRVPAE
FLQLGVYRCFLPPQSPGVVNLYLSVDGNKPVSQLFSFEYRSVPVIEKAIPQDDQLHKWEE
FEFQVRLAHLLFTSSNKISVLTSKISPDNLLEAKKLASRTSHLLNSWAYLMKSIQANEVP
FDQARDHLFELTLKNRLKEWLLEKVIENRNTKEYDSKGLGVIHLCAVLGYTWSILLFSWA
NISLDFRDKHGWTALHWAAYYGREKMVAALLSAGARPNLVTDPTKEFLGGCTPADLAQQK
GYDGLAAFLAEKCLVAQFKDMQVAGNISGNLETIKAEQSSNPGNANEEEQSLKDTLAAYR
TAAEAAARIQGAFREHELKVRSSAVRFASKEEEAKNIIAAMKIQHAFRNFETRRKIAAAA
RIQYRFQTWKMRREFLNMRNKAIRIQAAFRGYQVRRQYQKITWSVGVLEKAILRWRLKRK
GFRGLQVSQPEKKEGDEEVEDFYKTSQKQAEDRLERSVVKVQAMFRSKKAQQDYRRMKLA
HEEAQLEYDGMQELDQMAMEES*
>Carubv10012963m|Capsella_rubella|CAMTA|Carubv10012963m
MDGDGSGRLIGSEIHGFHTLHDLDVQTTLEEAKGRWLRPNEIHAILSNPKYFTINVKPVN
LPNSGRIILFDRKMLRNFRKDGHNWKKKKDGRTVKEAHEHLKVGNEERIHVYYAHGEDKT
TFVRRCYWLLDKARENIVLVHYRDTQEAATSSGESNSSPIEVSDQTFPNLMTAEHIDFSI
ENSRYIASNNSPVVRNHEISLHDINTLDWDELLIPTDLHNQSAPTEDDLSYYTEPLQNAA
NGSAAPVNVTVGDESLDALLNNGPQSRESFGRWMNSFIGESNGSLEDSSFQPMVTLEQDP
LAPQALFHPHSNIPEQVFNITDVSPAWAYSSEKTKILVTGFLHDSYQHLERSNIFCICGD
SCVPAEYLQPGVYRCIIPPHSPGMVNLYLSVDGNKPISQCFRFEHRSVSVLDKTIPEDNQ
ESKWEEFEFQVRLSHLLFTSSNKLNVLSSKISPPNLRDAKKLASKTSHLLNSWAYLIKSI
QGNKVSFDQAKDNLFELTLKNRLKEWLVEKVLEGRNTLDYDSKGLGVIHLCAILGYTWSI
QLFSLSGLSLNFRDKQGWTALHWAAYYGREKMVAALLSAGARPNLVTDPTKDNLGGCMAA
DLAEQNGYDGLAAYLAEKCLVAQFRDMKIAGNISGNLETCKAEMLNQGTLPEDEQSLKDA
LAAYRTAAEAAARIQGAFREKALKAARSSVIQFANKEEEAKSIIAAMKIQNAFRKYDTRR
KIEAAYRIQCRFQTWKMRKEYLNMRRQAIRIQAAFRGLQARRQYKKIVWSVGVLEKAVLR
WRQKRKGFRGLQVAAKEDSPGEAEDFYKTSQRQAEERLERSVVRVQAMFRSKKAQQDYRR
MKLTHEEAQLEYDCLEDI*
>Carubv10022369m|Capsella_rubella|CAMTA|Carubv10022369m
MGSVAGDLYSSTCDIATIFVAICRNPPLRFLFSSVHKYDIGTLYQEARTRWLKPPEVQFI
LQNYERLKLTDTAPQRPASGSLFLFNKRVLKFFRKDGHQWRRKRDGRAIAEAHERLKVGN
AEALNCYYAHGEHDPTFRRRIYWMLDPEYEHIVLVHYRDVSDREEGNQTNGQVYQFAPVP
TTHFSSPNSIGTQNASYNHYIGDSTDIHQHSSTSHGTAEVISELEGSASSSELGQALKKL
KEQLSIGDEHVDSIDPPYIQPESLDSLQFLGCSNDIDHLPQPTTRYQRPENNKLERCYGG
NFGAQYNAKNDSNKLERCYGGYVGAQDRSSNLMLVKNDSGGTGGSVDEGSGSWKDVLEAC
EATIPHNSEGSTPSSAKGILAGIQEDSNWSYSNQVDQSTFLLPQDLGSFEVPASYSALGA
PEDNGEYCPMMDDGGEFELPFEQEMSQTGAHQLKFTIQDISPEWGYVNETTKVIIIGSFL
CDPAESMWSCMFGSAKVPIEIIKEGVIRCKAPPCGPGKVNLCVTSADGLSCSEIREFEYR
DKPDTSCLKCTLSQTSDMSTSTDQLLLLVKFVQTLMSDQRSEGESNSELGNDKRLKKLKA
DDDQWTHVIGEIRDGSSSSTRRVDWLLQELLKDKLEAWLSSRSKDRDSWSKQEQCIIHMI
AGLGFEWALYPILGHGVSVDFRDINGWSALHWAARFGSEKMVAALIASGASAGAVTDPSQ
QDPNGKTAASIAASNGHKGIAGYLSEVALTNHLSSLTLGETEISKDSAQVQAEITVNSIS
EPGPSDNEDQISLEKTLAAVRNAAQAATRIQEAFRAHSFRKRKQREAAMAACLQEYGIYC
EDIEGISAMSKLTFGNVKNYHSAALSIQKKYRGYKGRKEFLELRQKVVKIQAHVRGYQIR
KHYKVICWAVGVLDKVVLRWRRKGAGLRGFRQDVETTDDSEDEDILKVFRKQKVDGAVNE
AFSRVLSMANSPEARQQYHRVLKRYCQTKAELGKTETLVGDDDDGLFDIADMEFNSLFTL
P*
>Carubv10024738m|Capsella_rubella|CAMTA|Carubv10024738m
MAEARRFSPVSELDVGQILSEARHRWLRPPEICEILQNYQRFQISTEPPTTPSSGSVFMF
DRKVLRYFRKDGHNWRKKKDGKTVKEAHERLKAGSVDVLHCYYAHGQDNENFQRRSYWLL
QEELSHIVFVHYLEVKGSRVSTSVNRMQRSGDAARSPQEAGEALTSEHDGYASCSFNQND
HSNFSQTTDSASVNGFHTPELEDAESAYNQHGSSIVYSHQKLQQPATGGNLTGYNPYYQV
SLTPRDSYQKEFRTIPITDSLVMVDKSKNINSPGVTNGLKNRKSIDSQTWEEILGNCGSG
AEGIPLQPNSEHEVLDQILQSSSFTMQDFASLQESMIKSRNQQFNSGVTSANAMWFQGQD
IEPNAISNLASNEKAPYLSTMKQHLLDGALGEAGLKKMDSFNRWMSKELGDVGVIADANE
SFTQSSSRTYWEEVESEDGSNGHNSRRDLDGYIMSPSLSKEQLFSINEFSPSWAYVGCEV
VVFVTGKFLKTREEAEIGEWSCMFGQTEVPADVIANGVLQCVAPMHEAGRVPFYVTCSNR
LACSEVREFEYKVVESQIYDKETDDESTIEILEARFVKLLCSKSESSTPVSGNDSDLSQV
SEKISLLLFENDDQLDQMLMNEISQENMKKSLLQDVLKESLHSWLLQKIAEGGKGPSVLD
EGGQGVLHFAASLGYNWALEPTILAGVSVDFRDVNGWTALHWAAFFGRERIIGSLIALGA
APGTLTDPNPDFPSGSTPSDLAYANGHKGIAGYLSEYALRAHVSLLSLNDKNAETVESAP
SPSSSSLTDSLTAVRNATQAAARIHQVFRAQSFQKKQLKEFGDRKLGMSEERALSMLAPK
THKSGRAHSDDSVQAAAIRIQNKFRGYKGRKDYLITRQRIIKIQAHVRGYQVRKNYRKII
WSVGILEKVILRWRRKGAGLRGFKSDALVDKMQDGTEKEEDDDFFKQGRKQTEERLQKAL
ARVKSMVQYPEARDQYRRLLNVVNDIQESKVEKALENSEGATCFDDDLIDIEALLGDDDT
LMLPMSSSLWSN*
>Carubv10025787m|Capsella_rubella|CAMTA|Carubv10025787m
MADRGSFGFAPRLDIKQLLSEAQHRWLRPAEICEILRNHQKFHIASEPPNRPPSGSLFLF
DRKVLRYFRKDGHNWRKKKDGKTVKEAHEKLKVGSIDVLHCYYAHGEDNENFQRRCYWML
EQDLMHIVFVHYLEVKGNRMSTGGTKENHSNSLSGTGSVNVDSTATRSSILSPLCEDADS
GDSHQASSSLQPNPEPQIMHHQNASTMNSFNTSSVLGNRDGWTSAPAIGIVPQVHENRVK
ESDSQRSGDVPVWDASFENSLARYQNLPYNAPSTQTQPSNFGLMPMEGKTGSLLTAEHLR
NPLQNQVNWQIPVQESLPLQKWPMDSHSGMTDATDLALFGQRAHGNFGTFSSLLGCQNQQ
PSSFQAPFTNNEAAYIPKLGPEDLIYEASANQTLPLRKALLKTEDSLKKVDSFSRWVSKE
LGEMEDLQMQSSSGGIAWTSVECETAAAGSSLSPSLSEVQRFTMIDFWPKWTQTDSEVEV
MVIGTFLLSPKEVTSYSWSCMFGEVEVPAEILVDGVLCCHAPPHEVGRVPFYITCSDRFS
CSEVREFDFLPGSTRKLNATDVYGANTIEASLHLRFENLLALRSSVQEHHIFENVGQKRR
KISKIMLLMDEKESLLPGTIEKDSTELEAKERLIREEFEDKLYLWLIHKVTEEGKGPNIL
DEVGQGVLHLAAALGYDWAIKPILAAGVSINFRDANGWSALHWAAFSGREDTVAVLVSLG
ADAGALADPSPEHPLGKTAADLAYGNGHRGISGFLAESSLTSYLEKLTVDAKENSSADSS
GAKAVLTVAERTATPMSYGDVPETLSMKDSLTAVLNATQAADRLHQVFRMQSFQRKQLSE
LGGDNEFDISDELAVSFAAAKTKKPGHSNGAVHAAAVQIQKKYRGWKKRKEFLLIRQRIV
KIQAHVRGHQVRKQYRAIIWSVGLLEKIILRWRRKGSGLRGFKRDTITKPPEPVCPAPQE
DDYDFLKEGRKQTEERLQKALTRVKSMAQYPEARAQYRRLLTVVEGFRENEASSSSALRN
NNSNTEEAANYNEEDDLIDIDSLLDDDTFMSLTFE*
>CA06g14650|Capsicum_annuum|CAMTA|CA06g14650
MCCIIIVATVDLEHILQEANHRWLRPHEICEILRNHQSFYLTQQPPDKPPGGSLFLFDRK
VVRYFRKDGHNWRKKKDGKTVKEAHEKLKAGSSDVLHCYYAHGEDNKNFQRRSYWMLEE*
>CA08g15740|Capsicum_annuum|CAMTA|CA08g15740
MADCGSDPSGFRLDITQILSEVQHRWLRPAEICEILRNYRKFHLTPEAPYRPVSGSVFLF
DRKVLRYFRKDGHNWRKKKDGKTVKEAHEKLKVGSIDVLHCYYAHGEEDDNFQRRSYWML
EQDLMHIVFVHYLEVKGNKVNVGYIRSVKFAHSNYQNECSLSDSMPTGHKKLASANADSA
SLASTLTEAHEEAESEDNHHACSRFHSYPDRASGMDSHLVESRDTICSSYGSPQSSVEYT
SLPSIDGAGKCDLGNFASGPQRTVDLGYGFPVSQHCSNGEMVGQDDFKNNLSVHENWQCS
FGDSPLQFHGQNVNQDLIADLSYGLGNSFQNRSLPSDLLSVRGQSYLYPDAQEGQLTQLD
LQYLNSLLEVQGDMNQESNMDMIELGDYSTVKQPQLSSVKMEEGLKKVDSFSRWVAKELE
DVEELHMQPNNRISWNAIDTEEEDSYLPNRLHMDSDSLNPSLSQEQVFSIIDFSPNWAYS
NFETKVLITGRFLKSEGELVEYKWSCMFGEVEVPAEVLADGVLRCHAPPHKPGVLPFYVT
CSNRLACSEVREFEYRFGPFQEFGAANVSTTEMHLLERIENLLSLGPVSNCRISDTMEAA
KDKQSTVNKIIFMMEEENQQMIERASDYDTSQCRVKEDLFLESKLKQNFYAWLIHQVTDD
GRGRTLLDDEGQGILHLVAALGYDWALKPILASGVSVDFRDINGWTALHWAAFYGREKTV
VGLVSLGASPGALTDPSAEFPLARTPADLASANGHKGISGFLAESSLTTHLTKLTVSDAK
EELASEGCEAKVGETVTERVAVTTTGNDVPDVLSLKDSLAAIRNATQAAARIHQIFRVQS
FQRKQIIEHSDDELSSDENALSILASKSCKLGQNNGIAHAAAIQIQKKFRGWNKRKEFLL
IRQKIVKIQAHIRGHQVRKKYKPIIWSVGILEKVILRWRRKRSGLRGFKSEEVMNKPSTQ
DDSLPEDDYDFLKEGRKQTEVRMQKALARVKSMTQYPEGRAQYRRLLTAAEGLREVKV*
>CA11g07570|Capsicum_annuum|CAMTA|CA11g07570
MAHTTQPLDLEHILQEANHRWLCPHEICEILRYHQSFYLTQQPPDKPPGGSLFLFDRKIV
RYFCKDGHNWRKKKDGKNVKEAREKLFVL*
>CA11g10930|Capsicum_annuum|CAMTA|CA11g10930
YDINDLVREAQIRWLKPAEVLFILRNHENHQLSSGSLFLFNKRVLRFFRKDGHSWRKKKD
GRTVGEAHERLKVGNAEALNCYYAHGEQNPNFQRRSYWMLDPAYDHIVLVHYRDITEGRQ
NPVFMSESSPISSAFSPSPRSYSTQHTGSTVIASESYELYQNQSSPGEICSDAVINNSGT
SDTTGRTEEPISSPGLEMSQALRRLEEQLSLNDDSFKEIDPLYADAINDDSSFIQMQGNS
NGLLLQHHLGLSFSYINIFVECILTCLFLARYVYDNAIHFNFVQRTANTFITSRISLPPY
SPPHHCWDNFPFAFVCTAITLIVPAFQSLTRTSRHSVTGCFFIKFKHATIYSESSESHHQ
DLTQDSDMWKDMLDDYGVSAAAESQTKYLHKLDENAMLQISSERCAIETYGSYKWPCFSD
KEAPTAQVPDFKQLEDFKYPTYPPDINTFGSNPDKYTTLFDQDHIGTSLEDEVSLTIAQK
QKFTIRDISPDWGYSSEATKVVIIGSFLCNPSECTWACMFGDIEVPVQIIQEGVICCQAP
RHLPGKVTLCVTSGNRESCSEVREFEYRVEPDDCARNNQPDVVGAYQSSEELLLLVRFVQ
LLLSDLSVQKGDSSELANDFLEKSKANEDSWSQVIESLLFGTSTSMITIDWLLQELLKDK
FQQWLYCKLQQKDNQIGCSLSKKEQGIIHMVAGLGYEWALHPILNAGLSVNFRDINGWTA
LHWAARFGREKMVASLIASGASAGAVTDPSSRDPVGKTAASIASSCGHKGLAGYLSEVAL
TSHLSSLTLEQSELSKGTADVEAERTISSISNTSATINEDQRSLKDTLAAVRNAAQAAAR
IQSAFRAHSFRKRQLRESVVSATTSGDEYGVLSNDIHGLSAASKLAFRNTRDYNSAALAI
QKKYRGWKGRKDFLAFRQKVVKIQAHVRGYQVRKQYKVCWAVGILEKVVLRWRRRGVGLR
GFRHDIESIDESEDEDILKVFRKQKVDAALDEAVSRVLSMVESPGARQQYHRILEKYRQA
KVS*
>CA12g21310|Capsicum_annuum|CAMTA|CA12g21310
MKSPSAWTCELVIFGYSQHNGGIEDEVAPTKRDSCNTLQPQVGNEEWIHVYYAHGEDSST
FVRRCYWLLDKTLEHVVLVHYRETIAGFSNNKAAPVSSGSALSGPADMSASWDLSGQPDS
AVDQQYSVSQHAHLEPNSDMTVQNHEQRLLEINTLEWDDLLAPGDSNMIISTQQAGGRTV
SVQHTSYEQHNLCELNGYRLNGVSSSLERMSTVNNGNEVTFQTADGQMTSSFQENESGVM
TDSFGRWMSYLITDPPGSPDDPTPESSASTEILQPVVYRCVVSPQTPGLVNIYLSFDGNK
PISQIMSFEFRAPSVHLSTEPPENKSNWDELALQMRLAHLLFSTSKSLNILSSKIHQELL
KDAKTFAGKCSHIIDNWACLIKSIEDKKLSVACAKDRLFELSLRTSLQEWLMERIVEGCK
ISEHDERGYTWAVYPFSWSGLSLDYRDKYGRTALHWAAYYGREKMVATLLSAGAKPNLVT
DPTSENLGGCTASELASKNGHEGLGAYLAEKAIVAQFKDMALAGNISGSLQTTTESINPG
NFTEEELNLKDSLAAYCTAADSAARIQAAFRERSLKARTKAVESSNQEMEARNIIVAMKI
QHAFRNYEMQKQLAAAARIQYRFRTWKMRKEFLHMRRQAIKIQAVFRDFQVRRHYREIIW
SVGVLEKALFRWHLKKKGFRGLQLPSSQVVNHKPDDMEEDFFQASRKQAEERIERSVVRV
QAMFRSKQTQEQYWRMKLEHNKATVIAILEIDSETNFKTPLRFTYIFFLSQLIYEGTLNP
DTEME*
>evm.model.supercontig_146.41|Carica_papaya|CAMTA|evm.model.supercontig_146.41
MLISWNLADLQQILQDAQSRWLRPAEICEILRNYRRFDLTPDPPVKPSAGSLFLFDRKAL
RYFRKDGHRWRKKKDGKTVREAHEKLKGLLFSEFSELSRNSTGSWLSGAKVNWPEVHSLS
RNSFSMNDQKFPIELPGGADFTAHKLTDGRLDAGSRVLDIATCGDGICTDVDSQSVTAAS
QRTVQVPQNHELPHLYHRQFPNNSGQQIFVSSSTEIEHKPEDVGQTNYKSGDLKKLDSFG
RWMDKEIGGDCDNSLMASDSGKYWSTLDAGNEDKEVSSLSRHMQLDIDSLGPSLSQEQLF
SILDFSPDWAYTGVKTKVLIVGSFLGSKKLTSSTNWGCMFGEVEVSAEVVSDNIIRCQAP
SHVPGRVPFYITCSNRLACSEVREFEYRENPSSRAFKCAPDEEMRLQTCFARLLYLGPDE
KWLYCSINECDRCKLRSTIYSTRSIGDKDWERVKETSGDSKVVFADARDKLLQIMFEERL
CEWLIQKVHECGKGPNVLDDGGLGVIHLAASLGYDWAMRPIVAAGVNPNFRDARGRTGLH
WASYFGSDMLLRFRSRKDCETASQQVIPSDGTLDKQLSLKGSLAAVRKSAHAAALIQAAF
RAHSFRHRQSMKSNIDVSEVSVDLVALGSLNKVQKLSHFEDYLHSAAVKIQQKYRGWKGR
KEFLKIRSRIVKIQAHVRGHQVRKQYKKVVWSVSIVEKAILRWRRKGQVCVDFSENSLEM
GRRVEKLMI*
>evm.model.supercontig_213.9|Carica_papaya|CAMTA|evm.model.supercontig_213.9
MAETKRYAVGNPLDIEQILSEAQHRWLRPAEICEILQNYKRFRIAPEAQNMPPSGSLFLF
DRKVLRYFRKDGHNWRKKKDGKTVKEAHERLKAGSVDVLHCYYAHGEENENFQRRCYWLL
EEELSHIVLVHYREVTDLYYWNGERRTAGKAGTID*
>evm.model.supercontig_43.77|Carica_papaya|CAMTA|evm.model.supercontig_43.77
MMQSEYDIEYLFQEAKRRWLKPAEVLFILQNHEKYELTQEPPQKPAGGSLYLFNKRVLRF
FRKDGHSWRRKKDGRAIAEAHERLKVGNIEALNCYYAHGGQNPNFQRRSFWMLDPSYEHI
VLVHYRDISETCFCAFIALQFSRLQSGADQ*
>evm.model.supercontig_929.1|Carica_papaya|CAMTA|evm.model.supercontig_929.1
MDGAVSGRLVGSEIHGFRTLDDLDVVTMWEEARTRWLRPNEIHAVLCNYKYFSVNVKPVN
LPKSGTIVLFDRKMLRNFRKDGHNWKKKNDGKTVKEAHEHLKVGNEERIHVYYAHGQDNP
TFVRRCYWLLDKKLEHIVLVHYRETQEVSPATSGNSNSSSTSDPSTPWFLTEETNCGVDN
AYYAQEKESLAESGDRLTLKNHELRLHEINTLEWDELLAKNDVNSVLPKAGFVQQGQIAV
NGPTSDERQLPAYNLSPEKSSFSNSLVPTVQSDILHFDPPVITSASMDVLVNDGLQSQDS
FGRWMDYIIDDSPGSMSDPTLESPISSVHDSVPSPVISDLLSSVPEQVFTIKDVSPAWAY
SNEKTKVFHELFLSYLNAASSSELMLLLIIMSGCRAGLMTEELFKWEKFQLQTRLSYLLF
STNKSLDILSSKVSPSSLKEARKFAQKTSHLSNSWAYLMKSIQDNQTSFPEAKDMLFELT
LKNRLKEWLIERILEGCKATEYDAHGQGVIHLCSILGYTWAIHLFSWSGISLNFRDKHGW
TALHWAAFYGREKMVAVLLSAGAKPNLVTDPTSKNPGGSTAADLASKNGYDGLAAFLSEK
ALVAQFKDMSLAGNVSGSLQSSTTDKTNTENLTEEELYLKDTLAAYRTVAEAASRIQVAF
REHSLKVRTKAVEASSPEDDARNIIAAMKIQHAFRNYETRKRLAAAARIQHRFRTWKMRR
EFLTMRRQAIKIQAAFRGFQVRRQYRKILWSVGVVEKAILRWRLKRRGFRGLSVDKCEDV
ADQGQESDVEDFYKTSQKQAEERVERSVVSVQAMFRSKKAQEEYRRMKLAHDQAKLEYEC
LEDYDTDLLKPQEFR*
>maker-scaffold00003-snap-gene-2.41-mRNA-1|Castanea_mollissima|CAMTA|maker-scaffold00003-snap-gene-2.41-mRNA-1
MTQSGYDINDLFREAPTRWLKPAEVLFILQNHEKYQLTEEPPQKPTSGSLFLFNKRVLRF
FRRDGHNWRKKKDGRTVGEAHERLKVGNVEALNCYYAHGEQNPSFQRRSYWMLDPAYEHI
VLVHYRETNEGKATSGSVTLLSPGSSSPFSQSPSSYTKNPGSNSIISDFFDPYQSLSSPE
VSSETAIKNNGMDHLDRVDRREQRESSPELEVTQALRRLEEQLSLNEDSIKDICTFYSQD
ENSNDSDILQYERENAKQDQCAALLHGPEHIDQFYGGHVVIQDSNNLEFLSAAGDSSKNH
NQSFGHDFTDGSKGSSSWTEMFESYNTSSGVESQSENLYILDGNGKPPSSGKAPKEEQER
GHWLNFDVDNFENTSMSLAEEADRFRFPAYSSEIESHETNSNYYMTFFDQGQTGIPLEAD
SSLTVAQKQKFTIREISPEWGYATEATKVFIIGSFLCDPLESAWTCMFGDLEAPIQIIQE
GVICCEAPPHLPGKVTLCITSGNRESCSEVREFEYIKTSACAHCNSPTTEAAKSPEELLL
LVRFVQMLLSESLMQKGDTVESEIHLLRRSKADDDSWGHVIEALLVGSGTSSSMIDWILQ
ELLKDKLCQWLSSISQEGPDQTGCSLSKKEQGIIHMVAGLGFEWALNPILNYGVNINFRD
INGWTALHWAARFGREKMVAALIASGASAGAVTDPNSQDPRGKTAASIAATNGHKGLAGY
LSEVALTSHLSSLTLEESELSKGSAEVEAEITVNSISKGSLAANEDQISLKDTLAAVRNA
AQAAARIQSAFRAHSFRKRLHRQASSAAIIDDYGINSDDISALSRLAFRNPRVYNSAALS
IQKKYRGWKSRKDFLAFRQKIVKIQAHVRGYQVRKHYKEICWAVGILDKVVLRWRRKGVG
LRGFRNETQIIDETEDEDILKVFRKQKVDVAIEEAVSRVLSMVDSPEARQQYHRVLKIYR
QAKAELVGMDSEGVGSTSLGDAFGMEDEDLYQFP
>maker-scaffold00916-snap-gene-0.38-mRNA-1|Castanea_mollissima|CAMTA|maker-scaffold00916-snap-gene-0.38-mRNA-1
MEGQLVGSEIHGFHTLHDLDLGNIREEAGTRWLRPNEIHAILCNYKNFSINVKPVNLPKS
GTLVLFDRKMLRNFRKDGHNWKKKKDGKTVKEAHEHLKVGDEERIHVYYAHGQDNPTFVR
RCYWLLDKSLEHIVLVHYRETQEGSPGTPVNSNSSSGSSAPWLLTDELDSGGNHAHYGES
AGTVQNHELRLHEINTLEWDDLLLTNDLNNSIVPKGAKVSSIDQTNQALNDSLHYGVSNS
SAEVSSLSNLTEAIAGSDNIYSSFPVSIYDQAMKGQLNANVPRRDSITMGTNDSLDILVN
DGLQSQDSFGRWINQIIAGSPGSVDDSVLESSISSGHGSFISSMTDHSQSSVPEQIFSIT
DVSPAWAFLTEKTKIIVIGFFHKEYLHLANSSLLCVCGDVCVPAETVQVGVYRCFVLPHS
SGFVNLFMSFDGHKPISQVLNFEYRIPSSVDPKNSLEEKFKWEDFQYQLRLAYLLFSSSK
NLNILSNKVSPNSLKEAKNFAHKTSNILHSWEKFIKSVEDNKVPFPQAKDILFELTLKNR
LKEWLLERVVERPKTTERSKATEYDAQGLGVIHLCAILGYTWAVPLFSCSGLSLDFRDKY
GWTALHWAAFCGREKMVASLLSGGAKPNLVTDPTPKNPGGSTAADLASLKGYDGLAAYLS
EKALVEQFKDMSIAGNISGSLDTSATDTVITENLSEDQIYLKDTLAAYRTTAEAAARIQA
AFRDHSLKVRTKEVEFSAPEDEARNIIAAMKIQHAFRNFESKKKMAAAARIQYRFRTWKI
RKDFLNMRRHAIKIQAAFRGFQVRRQYRKILWSVGVLEKAVLRWRLKRRGFRGFQVDPME
PVPDQRPESDTEEDFYRTSRKQAEERVERSVVRVQAMFRSKKAQEEYRRMKMTHNQARLE
YEGFLDSDTDMT
>maker-scaffold03204-snap-gene-0.17-mRNA-1|Castanea_mollissima|CAMTA|maker-scaffold03204-snap-gene-0.17-mRNA-1
MAERGSYGLPPRLGGSLFLFDRKVLRYFRKDGHNWRKKKDGKTVKEAHEKLKVGSVDVLH
CYYAHGEENENFQRRSYWMLEQSSFEGSRTNIGGIKESDEVTSNFQKDSPPSSSFSPNLN
RVPCGSTDSPSPASSLTSLYEDVDSGKFCL
>maker-scaffold11030-augustus-gene-0.7-mRNA-1|Castanea_mollissima|CAMTA|maker-scaffold11030-augustus-gene-0.7-mRNA-1
WNADIEQVLIEAQSRWLRPAEICEILRNYKNYCISPEPVNMPQNGSLFLFDRKVLRYFRN
DGHNWRKSKDGKTVKEGHERLKDSLCFLINCVEKFVLPFRLEALMCCTATMPMEKTMKIF
KDAVIGYSKRGQRRGYEREEEEKRGIPPYNNLVCGGGGGLHICEGIASNVEKELDNVNLY
FVSRGFSYVAYLTHYYYRELSHIALVHYREVKGNRTNFNCIKGTEEAVPYYQETELNPIS
DKADDNNNAGLKILDFPSWEDDLGNGTSGNQALTFQPSFPETQPDTNGVLPEQENPILWE
LLNSYMDETLEFGHQPQIQKECQGNRANFNCINETEEAVPYYRETEPNPISDDYQGNLPT
ISGVDLASLTEADKAEDSNSAGLKILDFPSWEDDLGNGTSRNQAVTFQPSFPETQPDTNG
VLPEQENPIPGDLFNSNFDETLEFGNQPQIQKECQGNRTNFNCINETEEAVPYYRETEPN
PISDDYQGNLPTISGVDLASLTEADKAEDSNSAGLKILDFPSWEDYLGNGTSGNQAVTFQ
PSFSETQPDTNGVFLEQENPILGDLFNSNFDETWEFGNQPQIQKNSEGEWPLDQNMHAES
VYGVNSRFNEQDGEWVKLLNSREPFLPKTDKQDNDPMQSNLQVQLSDADHGYYLKSNPEI
NMALEGKTNSSFTIKKTGLDGSLREENLKKLDSFNRWMSKELGDVNESHMQSSSEVYWDT
VESENRADESNISPQVHLDNYTLGPSLSQDQLFSIIDFSPNWAYXXXXXXXXXGLRSPDY
WKVLEESTRNRKLHVVLVACSEVREFEYRVSLIKDVDIMDTSSNTNDNLLMQFKKNLSLT
SAGALSTDSVIGREKSQVSSKISSLLEGDNDEWDQMLKACF
>maker-scaffold11640-augustus-gene-0.5-mRNA-1|Castanea_mollissima|CAMTA|maker-scaffold11640-augustus-gene-0.5-mRNA-1
MATAACGVNTLCIIKSIIVLMACAEHPVVELRSGSFCLFNRKELRCFRKDGYNWTKKKRD
GKTVMEGHEKLKGVTFVKRFFVLHNYLCRENFTSFQ
>maker-scaffold19378-snap-gene-0.6-mRNA-1|Castanea_mollissima|CAMTA|maker-scaffold19378-snap-gene-0.6-mRNA-1
MGGLVYVGEGLLIGKVQCVYNSKLTALEMNTIKSIGRANRIKEIRHGNTIHGSLFLFDRK
VLRYFRKDGHNWRKKKDGKTVKEAHERLKVGTRHHEKIVLPFRLEALMCCTATMPMEKTM
KIFKDAVIGYSK
>cra_locus_13167_iso_2|Catharanthus_roseus|CAMTA|cra_locus_13167_iso_2
XLRYFRKDGHNWRKKRDGKTVKEAHERLKAGSVDVLHCYYAHGEENENFQRRSYWMLEEE
RSHIVLVHYREVKGNRTNLIRSREATEPIPDAQETEDDIRNSEAGSCSTSKFHPYDYQVA
SQVTDTASLNSAQASEYGDAESAYNHQSSSSFHTYRDLQPPVMQKAEDRHSLPVPSIELV
LLVLLFFSFVCVAIVVAFGDEKSKFLLTDTYQVQFPGPPNMGFDPNATSTGAPYMPEGQH
DFSTWRNVIESGGLAGQPINFQTSQVTNSSMMHGLLQQVLTDSLGTEPVSGSRTDGLGQW
QTSEGDPLYISKWPMDQKLHPDSANKLVASSSEDNIAGLHNSLAPYNVLSANQNTPQNDL
PVHLGGANAGNSSKPAWNSNQTIEGKADYPTMKQVLLDGVLEGGLKKLDSFDRWMSRELG
DVNDSHIQSSSTNYWESVGNEDDNSNITPPEQIDSYMMGPSLSQDQLFSIIDFAPNWAFS
GSEVKVXXXXXXXRAXEEAEKCNWACMFGELEVPAEVIANGVLRCSTPLHEPGRVPFYVT
CSNRCACSEVREFEFRISSVQNEDVAVMSSVSSEESHLLIRFTKLLTAGSLSNPTNVPGA
AGGLSHLTNKVDSSVLDDENEWACIQNLISEDKFSVKKVKDQLLQKLLRDKLHLWLIQKV
AEDGKGPLILDEGGQGVLHFAAALGYDWAIPPTIAGGVSVNFRDVNGWTALHWAASYGRE
RTVASLISLDANPGALTDPTPKYPSGRTPADLAYSNGHKGIAGYLAESALSSHLSTIELK
DKKDGQDVENSELKAVQTITERTATPSDYGDLPHGLSMKDSLAALRNATQAAARIHQVFR
VQSFQRKQIKEYGDGGSGISDERALSLLAMRSNRAGHPAEPVHAAAIRIQNKFRGWKGRK
EFLLIRQRIIKIQAHVRGHQVRKNYKKIIWSVGILDKVILRWRRKGSGLRGFKSEAITEG
SGGVERSSKEDDYDFLKEGRKQTEDRLQKALARVKSMVQYPEARDQYRRLLNVVSEMQET
KTKYDRLLNNSDETAADFDDDLIDIDALLEDDTSMAASSST
>cra_locus_13167_iso_3|Catharanthus_roseus|CAMTA|cra_locus_13167_iso_3
XLRYFRKDGHNWRKKRDGKTVKEAHERLKAGSVDVLHCYYAHGEENENFQRRSYWMLEEE
RSHIVLVHYREVKGNRTNLIRSREATEPIPDAQETEDDIRNSEAGSCSTSKFHPYDYQVA
SQVTDTASLNSAQASEYGDAESAYNHQSSSSFHTYRDLQPPVMQKAEDRHSLPVPSIELV
LLVLLFFSFVCVAIVVAFGDEKSKFLLTDTYQVQFPGPPNMGFDPNATSTGAPYMPEGQH
DFSTWRNVIESGGLAGQPINFQTSQVTNSSMMHGLLQQVLTDSLGTEPVSGSRTDGXGTV
AGSISLLHFQYSLCGNYTQQNFHASALLFLFIVASFPQSILWLLSTDLMSLHVPNFALHT
SDYSYLICKQTSEGDPLYISKWPMDQKLHPDSANKLVASSSEDNIAGLHNSLAPYNVLSA
NQNTPQNDLPVHLGGANAGNSSKPAWNSNQTIEGKADYPTMKQVLLDGVLEGGLKKLDSF
DRWMSRELGDVNDSHIQSSSTNYWESVGNEDDNSNITPPEQIDSYMMGPSLSQDQLFSII
DFAPNWAFSGSEVKVH
>cra_locus_13167_iso_5|Catharanthus_roseus|CAMTA|cra_locus_13167_iso_5
XLRYFRKDGHNWRKKRDGKTVKEAHERLKAGSVDVLHCYYAHGEENENFQRRSYWMLEEE
RSHIVLVHYREVKGNRTNLIRSREATEPIPDAQETEDDIRNSEAGSCSTSKFHPYDYQVA
SQVTDTASLNSAQASEYGDAESAYNHQSSSSFHTYRDLQPPVMQKAEDRHSLPVPNTYQV
QFPGPPNMGFDPNATSTGAPYMPEGQHDFSTWRNVIESGGLAGQPINFQTSQVTNSSMMH
GLLQQVLTDSLGTEPVSGSRTDGXGTVAGSISLLHFQYSLCGNYTQQNFHASALLFLFIV
ASFPQSILWLLSTDLMSLHVPNFALHTSDYSYLICKQTSEGDPLYISKWPMDQKLHPDSA
NKLVASSSEDNIAGLHNSLAPYNVLSANQNTPQNDLPVHLGGANAGNSSKPAWNSNQTIE
GKADYPTMKQVLLDGVLEGGLKKLDSFDRWMSRELGDVNDSHIQSSSTNYWESVGNEDDN
SNITPPEQIDSYMMGPSLSQDQLFSIIDFAPNWAFSGSEVKVXXXXXXXRAXEEAEKCNW
ACMFGELEVPAEVIANGVLRCSTPLHEPGRVPFYVTCSNRCACSEVREFEFRISSVQNED
VAVMSSVSSEESHLLIRFTKLLTAGSLSNPTNVPGAAGGLSHLTNKVDSSVLDDENEWAC
IQNLISEDKFSVKKVKDQLLQKLLRDKLHLWLIQKVAEDGKGPLILDEGGQGVLHFAAAL
GYDWAIPPTIAGGVSVNFRDVNGWTALHWAASYGRERTVASLISLDANPGALTDPTPKYP
SGRTPADLAYSNGHKGIAGYLAESALSSHLSTIELKDKKDGQDVENSELKAVQTITERTA
TPSDYGDLPHGLSMKDSLAALRNATQAAARIHQVFRVQSFQRKQIKEYGDGGSGISDERA
LSLLAMRSNRAGHPAEPVHAAAIRIQNKFRGWKGRKEFLLIRQRIIKIQAHVRGHQVRKN
YKKIIWSVGILDKVILRWRRKGSGLRGFKSEAITEGSGGVERSSKEDDYDFLKEGRKQTE
DRLQKALARVKSMVQYPEARDQYRRLLNVVSEMQETKTKYDRLLNNSDETAADFDDDLID
IDALLEDDTSMAASSST
>cra_locus_13167_iso_6|Catharanthus_roseus|CAMTA|cra_locus_13167_iso_6
XLRYFRKDGHNWRKKRDGKTVKEAHERLKAGSVDVLHCYYAHGEENENFQRRSYWMLEEE
RSHIVLVHYREVKGNRTNLIRSREATEPIPDAQETEDDIRNSEAGSCSTSKFHPYDYQVA
SQVTDTASLNSAQASEYGDAESAYNHQSSSSFHTYRDLQPPVMQKAEDRHSLPVPSIELV
LLVLLFFSFVCVAIVVAFGDEKSKFLLTDTYQVQFPGPPNMGFDPNATSTGAPYMPEGQH
DFSTWRNVIESGGLAGQPINFQTSQVTNSSMMHGLLQQVLTDSLGTEPVSGSRTDGXGTV
AGSISLLHFQYSLCGNYTQQNFHASALLFLFIVASFPQSILWLLSTDLMSLHVPNFALHT
SDYSYLICKQTSEGDPLYISKWPMDQKLHPDSANKLVASSSEDNIAGLHNSLAPYNVLSA
NQNTPQNDLPVHLGGANAGNSSKPAWNSNQTIEGKADYPTMKQVLLDGVLEGGLKKLDSF
DRWMSRELGDVNDSHIQSSSTNYWESVGNEDDNSNITPPEQIDSYMMGPSLSQDQLFSII
DFAPNWAFSGSEVKVXXXXXXXRAXEEAEKCNWACMFGELEVPAEVIANGVLRCSTPLHE
PGRVPFYVTCSNRCACSEVREFEFRISSVQNEDVAVMSSVSSEESHLLIRFTKLLTAGSL
SNPTNVPGAAGGLSHLTNKVDSSVLDDENEWACIQNLISEDKFSVKKVKDQLLQKLLRDK
LHLWLIQKVAEDGKGPLILDEGGQGVLHFAAALGYDWAIPPTIAGGVSVNFRDVNGWTAL
HWAASYGRERTVASLISLDANPGALTDPTPKYPSGRTPADLAYSNGHKGIAGYLAESALS
SHLSTIELKDKKDGQDVENSELKAVQTITERTATPSDYGDLPHGLSMKDSLAALRNATQA
AARIHQVFRVQSFQRKQIKEYGDGGSGISDERALSLLAMRSNRAGHPAEPVHAAAIRIQN
KFRGWKGRKEFLLIRQRIIKIQAHVRGHQVRKNYKKIIWSVGILDKVILRWRRKGSGLRG
FKSEAITEGSGGVERSSKEDDYDFLKEGRKQTEDRLQKALARVKSMVQYPEARDQYRRLL
NVVSEMQETKIHTFL
>cra_locus_13167_iso_7|Catharanthus_roseus|CAMTA|cra_locus_13167_iso_7
XLRYFRKDGHNWRKKRDGKTVKEAHERLKAGSVDVLHCYYAHGEENENFQRRSYWMLEEE
RSHIVLVHYREVKGNRTNLIRSREATEPIPDAQETEDDIRNSEAGSCSTSKFHPYDYQVA
SQVTDTASLNSAQASEYGDAESGFTHLSSFGYESSFSYFIIISLILAFGD
>cra_locus_13167_iso_8|Catharanthus_roseus|CAMTA|cra_locus_13167_iso_8
XLRYFRKDGHNWRKKRDGKTVKEAHERLKAGSVDVLHCYYAHGEENENFQRRSYWMLEEE
RSHIVLVHYREVKGNRTNLIRSREATEPIPDAQETEDDIRNSEAGSCSTSKFHPYDYQVA
SQVTDTASLNSAQASEYGDAESAYNHQSSSSFHTYRDLQPPVMQKAEDRHSLPVPSIELV
LLVLLFFSFVCVAIVVAFGDEKSKFLLTDTYQVQFPGPPNMGFDPNATSTGAPYMPEGQH
DFSTWRNVIESGGLAGQPINFQTSQVTNSSMMHGLLQQVLTDSLGTEPVSGSRTDGXGTV
AGSISLLHFQYSLCGNYTQQNFHASALLFLFIVASFPQSILWLLSTDLMSLHVPNFALHT
SDYSYLICKQTSEGDPLYISKWPMDQKLHPDSANKLVASSSEDNIAGLHNSLAPYNVLSA
NQNTPQNDLPVHLGGANAGNSSKPAWNSNQTIEGKADYPTMKQVLLDGVLEGGLKKLDSF
DRWMSRELGDVNDSHIQSSSTNYWESVGNEDDNSNITPPEQIDSYMMGPSLSQDQLFSII
DFAPNWAFSGSEVKVXXXXXXXRAXEEAEKCNWACMFGELEVPAEVIANGVLRCSTPLHE
PGRVPFYVTCSNRCACSEVREFEFRISSVQNEDVAVMSSVSSEESHLLIRFTKLLTAGSL
SNPTNVPGAAGGLSHLTNKVDSSVLDDENEWACIQNLISEDKFSVKKVKDQLLQKLLRDK
LHLWLIQKVAEDGKGPLILDEGGQGVLHFAAALGYDWAIPPTIAGGVSVNFRDVNGWTAL
HWAASYGRERTVASLISLDANPGALTDPTPKYPSGRTPADLAYSNGHKGIAGYLAESALS
SHLSTIELKDKKDGQDVENSELKAVQTITERTATPSDYGDLPHGLSMKDSLAALRNATQA
AARIHQVFRVQSFQRKQIKEYGDGGSGISDERALSLLAMRSNRAGHPAEPVHAAAIRIQN
KFRGWKGRKEFLLIRQRIIKIQAHVRGHQVRKNYKKIIWSVGILDKVILRWRRKGSGLRG
FKSEAITEGSGGVERSSKEDDYDFLKEGRKQTEDRLQKALARVKSMVQYPEARDQYRRLL
NVVSEMQETKTKYDRLLNNSDETAADFDDDLIDIDALLEDDTSMAASSST
>cra_locus_2781_iso_3|Catharanthus_roseus|CAMTA|cra_locus_2781_iso_3
MAGSGSQNLGFRLDIKQILCEAQHRWLRPAEICEILRNYQKFHITPEPPLKPVSGSVFLF
DRKVLRYFRKDGHSWRKKKDGKTVKEAHEKLKVGSIDMLHCYYAHGEENENFQRRSYWML
EQDLMHIVFVHYLEVKSVLLQGNKTNINCL
>cra_locus_2781_iso_4|Catharanthus_roseus|CAMTA|cra_locus_2781_iso_4
MAGSGSQNLGFRLDIKQILCEAQHRWLRPAEICEILRNYQKFHITPEPPLKPVSGSVFLF
DRKVLRYFRKDGHSWRKKKDGKTVKEAHEKLKVGSIDMLHCYYAHGEENENFQRRSYWML
EQ
>cra_locus_2781_iso_5|Catharanthus_roseus|CAMTA|cra_locus_2781_iso_5
MAGSGSQNLGFRLDIKQILCEAQHRWLRPAEICEILRNYQKFHITPEPPLKPVSGSVFLF
DRKVLRYFRKDGHSWRKKKDGKTVKEAHEKLKVGSIDMLHCYYAHGEENENFQRRSYWML
EQDLMHIVFVHYLEVKGNKTNINCLLDSETVSSNSQNDTLSFSSSANGDNLAAAYTDTTS
PTSTLTSAYEETECAQQNVEDNYRPSSRVHSHPGTPQSESIPAAQHVDAGLSSSYSLLQS
LGTQMTPSGEYIPFSHGQGGAHGHEGSFVPGIQRTLDLASWEEVWGNSTTAEISSDHHSW
NPSGLQANWQYPQGDSSLSFQGLPEQNLISSSASDDRGNFLDHRSIPANFQRLADPFYVN
AEGLEKELVQREHQKLLSNAQISYMKKDKAENGNAAMGSGSLVLKQSQLSGIKIDDGLKK
VDSFSRWMAKELGEVEELHLQTNNGYSWSEIQTEDVVDSSGMPSQLQLEADTLNFSLSQD
QLFSITDFSPNWAYSNSETKVIITGRYLKSDQLFVNCKWSCMFGEVEVPAVVLGEGVLCC
HAPRHKPGLVPFYVTCSNRLACSEVRDFEYRAGPQDIPRGDTDVMHICRRLDRLLSIGPV
VSINNFSENVVERNDIVKKIISLMEEDDNQMPKLASGKDISLLKAVEVQQAEKWLRDKFY
EWILNKVKEDGRGPSIIDDEGQGVLHLAAALGFNWALEPIIVSGVSIDFRDVNGWTALHW
AAFYGREDTVAALVSLGASCGPLTDPTAEHPLGRTPADLASANGHKGISGFLAECSLTAH
LELLTVKETEEDSTLEYSGANAIQTVSERVAAPISGGDVPDSLSLKDSLAAVCNATQAAA
RIHQIFRVQSFQRKQLIERTVNDDASSDEYALSILAAKTSRLGQNDVTAHAAAVSIQKKY
RGWKKRKEFLIIRQRIVKIQAHVRGHQVRKKYKPIIWSVGILEKVILRWRRKGSGLRGYR
PDAVAKVPGELDMPQKEDDYDFLKEGRKQTEERLQKALTRVKSMAQYPEARAQYRRLLTV
AEGLRQTKENNYLLKSRFVYKVN
>cra_locus_2781_iso_7|Catharanthus_roseus|CAMTA|cra_locus_2781_iso_7
MAGSGSQNLGFRLDIKQILCEAQHRWLRPAEICEILRNYQKFHITPEPPLKPVSGSVFLF
DRKVLRYFRKDGHSWRKKKDGKTVKEAHEKLKVGSIDMLHCYYAHGEENENFQRRSYWML
EQDLMHIVFVHYLEVKGNKTNINCLLDSETVSSNSQNDTLSFSSSANGDNLAAAYTDTTS
PTSTLTSAYEETECAQQNVEDNYRPSSRVHSHPGTPQSESIPAAQHVDAGLSSSYSLLQS
LGTQMTPSGEYIPFSHGQGGAHGHEGSFVPGIQRTLDLASWEEVWGNSTTAEISSDHHSW
NPSGLQANWQYPQGDSSLSFQGLPEQNLISSSASDDRGNFLDHRSIPANFQRLADPFYVN
AEGLEKELVQREHQKLLSNAQISYMKKDKAENGNAAMGSGSLVLKQSQLSGIKIDDGLKK
VDSFSRWMAKELGEVEELHLQTNNGYSWSEIQTEDVVDSSGMPSQLQLEADTLNFSLSQD
QLFSITDFSPNWAYSNSETKVIITGRYLKSDQLFVNCKWSCMFGEVEVPAVVLGEGVLCC
HAPRHKPGLVPFYVTCSNRLACSEVRDFEYRAGPQDIPRGDTDVMHICRRLDRLLSIGPV
VSINNFSENVVERNDIVKKIISLMEEDDNQMPKLASGKDISLLKAVEVQQAEKWLRDKFY
EWILNKVKEDGRGPSIIDDEGQGVLHLAAALGFNWALEPIIVSGVSIDFRDVNGWTALHW
AAFYGRXKLFCCKRKKHLVALLFIFLVFLINHIXCNLTILFSLVAIIFTKLFLYIHLNEV
KMFEECWVFTAFYREDTVAALVSLGASCGPLTDPTAEHPLGRTPADLASANGHKGISGFL
AECSLTAHLELLTVKETEEDSTLEYSGANAIQTVSERVAAPISGGDVPDSLSLKDSLAAV
CNATQAAARIHQIFRVQSFQRKQLIERTVNDDASSDEYALSILAAKTSRLGQNDVTAHAA
AVSIQKKYRGWKKRKEFLIIRQRIVKIQAHVRGHQVRKKYKPIIWSVGILEKVILRWRRK
GSGLRGYRPDAVAKVPGELDMPQKEDDYDFLKEGRKQTEERLQKALTRVKSMAQYPEARA
QYRRLLTVAEGLRQTKDASDMVVTSGSENVSYPEEDLLDVENLLDDETFMSIAFE
>cra_locus_2781_iso_8|Catharanthus_roseus|CAMTA|cra_locus_2781_iso_8
MAGSGSQNLGFRLDIKQILCEAQHRWLRPAEICEILRNYQKFHITPEPPLKPVSGSVFLF
DRKVLRYFRKDGHSWRKKKDGKTVKEAHEKLKVGSIDMLHCYYAHGEENENFQRRSYWML
EQDLMHIVFVHYLEVKGNKTNINCLLDSETVSSNSQNDTLSFSSSANGDNLAAAYTDTTS
PTSTLTSAYEETECAQQNVEDNYRPSSRVHSHPGTPQSESIPAAQHVDAGLSSSYSLLQS
LGTQMTPSGEYIPFSHGQGGAHGHEGSFVPGIQRTLDLASWEEVWGNSTTAEISSDHHSW
NPSGLQANWQYPQGDSSLSFQGLPEQNLISSSASDDRGNFLDHRSIPANFQRLADPFYVN
AEGLEKELVQREHQKLLSNAQISYMKKDKAENGNAAMGSGSLVLKQSQLSGIKIDDGLKK
VDSFSRWMAKELGEVEELHLQTNNGYSWSEIQTEDVVDSSGMPSQLQLEADTLNFSLSQD
QLFSITDFSPNWAYSNSETKVIITGRYLKSDQLFVNCKWSCMFGEVEVPAVVLGEGVLCC
HAPRHKPGLVPFYVTCSNRLACSEVRDFEYRAGPQDIPRGDTDVMHICRRLDRLLSIGPV
VSINNFSENVVERNDIVKKIISLMEEDDNQMPKLASGKDISLLKAVEVQQAEKWLRDKFY
EWILNKVKEDGRGPSIIDDEGQGVLHLAAALGFNWALEPIIVSGVSIDFRDVNGWTALHW
AAFYGREDTVAALVSLGASCGPLTDPTAEHPLGRTPADLASANGHKGISGFLAECSLTAH
LELLTVKETEEDSTLEYSGANAIQTVSERVAAPISGGDVPDSLSLKDSLAAVCNATQAAA
RIHQIFRVQSFQRKQLIERTVNDDASSDEYALSILAAKTSRLGQNDVTAHAAAVSIQKKY
RGWKKRKEFLIIRQRIVKIQAHVRGHQVRKKYKPIIWSVGILEKVILRWRRKGSGLRGYR
PDAVAKVPGELDMPQKEDDYDFLKEGRKQTEERLQKALTRVKSMAQYPEARAQYRRLLTV
AEGLRQTKDASDMVVTSGSENVSYPEEDLLDVENLLDDETFMSIAFE
>cra_locus_4485_iso_1|Catharanthus_roseus|CAMTA|cra_locus_4485_iso_1
MSQSGYNFGDLVKEAQVRWLKPPEVFFILKNHEDHMITHEPPQRPTGGSLFLFNKRVLRF
FRRDGHTWRRKRDGRAVGEAHERLKVGNVEAINCYYAHGEQNPSFQRRSYWMLDPAYEHI
VLVHYRDINEGRNSAGIISQFSPASLSSLSQSPSSYTTQQPGSSALISESFEQYQNLSSP
ASVEISSDAVIKTKGVNYSDNVERVDEVNSSSGLEMSQALRMIEHQLSLNDDCLKEIDPF
CSENENSDLENIIHDPSSSASTPGYMMQNHHQLGYEVNDWKNMLDVYSEDVVSQVRHADK
VNENGNLLKSSMKGPAAGQESSSWLNFTGSNSQMSSVPVTKEVEDFQYPVYSSNTGTYVN
NQDHYTTLFDQGQIGISFEDDVSLTISQKQRFTIREISPNWGYASETTKVVIIGSFLCDP
LECTWTCMFGDVEVPVQIIQDGVISCHAPPHLPGKVTLCVTSANRESCSEVREFDYRVKP
SVCSHCSQPDADATRSPEELLLLVRFVQLLLSAASVQKGDSSESGIDLLGKLKTGYLSEV
ALTSHLSSLTLEESELSKGSADVEVERTLSSVPKTNPLTNEDQLSLKDTLAAVRNAAQAA
ARIQSAFRAHSFRKRLHRQASSAGLDEYGLLSDDVQGLSAASKLAFRNSRDYNSAALSIQ
KKYRGWKGRKDFLAFRQKVVKIQAHVRGYQVRKHYKVCWAVGILEKVVLRWRRRGVGLRG
FRNENEPIDDSEDEDILRVFRKQKVDAAIDEAVSRVLSMVESPNARQQYRRLLEKYRQAK
AALQESESETASASYGFSNMENDDIYLLQ
>cra_locus_4485_iso_2|Catharanthus_roseus|CAMTA|cra_locus_4485_iso_2
MSQSGYNFGDLVKEAQVRWLKPPEVFFILKNHEDHMITHEPPQRPTGGSLFLFNKRVLRF
FRRDGHTWRRKRDGRAVGEAHERLKVGNVEAINCYYAHGEQNPSFQRRSYWMLDPAYEHI
VLVHYRDINEGRNSAGIISQFSPASLSSLSQSPSSYTTQQPGSSALISESFEQYQNLSSP
ASVEISSDAVIKTKGVNYSDNVERVDEVNSSSGLEMSQALRMIEHQLSLNDDCLKEIDPF
CSENENSDLENIIHDPSSSASTPGYMMQNHHQLGYEVNDWKNMLDVYSEDVVSQVRHADK
VNENGNLLKSSMKGPAAGQESSSWLNFTGSNSQMSSVPVTKEVEDFQYPVYSSNTGTYVN
NQDHYTTLFDQGQIGISFEDDVSLTISQKQRFTIREISPNWGYASETTKVVIIGSFLCDP
LECTWTCMFGDVEVPVQIIQDGVISCHAPPHLPGKVTLCVTSANRESCSEVREFDYRVKP
SVCSHCSQPDADATRSPEELLLLVRFVQLLLSAASVQKGDSSESGIDLLGKLKTGEDSWG
QVIEALLVGSSTSSVTKDWLLQELLKDKLQNWLSSRSEEISSHTSCYLSKKEQGIIHMIA
GLGLEWALHPVLKSGVSVNFRDINGWTALHWAARFGREKMVAALIASGALAGAVTDPTPR
DPIGKTAAFIAATYGHKGLAGYLSEVALTSHLSSLTLEESELSKGSADVEVERTLSSVPK
TNPLTNEDQLSLKDTLAAVRNAAQAAARIQSAFRAHSFRKRLHRQASSAGLDEYGLLSDD
VQGLSAASKLAFRNSRDYNSAALSIQKKYRGWKGRKDFLAFRQKVVKIQAHVRGYQVRKH
YKVCWAVGILEKVVLRWRRRGVGLRGFRNENEPIDDSEDEDILRVFRKQKVDAAIDEAVS
RVLSMVESPNARQQYRRLLEKYRQAKAALQESESETASASYGFSNMENDDIYLLQFEGKI
FSWX
>cra_locus_4485_iso_4|Catharanthus_roseus|CAMTA|cra_locus_4485_iso_4
MQHGLSLISLSFMSASHLLRNACPYGRIFMKXPHCFISGYNFGDLVKEAQVRWLKPPEVF
FILKNHEDHMITHEPPQRPTGGSLFLFNKRVLRFFRRDGHTWRRKRDGRAVGEAHERLKV
GNVEAINCYYAHGEQNPSFQRRSYWMLDPAYEHIVLVHYRDINEGRNSAGIISQFSPASL
SSLSQSPSSYTTQQPGSSALISESFEQYQNLSSPASVEISSDAVIKTKGVNYSDNVERVD
EVNSSSGLEMSQALRMIEHQLSLNDDCLKEIDPFCSENENSDLENIIHDPSSSASTPGYM
MQNHHQLGYEVNDWKNMLDVYSEDVVSQVRHADKVNENGNLLKSSMKGPAAGQESSSWLN
FTGSNSQMSSVPVTKEVEDFQYPVYSSNTGTYVNNQDHYTTLFDQGQIGISFEDDVSLTI
SQKQRFTIREISPNWGYASETTKVVIIGSFLCDPLECTWTCMFGDVEVPVQIIQDGVISC
HAPPHLPGKVTLCVTSANRESCSEVREFDYRVKPSVCSHCSQPDADATRSPEELLLLVRF
VQLLLSAASVQKGDSSESGIDLLGKLKTGEDSWGQVIEALLVGSSTSSVTKDWLLQELLK
DKLQNWLSSRSEEISSHTSCYLSKKEQGIIHMIAGLGLEWALHPVLKSGVSVNFRDINGW
TALHWAARFGREKMVAALIASGALAGAVTDPTPRDPIGKTAAFIAATYGHKGLAGYLSEV
ALTSHLSSLTLEESELSKGSADVEVERTLSSVPKTNPLTNEDQLSLKDTLAAVRNAAQAA
ARIQSAFRAHSFRKRLHRQASSAGLDEYGLLSDDVQGLSAASKLAFRNSRDYNSAALSIQ
KKYRGWKGRKDFLAFRQKVVKIQAHVRGYQVRKHYKVCWAVGILEKVVLRWRRRGVGLRG
FRNENEPIDDSEDEDILRVFRKQKVDAAIDEAVSRVLSMVESPNARQQYRRLLEKYRQAK
AALQESESETASASYGFSNMENDDIYLLQ
>cra_locus_4485_iso_5|Catharanthus_roseus|CAMTA|cra_locus_4485_iso_5
MSQSGYNFGDLVKEAQVRWLKPPEVFFILKNHEDHMITHEPPQRPTGGSLFLFNKRVLRF
FRRDGHTWRRKRDGRAVGEAHERLKVGNVEAINCYYAHGEQNPSFQRRSYWMLDPAYEHI
VLVHYRDINEGRNSAGIISQFSPASLSSLSQSPSSYTTQQPGSSALISESFEQYQNLSSP
ASVEISSDAVIKTKGVNYSDNVERVDEVNSSSGLEMSQALRMIEHQLSLNDDCLKEIDPF
CSENENSDLENIIHDPSSSASTPGYMMQNHHQLGYEVNDWKNMLDVYSEDVVSQVRHADK
VNENGNLLKSSMKGPAAGQESSSWLNFTGSNSQMSSVPVTKEVEDFQYPVYSSNTGTYVN
NQDHYTTLFDQGQIGISFEDDVSLTISQKQRFTIREISPNWGYASETTKVVIIGSFLCDP
LECTWTCMFGDVEVPVQIIQDGVISCHAPPHLPGKVTLCVTSANRESCSEVREFDYRVKP
SVCSHCSQPDADATRSPEELLLLVRFVQLLLSAASVQKGDSSESGIDLLGKLKTGEDSWG
QVIEALLVGSSTSSVTKDWLLQELLKDKLQNWLSSRSEEISSHTSCYLSKKEQGIIHMIA
GLGLEWALHPVLKSGVSVNFRDINGWTALHWAARFGREKMVAALIASGALAGAVTDPTPR
DPIGKTAAFIAATYGHKGLAGYLSEVALTSHLSSLTLEESELSKGSADVEVERTLSSVPK
TNPLTNEDQLSLKDTLAAVRNAAQAAARIQSAFRAHSFRKRLHRQASSAGLDEYGLLSDD
VQGLSAASKLAFRNSRDYNSAALSIQKKYRGWKGRKDFLAFRQKVVKIQAHVRGYQVRKH
YKVCWAVGILEKVVLRWRRRGVGLRGFRNENEPIDDSEDEDILRVFRKQKVDAAIDEAVS
RVLSMVESPNARQQYRRLLEKYRQAKAALQESESETASASYGFSNMENDDIYLLQ
>cra_locus_67796_iso_1|Catharanthus_roseus|CAMTA|cra_locus_67796_iso_1
MADGLRYAPGAQLNVKQLIDEAQHRWLRPAEICEILQNYRNFQIPAEHPYRPSNGSLNLF
DRKVFRYX
>cra_locus_7165_iso_2|Catharanthus_roseus|CAMTA|cra_locus_7165_iso_2
LKXSVGDSSRVEKEFISMDNIIAGRLVGTEIHGFRTMGDLDMANILEEAKARWLRPNEIH
AILYNYKYFNVQVKPVNLPASGTMVLFDRKMLRNFRKDGHNWKKKKDGKTVKEAHEHLKV
GNEERIHVYYAHGEDNPTFVRRCYWLLDKSLEHIVLVPYFLS
>cra_locus_7165_iso_3|Catharanthus_roseus|CAMTA|cra_locus_7165_iso_3
LKXSVGDSSRVEKEFISMDNIIAGRLVGTEIHGFRTMGDLDMANILEEAKARWLRPNEIH
AILYNYKYFNVQVKPVNLPASGTMVLFDRKMLRNFRKDGHNWKKKKDGKTVKEAHEHLKV
GNEERIHVYYAHGEDNPTFVRRCYWLLDKSLEHIVLVPYFXILSLDISILLMIKFLMHFY
DHDIFGLKSFLIRILYQVPGTHSPCSLSGNSRGAASPATPGNSNSSSGNSDPSASLVLSE
ESDSVVDRAYYTSHRADLVQDESANIKDHELRLHEINTLEWDDLLVPDDSNRRITTQEGG
YSVRLPYQYETNGYRINSLPANKLPAEDYLVNFPGLGLGNPVNNFNVPADIGRQSMQGQI
TSTSLQNNFGKTALSLGNSIDNLIKDGLQTQDSFGRWINDIIIESPVSADDMTLGSSVST
SHQSFTSPSMGPNLSSIPEQYQIFYITDISPSWASSTEPTKILVVGFFHEGLADVVKSSV
FCNCGDVCAPATAIQPGVFRILIPPQAPGVVDLFLSFDAEKPISQVVTFEFRAPRIENNL
ISSSEKSNWEEFQVQLRLARLLFSTSRIFDIVSSKISPYTLKEAKTFARKTSNIADGWTR
LDKSIKAKEVPFPEAKDSLFELTLQNRLYEWLLERVIEGCKITERDEQGQGVIHLCAILG
YTWAVYPFSWSGLSLDYRDKLGWTALHWAAYYGRXAPAFAFSFCLIVCYCSPLXPCYXCA
HTHTHIYIFHRLFFLIRIRERILSSAYGQYYRCSYLILMFIWNVCIGYYCNYDVREKMVA
KLLSAGAKANLVSDPTSENPGGCTAADLASKNGHEGLAAYLAEKALVQHFEAMTLAGNVS
GSLQAPAAIDSENPGNFTEEELNLKETLAAYRTAADAAARIQAAFREHSFKVRSKVVESS
NPELEARNIIAAMKIQHAFRNYETRKQMAAAARIQYRFRTWKMRRDFLNMRRQAIKIQSV
FRGFQVRRQYRKIIWSVGVLEKAILRWRLKRKGFRGLQVQSDEAVKDQTQASDTEEDFFH
ASRKQAEERVERSVVRVQAMFRSKHAQEEYRRMKLEHNSATLEYQELQNPDEMREV
>cra_locus_7165_iso_4|Catharanthus_roseus|CAMTA|cra_locus_7165_iso_4
LKXSVGDSSRVEKEFISMDNIIAGRLVGTEIHGFRTMGDLDMANILEEAKARWLRPNEIH
AILYNYKYFNVQVKPVNLPASGTMVLFDRKMLRNFRKDGHNWKKKKDGKTVKEAHEHLKV
GNEERIHVYYAHGEDNPTFVRRCYWLLDKSLEHIVLVPYFXILSLDISILLMIKFLMHFY
DHDIFGLKSFLIRILYQVPGTHSPCSLSGNSRGAASPATPGNSNSSSGNSDPSASLVLSE
ESDSVVDRAYYTSHRADLVQDESANIKDHELRLHEINTLEWDDLLVPDDSNRRITTQEGG
YSVRLPYQYETNGYRINSLPANKLPAEDYLVNFPGLGLGNPVNNFNVPADIGRQSMQGQI
TSTSLQNNFGKTALSLGNSIDNLIKDGLQTQDSFGRWINDIIIESPVSADDMTLGSSVST
SHQSFTSPSMGPNLSSIPEQYQIFYITDISPSWASSTEPTKILVVGFFHEGLADVVKSSV
FCNCGDVCAPATAIQPGVFRILIPPQAPGVVDLFLSFDAEKPISQVVTFEFRAPRIENNL
ISSSEKSNWEEFQVQLRLARLLFSTSRIFDIVSSKISPYTLKEAKTFARKTSNIADGWTR
LDKSIKAKEVPFPEAKDSLFELTLQNRLYEWLLERVIEGCKITERDEQGQGVIHLCAILG
YTWAVYPFSWSGLSLDYRDKLGWTALHWAAYYGREKMVAKLLSAGAKANLVSDPTSENPG
GCTAADLASKNGHEGLAAYLAEKALVQHFEAMTLAGNVSGSLQAPAAIDSENPGNFTEEE
LNLKETLAAYRTAADAAARIQAAFREHSFKVRSKVVESSNPELEARNIIAAMKIQHAFRN
YETRKQMAAAARIQYRFRTWKMRRDFLNMRRQAIKIQSVFRGFQVRRQYRKIIWSVGVLE
KAILRWRLKRKGFRGLQVQSDEAVKDQTQASDTEEDFFHASRKQAEERVERSVVRVQAMF
RSKHAQEEYRRMKLEHNSATLEYQELQNPDEMREV
>IGS.gm_4_00307|Chlorella_variabilis_NC64A|CAMTA|IGS.gm_4_00307
MDIAASVAAVVDKARTSWLKNAEVLELLEGFAGAGLAVCQEPPVRPAGGQLFLFDRRICR
FFRRDGHTWRKKPDGKTIRETHEKLKVGNAETLNCYYAHADQEDGLQRRCYWQLDPEKEH
IVLVHYLCCASSRAGTQRAASAELAGDVAAGCTPRPQRASRQQHRRAYSPPPGAASAAGG
RRRGASQTKLSPLATAASLESDLVSQGSGETELPLVQGMTLEAAAALPSLAQQYAMQQQA
AAVVQQQMQLQQLLQSGGSGGSGSGSGEFDPFALPAVPEHHRPLPGVLYTDQRVATQLSA
AAAAQQASVHSPLLPPRPLMKQESFQADQHKALFREMSLGIQREATEEGGYFLGSPGEPD
PLGTDKAAASTPGPDLAALLASPPHGGHRRSFSRQGSGLSRLISKNWENDVMEMMLPDVD
SDISAYPMERVVVEVAQRPSSPGSRLFDQAGIAFFGSAHSAATAVQHALEPSPLGLAPGG
ESPLEFAAGEAHARAQRPRLARVSGAGMPRSGSHPHLAHLAKRPGGAGAEAGSEEERRKE
RVDAAAVAAAYAAQEHRDEKLAAVRSQRAASSTEAEDTLEMIDVPENLQRLSSFLHRGPA
SGARLTLGRELAAAEASAVADLELEARSLLKHMSIDEVDAVAAVRDAAKELEVMPTIYAA
PSSELEAASGAPSHRDSQSEELGSRGHSATSLLDGLQVATSGVAGQPLDPIAQQLQAAMA
QHAARQAR*
>XP_004485582.1|Cicer_arietinum|CAMTA|XP_004485582.1
MAEPPSYGLGPRLDMQQLQFEAQHRWLRPAEICEILCNYRMFHITSEPHIRPPSGSLFLF
DRKVLRYFRKDGHNWRKKKDGKTVKEAHEKLKVGSVDVLHCYYAHGEENENFQRRSYWML
DPEMMHIVFVHYLEVKGNKSNIGGNSDCSVPSLSTDPMSPTSSLASLREDADSGDHGQSS
VSGTDYIPLVDMDKYRGNDATCIDGLKAHDMASWDTVLQSTGELHADPSLVSFPSIPSSS
LANILDQEQNIFGDFSMSRSDLTIGAGSSQPLQSNWQIPFEDNTGHMPSLTQSLSLEFGS
DYGTGLLGNEAQNESSEIDPVMFSFHGEPKEKLAQQNYLEKKVEGHLQDELKSNCANEVH
IEETINYPLSVRRTLLDSNESLKKVDSFSRWITKALGEVDNLNMQSSPGISWSTDECGHV
IDDTSLSPSLSQDQLYSINDFSPKWAYAGSDTEVLIIGSFLKSQPEVTTYNWSCMFGEVE
VPAEVVANGILCCQAPPHKVGRVPFYVTCSNRLACSEVREFDFREGYSSNVDYTDFFNSS
NDMLLHLRLDKFLSLKPVHPSNQAFEGDMEKINLIFKLISLREEEDYSSKEEKTVEMNIS
RHKVKEHQFHRQFKENLYSWLLHKVTESGKGPNVLDKDGQGVLHLAAVLGYYWAITPILI
AGVNVNFRDVNGWTALHWAASCGRERTVAVLVSMGADCGALTDPSPEFPSGRTAADLASS
NGHKGISGFLAESSLTSHLESLTVDDKQKGGQQEISGTKAVQTVSERTATPVVYNDMPDG
LCLKDSLTAVRNATQAADRIHQVFRMQSFQRKQLTQYEDDEFGLSDQRALSLLASKVCKS
GQRDGLVNVAATQIQKKFRGWKKRKEFLIIRERIVKIQAHVRGHQVRKQYKTIIWSVGIL
EKVILRWRRKGSGLRGFRPDTLNKAPSQQSDSLKEDDYDYLKEGRKQKEEKIEKALSRVK
SMVQYPEARAQYRRVLNVVEDFRQKKDSNMGLISSEETVDGVEDLIDIDMLLDDDNFIPI
AFD
>XP_004485583.1|Cicer_arietinum|CAMTA|XP_004485583.1
MAEPPSYGLDMQQLQFEAQHRWLRPAEICEILCNYRMFHITSEPHIRPPSGSLFLFDRKV
LRYFRKDGHNWRKKKDGKTVKEAHEKLKVGSVDVLHCYYAHGEENENFQRRSYWMLDPEM
MHIVFVHYLEVKGNKSNIGGNSDCSVPSLSTDPMSPTSSLASLREDADSGDHGQSSVSGT
DYIPLVDMDKYRGNDATCIDGLKAHDMASWDTVLQSTGELHADPSLVSFPSIPSSSLANI
LDQEQNIFGDFSMSRSDLTIGAGSSQPLQSNWQIPFEDNTGHMPSLTQSLSLEFGSDYGT
GLLGNEAQNESSEIDPVMFSFHGEPKEKLAQQNYLEKKVEGHLQDELKSNCANEVHIEET
INYPLSVRRTLLDSNESLKKVDSFSRWITKALGEVDNLNMQSSPGISWSTDECGHVIDDT
SLSPSLSQDQLYSINDFSPKWAYAGSDTEVLIIGSFLKSQPEVTTYNWSCMFGEVEVPAE
VVANGILCCQAPPHKVGRVPFYVTCSNRLACSEVREFDFREGYSSNVDYTDFFNSSNDML
LHLRLDKFLSLKPVHPSNQAFEGDMEKINLIFKLISLREEEDYSSKEEKTVEMNISRHKV
KEHQFHRQFKENLYSWLLHKVTESGKGPNVLDKDGQGVLHLAAVLGYYWAITPILIAGVN
VNFRDVNGWTALHWAASCGRERTVAVLVSMGADCGALTDPSPEFPSGRTAADLASSNGHK
GISGFLAESSLTSHLESLTVDDKQKGGQQEISGTKAVQTVSERTATPVVYNDMPDGLCLK
DSLTAVRNATQAADRIHQVFRMQSFQRKQLTQYEDDEFGLSDQRALSLLASKVCKSGQRD
GLVNVAATQIQKKFRGWKKRKEFLIIRERIVKIQAHVRGHQVRKQYKTIIWSVGILEKVI
LRWRRKGSGLRGFRPDTLNKAPSQQSDSLKEDDYDYLKEGRKQKEEKIEKALSRVKSMVQ
YPEARAQYRRVLNVVEDFRQKKDSNMGLISSEETVDGVEDLIDIDMLLDDDNFIPIAFD
>XP_004504077.1|Cicer_arietinum|CAMTA|XP_004504077.1
MAHNHLHPNQFDTIEQILSEAQHRWLRSTEICQILTNYNSFQIASQPSHMPPSGSVFLFD
RKVMRYFRKDGHNWRKKKDGKTVREAHERLKAGSVDVLHCYYAHGEQNENFQRRTYWMLE
EELSHIVLVHYRQVKGVTKANFICGKENEEYHPYAQQTDKVMPNTKMETFLSSSLNPLSY
QLQSQTMDTSINSFQASEYEEAESAFNSHENSDLYSFLELQHPFVHKIKAQLADSNSPLP
LKDDQERLPVIPQVDYISLSQANETKYINNARLTCESSKLLGFSSWEDILENNAGCHNVI
SQPSFPETQHNNMNLNSTYQGYDIMGQHFTISITKQHENGSLIQAEGNWQASHFNSLSSS
NWPEDSACSGSTCEVGYSDCEQEVNEVDLQQSLEQFLLHPHQQHEVLMQNSPREILLNEE
DKLESELEVDRSIDGIEDTHFTSKKTLLDVSVAEEGLKKLDSFNQWMSKELGDVEESSNR
STSSTYWDTVESENEVGNYVLDPSISHDQLFSIIDYSPSWTFEYSEIKVLISGRFLKSQH
EAEDCKWSCMFGEVEVPAEVIGNGVLCCHTPPHKAGRVPFYVTCSNRLACSELREFDFCV
NYTQEVYTAGENRSSITFDSFNKRFGDLLSLEHDFNHSLDSISVSEKSNEKYQLRSKISS
LLRREDDEWDKLLKFTLEKDFSPELVQEQLLEDLLKDKLHSWLLQKTTEDGKGPNVLDES
GQGVLHFAAALGYGWALEPTIIAGVNVNFRDVNGWTALHWAAVCGRERTVASLISLGAAP
GALTDPCPKHPSGRTPADLASENGHKGIAAYLAEYFLSAQLKSLDLKRDLGENFGEKIIQ
RIQEQNTAKEVLSHELSLKDSLAAVCNATQAAARIHQVFRVQSFQRKQKQQKEYGDYKFG
VSDERALSLITINAKSHKFGQCYEPVHIAATRIQNKFRSWKGRKDFLIIRRRIVKIQAHV
RGHQVRKNYGKIVWSVGIMEKVILRWRRKGSGLRGFKSEAISDGTMVLGVSSSTEDDYDF
LKEGRKQTEKRLEKALARVKSMAQYPDARDQYHRLLNVVTEIQENQVKQDWNFNNSEETR
HVDNLVDLESLLNEDTFMPVDT
>XP_004504403.1|Cicer_arietinum|CAMTA|XP_004504403.1
MASGYEYDINDLYQEAQRRWLKPAEVMYILQNHEKYQFTQEPPQQPTSGSLFLFNRRVLR
FFRRDGHAWRKKRDGRAVGEAHERLKVGNVEALNCYYAHGEQIPTFQRRSYWMLDPAFDH
IVLVHYRDTSEGRLSSGPGTQLSPGSSSAFSQSPSSYSNQNPGSTSIVDDSYERNQSFSS
PGSAEVTSDIFILNNGMAHLEGADAESGTSTELKITQALRRLEVQLSLNEDNFEEIAPFS
NEDEATRDSKPQNHQGVICKQEKSEALSGPDDQGQFCDGYNARQVVFVGDSGQSYREFLD
HDFPDGNEKVLSWTELKKLNKFSSVASPQKNVYMPAGNQDGSPSVSIREPVTSPENCCWT
NFNTNINNAGNSVFSLPQDVGGVTLPPYSSMVETREIHSGYYATLFDQSQIGASLEAGSS
LTVSQKQKFTIKAVSPEWGYASETTKVFIIGSFLCHPSDSAWACMLGDVEVPVEMIQDGV
MCCEVPSHIPGKVTLCITSGNRESCSEVREFEYRDKTKSCTHCTPSETEATRTPEELLLL
VRFGQMLLSASSVSNDNNNESGIIIKQKADDDSWSHIIEALLFGSGTSFGTINWLLEELL
KDKLQLWLTCRPWEADEETGCSLTKKEQGIIHMVAGLGFEWALNPILSCGVNINFRDING
WTALHWAARFGREKMVASLIASGASAGAVTDPSAQDPIGKTAAAIASSSGHKGLAGYLSE
VALTSHLSSLKLEESELSKSSAELQADLTVSNVSKENIASSEDPTSLKDTLAAIRNTTQA
AARIQAAFRTHSFRKRRANEAVAGMSRHDISASSIGNMPELSAMSKLAFRNPREFNSAAL
SIQKKYRGWKSRRDFLSLRQKVVKIQAHVRGYQVRKHYKVLWAVGILDKVVLRWRRKRSG
LRGFRPEMETNENQDEDILKVFRKQKVDVEIEEAVSRVLSMVKSPDARQQYHRMLEKFRQ
AKAELLASTSEEKLLSTSVEDYLNMEDDYYQYP
>XP_004504404.1|Cicer_arietinum|CAMTA|XP_004504404.1
MASGYEYDINDLYQEAQRRWLKPAEVMYILQNHEKYQFTQEPPQQPTSGSLFLFNRRVLR
FFRRDGHAWRKKRDGRAVGEAHERLKVGNVEALNCYYAHGEQIPTFQRRSYWMLDPAFDH
IVLVHYRDTSEGRLSSGPGTQLSPGSSSAFSQSPSSYSNQNPGSTSIVDDSYERNQSFSS
PGSAEVTSDIFILNNGMAHLEGADAESGTSTELKITQALRRLEVQLSLNEDNFEEIAPFS
NEDEATRDSKPQNHQGVICKQEKSEALSGPDDQGQFCDGYNARQGDSGQSYREFLDHDFP
DGNEKVLSWTELKKLNKFSSVASPQKNVYMPAGNQDGSPSVSIREPVTSPENCCWTNFNT
NINNAGNSVFSLPQDVGGVTLPPYSSMVETREIHSGYYATLFDQSQIGASLEAGSSLTVS
QKQKFTIKAVSPEWGYASETTKVFIIGSFLCHPSDSAWACMLGDVEVPVEMIQDGVMCCE
VPSHIPGKVTLCITSGNRESCSEVREFEYRDKTKSCTHCTPSETEATRTPEELLLLVRFG
QMLLSASSVSNDNNNESGIIIKQKADDDSWSHIIEALLFGSGTSFGTINWLLEELLKDKL
QLWLTCRPWEADEETGCSLTKKEQGIIHMVAGLGFEWALNPILSCGVNINFRDINGWTAL
HWAARFGREKMVASLIASGASAGAVTDPSAQDPIGKTAAAIASSSGHKGLAGYLSEVALT
SHLSSLKLEESELSKSSAELQADLTVSNVSKENIASSEDPTSLKDTLAAIRNTTQAAARI
QAAFRTHSFRKRRANEAVAGMSRHDISASSIGNMPELSAMSKLAFRNPREFNSAALSIQK
KYRGWKSRRDFLSLRQKVVKIQAHVRGYQVRKHYKVLWAVGILDKVVLRWRRKRSGLRGF
RPEMETNENQDEDILKVFRKQKVDVEIEEAVSRVLSMVKSPDARQQYHRMLEKFRQAKAE
LLASTSEEKLLSTSVEDYLNMEDDYYQYP
>XP_004504405.1|Cicer_arietinum|CAMTA|XP_004504405.1
MASGYEYDINDLYQEAQRRWLKPAEVMYILQNHEKYQFTQEPPQQPTSGSLFLFNRRVLR
FFRRDGHAWRKKRDGRAVGEAHERLKVGNVEALNCYYAHGEQIPTFQRRSYWMLDPAFDH
IVLVHYRDTSEGRLSSGPGTQLSPGSSSAFSQSPSSYSNQNPGSTSIVDDSYERNQSFSS
PGSAEVTSDIFILNNGMAHLEGADAESGTSTELKITQALRRLEVQLSLNEDNFEEIAPFS
NEDEATRDSKPQNHQGVICKQEKSEALSGPDDQGQFCDGYNARQGDSGQSYREFLDHDFP
DGNEKVLSWTELKKLNKFSSVASPQKNVYMPAGNDGSPSVSIREPVTSPENCCWTNFNTN
INNAGNSVFSLPQDVGGVTLPPYSSMVETREIHSGYYATLFDQSQIGASLEAGSSLTVSQ
KQKFTIKAVSPEWGYASETTKVFIIGSFLCHPSDSAWACMLGDVEVPVEMIQDGVMCCEV
PSHIPGKVTLCITSGNRESCSEVREFEYRDKTKSCTHCTPSETEATRTPEELLLLVRFGQ
MLLSASSVSNDNNNESGIIIKQKADDDSWSHIIEALLFGSGTSFGTINWLLEELLKDKLQ
LWLTCRPWEADEETGCSLTKKEQGIIHMVAGLGFEWALNPILSCGVNINFRDINGWTALH
WAARFGREKMVASLIASGASAGAVTDPSAQDPIGKTAAAIASSSGHKGLAGYLSEVALTS
HLSSLKLEESELSKSSAELQADLTVSNVSKENIASSEDPTSLKDTLAAIRNTTQAAARIQ
AAFRTHSFRKRRANEAVAGMSRHDISASSIGNMPELSAMSKLAFRNPREFNSAALSIQKK
YRGWKSRRDFLSLRQKVVKIQAHVRGYQVRKHYKVLWAVGILDKVVLRWRRKRSGLRGFR
PEMETNENQDEDILKVFRKQKVDVEIEEAVSRVLSMVKSPDARQQYHRMLEKFRQAKAEL
LASTSEEKLLSTSVEDYLNMEDDYYQYP
>XP_004504800.1|Cicer_arietinum|CAMTA|XP_004504800.1
MADRGASSYGLTPRLDIQQLQFEAQHRWLRPAEICEILKNYQMFQITPEPPSRPPSGSLF
LFDRKVLRYFRKDGHNWRKKKDGKTVREAHEKLKVGSVDVLHCYYAHGEENENFQRRSYW
MLEPDMMHIVFVHYLDVKVNKTNIGASTDTNEVTSDSQNGSSVSSGFPANYGNTPSGSTD
SMSPTSTLTSLCEDADSEDIHQTSSGFHAFHGSQNLGNGPPMDKIDARSNSSYLTHPLSG
GHGQLPISGTNYLPLVQGVKSNPSDITYIEGQRHIIASWDNVVEKSAGSHSDPSLVSTNS
IPSSSMENTIEQEQTVFTEVGGASQSLQSNWQIPFEENTGEFPKWSFTQSSSLEFGSDYT
TGLLGKENYNGSPETDPGLFSFNYEPEEQSVQQNLSMQHAHGQSQDALTTECDEIHGEQS
INYALTMKRVFMDAEESLKKVDSFSRWISKELAAVDDLHMQSSPGVSWGTDECGNVIDET
SLNLSLSQDQLFSINDFSPKWAYAESEIEVLIIGTFLKSQPEMATCNWSCMFGEVEVPAT
VLANGILCCQAPPHEIGRVPFYVTFSNRFACSEVREFEYKEGYTRNVDLADFVNSSTEML
HHLQLDELLSLNSVHPSNQVFEDDMEKRNLILKLISLKEEEEYSSNEEPTVEMNISEYRL
NAHKFHRQVKEKLYSWLLHKVTETGKGPHVFGKDGQGVLHLVAALGYDWAIAPIVTAGVI
INFRDVNGWTALHWAASCGRERTVALLVSMGAAAGALTDPCPAFPSGRTPADLASNNGHK
GISGFLAESLLTSHLESLTVDDVNKDGTKENLGMKAVQTFSERIATPVFCGDVPDAICLK
DSLDAVRNATQAADRIHQVYRMQSFQRKQLAQYEDDDEFGLLDQQALLLLASKGRKSGHG
EGSANAAAIQIQKKFRGWTKRKEFLFIRQRVVKIQALVRGHQVRKKYKPIIWSVGILEKV
VLRWRRKGSGLRGFRPDALNKVPNQPSNDPAKEDDYDFLKEGRKQSEERFKKALTRVKSM
AQYPEARAQYRRLLNVVDDFRHTKQACNLSLINSEEAVDGVEDLIDIDMLLDDNFLPIAF
D
>XP_004504801.1|Cicer_arietinum|CAMTA|XP_004504801.1
MADRGASSYGLTPRLDIQQLQFEAQHRWLRPAEICEILKNYQMFQITPEPPSRPPSGSLF
LFDRKVLRYFRKDGHNWRKKKDGKTVREAHEKLKVGSVDVLHCYYAHGEENENFQRRSYW
MLEPDMMHIVFVHYLDVKVNKTNIGASTDTNEVTSDSQNGSSVSSGFPANYGNTPSGSTD
SMSPTSTLTSLCEDADSEDIHQTSSGFHAFHGSQNLGNGPPMDKIDARSNSSYLTHPLSG
TNYLPLVQGVKSNPSDITYIEGQRHIIASWDNVVEKSAGSHSDPSLVSTNSIPSSSMENT
IEQEQTVFTEVGGASQSLQSNWQIPFEENTGEFPKWSFTQSSSLEFGSDYTTGLLGKENY
NGSPETDPGLFSFNYEPEEQSVQQNLSMQHAHGQSQDALTTECDEIHGEQSINYALTMKR
VFMDAEESLKKVDSFSRWISKELAAVDDLHMQSSPGVSWGTDECGNVIDETSLNLSLSQD
QLFSINDFSPKWAYAESEIEVLIIGTFLKSQPEMATCNWSCMFGEVEVPATVLANGILCC
QAPPHEIGRVPFYVTFSNRFACSEVREFEYKEGYTRNVDLADFVNSSTEMLHHLQLDELL
SLNSVHPSNQVFEDDMEKRNLILKLISLKEEEEYSSNEEPTVEMNISEYRLNAHKFHRQV
KEKLYSWLLHKVTETGKGPHVFGKDGQGVLHLVAALGYDWAIAPIVTAGVIINFRDVNGW
TALHWAASCGRERTVALLVSMGAAAGALTDPCPAFPSGRTPADLASNNGHKGISGFLAES
LLTSHLESLTVDDVNKDGTKENLGMKAVQTFSERIATPVFCGDVPDAICLKDSLDAVRNA
TQAADRIHQVYRMQSFQRKQLAQYEDDDEFGLLDQQALLLLASKGRKSGHGEGSANAAAI
QIQKKFRGWTKRKEFLFIRQRVVKIQALVRGHQVRKKYKPIIWSVGILEKVVLRWRRKGS
GLRGFRPDALNKVPNQPSNDPAKEDDYDFLKEGRKQSEERFKKALTRVKSMAQYPEARAQ
YRRLLNVVDDFRHTKQACNLSLINSEEAVDGVEDLIDIDMLLDDNFLPIAFD
>XP_004508164.1|Cicer_arietinum|CAMTA|XP_004508164.1
MANNLTGQLVGSEIHGFHTLQELDVRGIMEEARIRWLRPNEIHAMLCNHKYFTVNVKPMN
LPKSGTIVLYDRKMLRNFRKDGHNWKKKKDGKTVKEAHEHLKVGNEERIHVYYAHGQDNP
NFVRRCYWLLDKSLEHIVLVHYRETQESQGSPITPVNSNSTTASDPTAPWILSEEIDSGT
TTAYAGEINDNITVRSHELKLHEINTLEWDDLVVANDLNTSTAPNGGKVPYFGQQNQILL
NGNFSNVSTHASTEIRSFDNSTQPMAASNSVPYSFSESVTLQTVDSQGNRNEQRNHPVAS
GGVDSLDTLFNGRLQSQDSFGMWVNQIMSDSPCSVDELALKSSVSSINEPYSSLVLDNQQ
LSLPEQVFNLTDVSPACASSTEKSQVLVTGFFHEDYMHISKTNLMCVCGDASVPAEIVHD
GVYRCWIPPHSPGLVNLYMSFDGHKPISQVVNFEYRTPILHDPIESVEEKNNWDEFRLQM
RLAYLLFAKQQSLDVIASKVSPSRLKEAREFSLKTSFISNSWQYLMKSTEDNQIPFSQAK
DALFGIALKNRLKEWLAERIVLGCKTTEYDAQGQSVIHLCAILGYTWAVTLFSWSGLSLD
FRDKFGWTALHWAAYYGREKMVATLLSAGAKPNLVTDPTQQNPDGCTAADLAYNRGYHGL
SAYLSEKSLVEQFNDMSLAGNISGSLETSMDDPVNSENFTEEQIYMKDTLAAYRTAADAA
ARIQTAYREHSLKLQTEAVEFSSPEAEARKIVAAMKIQHAFRNFETKKVMAAAARIQHRF
RAWKIRREFVNKRLQAIKIQAAFRCFQQRKQYRKIIWSVGVVEKAVLRWRLKRKGFRGLQ
INTAEAAGDQNQHSDVEEEFFRTGRKQAEERVERSVIRVQAMFRSKKAQEDYRRMKLALN
QAKLEREYEKMLSTEVEMELKT
>XP_004508165.1|Cicer_arietinum|CAMTA|XP_004508165.1
MANNLTGQLVGSEIHGFHTLQELDVRGIMEEARIRWLRPNEIHAMLCNHKYFTVNVKPMN
LPKSGTIVLYDRKMLRNFRKDGHNWKKKKDGKTVKEAHEHLKVGNEERIHVYYAHGQDNP
NFVRRCYWLLDKSLEHIVLVHYRETQESQGSPITPVNSNSTTASDPTAPWILSEEIDSGT
TTAYAGEINDNITVRSHELKLHEINTLEWDDLVVANDLNTSTAPNGGKVPYFGQQNQILL
NGNFSNVSTHASTEIRSFDNSTQPMAASNSVPYSFSESVTLQTVDSQGNRNEQRNHPVAS
GGVDSLDTLFNGRLQSQDSFGMWVNQIMSDSPCSVDELALKSSVSSINEPYSSLVLDNQQ
LSLPEQVFNLTDVSPACASSTEKSQVLVTGFFHEDYMHISKTNLMCVCGDASVPAEIVHD
GVYRCWIPPHSPGLVNLYMSFDGHKPISQVVNFEYRTPILHDPIESVEEKNNWDEFRLQM
RLAYLLFAKQQSLDVIASKVSPSRLKEAREFSLKTSFISNSWQYLMKSTEDNQIPFSQAK
DALFGIALKNRLKEWLAERIVLGCKTTEYDAQGQSVIHLCAILGYTWAVTLFSWSGLSLD
FRDKFGWTALHWAAYYGREKMVATLLSAGAKPNLVTDPTQQNPDGCTAADLAYNRGYHGL
SAYLSEKSLVEQFNDMSLAGNISGSLETSMDDPVNSENFTEEQIYMKDTLAAYRTAADAA
ARIQTAYREHSLKLQTEAVEFSSPEAEARKIVAAMKIQHAFRNFETKKVMAAAARIQHRF
RAWKIRREFVNKRLQAIKIQAAFRCFQQRKQYRKIIWSVGVVEKAVLRWRLKRKGFRGLQ
INTAEAAGDQNQHSDVEEEFFRTGRKQAEERVERSVIRVQAMFRSKKAQEDYRRMKLALN
QAKLEREYEKMLSTEVEMELKT
>XP_012571817.1|Cicer_arietinum|CAMTA|XP_012571817.1
MLPGFQYNINDLFQEAKRRWLKPIEVLYILQNQHNTCEFTNVPPHQPSGGSVYLFNKRVM
RFFRKDGHNWRKKKDGRTVSEAHERLKVGNFEALNCYYAHGEENRSFQRRSYWMLNPEYE
HIVLVHYRETNEGTSNSGPVTQLSPFSQSHNSHTTQNPETTSIVDYSCEPSQNFSSSGSL
EVTSDIVVMNNGMDHLEKTDAQALQQLEEQLSLNEDGFKEVSPFYSEHEFFGAFSGPDDH
KQPYDGYNGTKDGSSNHYHELLYYDFPGGHEKTLSWTEMLQSRKSSSAIKLPEQHAHEAF
DNEKSLSSSGREMIANREINYRLNPNTNSNNAENSVFSFPQDVGVKFSSHSSVETQDTNS
GCYETLFAQSQIQEPLDAYSSLTVGQKHKFTIKAVSPEYCYATEATKVIIIGSFLCLPSD
STWACMFGDDGVICCEAPSHLLGKVALCISSGNKEPCSEVTEFEFRNKTNSCTCCNTLET
EAARSPEELLLLVRFAEVLISASSIKDNRTESGSHLPTEQKEDDDSWSHIIDSLLVGNRT
SSGTIDWLLQELLKDKLQHWLSCKSNEKDEGAGCSLSQKEQGVIHMASGLGFEWALNPIL
SCGVNVNFRDINGLTALHWAARFGREKMVASLIAAGASAGAVTDPNSQDPNGKTAASIAA
SNSYKGLAGYLAEVDLTSHLSSLTLEKCEAYQDSCELEAELTVNSVSKKNLEASDDEASL
KNTLGAVRNAAQAAARIQAAFRAHSFRKRKEREAATNTYLNGHVFGVGSIAGNVRSSRYN
SAALSIQKKYRGWKGRKEFLALRQKVVKIQAHVRGYQARRQYKLMIWAVGILDKVVLRWR
RKGVGLRSSPHKTKTNEESDDEDFLKAYRQEKVHATIEKALARVLSMAHSAGARRQYNRL
LEIYRQTKAELGSRSDDTLLSTTVEEAWYIEDDTLNAWYIEDDNLNQYPWETL
>XP_012572321.1|Cicer_arietinum|CAMTA|XP_012572321.1
MASGYEYDINDLYQEAQRRWLKPAEVMYILQNHEKYQFTQEPPQQPTSGSLFLFNRRVLR
FFRRDGHAWRKKRDGRAVGEAHERLKVGNVEALNCYYAHGEQIPTFQRRSYWMLDPAFDH
IVLVHYRDTSEGRLSSGPGTQLSPGSSSAFSQSPSSYSNQNPGSTSIVDDSYERNQSFSS
PGSAEVTSDIFILNNGMAHLEGADAESGTSTELKITQALRRLEVQLSLNEDNFEEIAPFS
NEDEATRDSKPQNHQGVICKQEKSEALSGPDDQGQFCDGYNARQVVFVGDSGQSYREFLD
HDFPDGNEKVLSWTELKKLNKFSSVASPQKNVYMPAGNDGSPSVSIREPVTSPENCCWTN
FNTNINNAGNSVFSLPQDVGGVTLPPYSSMVETREIHSGYYATLFDQSQIGASLEAGSSL
TVSQKQKFTIKAVSPEWGYASETTKVFIIGSFLCHPSDSAWACMLGDVEVPVEMIQDGVM
CCEVPSHIPGKVTLCITSGNRESCSEVREFEYRDKTKSCTHCTPSETEATRTPEELLLLV
RFGQMLLSASSVSNDNNNESGIIIKQKADDDSWSHIIEALLFGSGTSFGTINWLLEELLK
DKLQLWLTCRPWEADEETGCSLTKKEQGIIHMVAGLGFEWALNPILSCGVNINFRDINGW
TALHWAARFGREKMVASLIASGASAGAVTDPSAQDPIGKTAAAIASSSGHKGLAGYLSEV
ALTSHLSSLKLEESELSKSSAELQADLTVSNVSKENIASSEDPTSLKDTLAAIRNTTQAA
ARIQAAFRTHSFRKRRANEAVAGMSRHDISASSIGNMPELSAMSKLAFRNPREFNSAALS
IQKKYRGWKSRRDFLSLRQKVVKIQAHVRGYQVRKHYKVLWAVGILDKVVLRWRRKRSGL
RGFRPEMETNENQDEDILKVFRKQKVDVEIEEAVSRVLSMVKSPDARQQYHRMLEKFRQA
KAELLASTSEEKLLSTSVEDYLNMEDDYYQYP
>XP_012572322.1|Cicer_arietinum|CAMTA|XP_012572322.1
MASGYEYDINDLYQEAQRRWLKPAEVMYILQNHEKYQFTQEPPQQPTSGSLFLFNRRVLR
FFRRDGHAWRKKRDGRAVGEAHERLKVGNVEALNCYYAHGEQIPTFQRRSYWMLDPAFDH
IVLVHYRDTSEGRLSSGPGTQLSPGSSSAFSQSPSSYSNQNPGSTSIVDDSYERNQSFSS
PGSAEVTSDIFILNNGMAHLEGADAESGTSTELKITQALRRLEVQLSLNEDNFEEIAPFS
NEDEATRDSKPQNHQGVICKQEKSEALSGPDDQGQFCDGYNARQVVFVGDSGQSYREFLD
HDFPDGNEKVLSWTELKKLNKFSSVASPQKNVYMPAGNSFLAYLGVPSTSDAPHMLPAVF
SLPQDVGGVTLPPYSSMVETREIHSGYYATLFDQSQIGASLEAGSSLTVSQKQKFTIKAV
SPEWGYASETTKVFIIGSFLCHPSDSAWACMLGDVEVPVEMIQDGVMCCEVPSHIPGKVT
LCITSGNRESCSEVREFEYRDKTKSCTHCTPSETEATRTPEELLLLVRFGQMLLSASSVS
NDNNNESGIIIKQKADDDSWSHIIEALLFGSGTSFGTINWLLEELLKDKLQLWLTCRPWE
ADEETGCSLTKKEQGIIHMVAGLGFEWALNPILSCGVNINFRDINGWTALHWAARFGREK
MVASLIASGASAGAVTDPSAQDPIGKTAAAIASSSGHKGLAGYLSEVALTSHLSSLKLEE
SELSKSSAELQADLTVSNVSKENIASSEDPTSLKDTLAAIRNTTQAAARIQAAFRTHSFR
KRRANEAVAGMSRHDISASSIGNMPELSAMSKLAFRNPREFNSAALSIQKKYRGWKSRRD
FLSLRQKVVKIQAHVRGYQVRKHYKVLWAVGILDKVVLRWRRKRSGLRGFRPEMETNENQ
DEDILKVFRKQKVDVEIEEAVSRVLSMVKSPDARQQYHRMLEKFRQAKAELLASTSEEKL
LSTSVEDYLNMEDDYYQYP
>XP_012573334.1|Cicer_arietinum|CAMTA|XP_012573334.1
MAQNLTGQLVGSEIHGFHTLRDLDVGDTLEEAKSRWLRPNEIHAILSNYKYFTIHVKPLN
LPKSGTVVLFDRKMLRNFRKDGHNWKKKNDGKTIKEAHEHLKVGNEERIHVYYAHGQDNP
SFVRRCYWLLDKTLEHIVLVHYRETQESQGSPVTPVNSNSSSSSISDPLKSWILSEDLDS
QTNGAHTDGFSHEQKLHELNTLDWDDLVASNVNTATIPNGGSEPCFYQQNQSLLNGSFGN
VAGNPSAEIPSFGNVTPPESGSSNVSYFPESVNLQKNNVDFVDTLSNEGLQSQNSFGMWM
NNAISDTPCSVEVSALESSIPSSDHDPFSSLLMDNPQSSLPEQVFNLTEVAPTWASSTEK
TKVLVTGYFHNDYQHLVKSNLVCVCGEISVPVEIVQVGVYRCWVSPHSPGFVNLFLSFDG
HKPISQVVNFEYRTPILHDPATSMEETHNWIEFRLQMRLAHLLFTTQKSLEVVASKISPT
ALKEAEVFASKTIFISKSWQHFLKSSDGNRTPYPQAKNTLFEIALKNKLREWLLEQIVLG
RKTTEYDAQGQGVLHLCTILGYTWAISLFSWSRLSLDFRDKFGWTALHWAAYNGMEKMVA
TLLSCGAKPNLVTDPTPQNPGGCTAADLAYVKGYDGLAAYLSEKCLVEQFSAMSLAGNIS
GSLETITTDPVNPENLTEDQVYLKDTLAAYRTTAEAAARIQAAFRERALKLRYKSVQFLS
PEEEARQIVAAMKIQHAFRNFETRKAMAAAARIQHRFRTWKLRKEFLHMRRQAIRIQAAF
RGFQVRRQYRKIIWSVGILEKAILRWRLKRKGFRGLEVNPFEDVKDEKHENDVEEDFFKS
GRKQAXERVERSVVRVQAMFRSKKAQQEYSRMKMAHSQAQLELELEEIINYEVDMLTTKT
S
>XP_012573337.1|Cicer_arietinum|CAMTA|XP_012573337.1
MAQNLTGQLVGSEIHGFHTLRGGTVVLFDRKMLRNFRKDGHNWKKKNDGKTIKEAHEHLK
VGNEERIHVYYAHGQDNPSFVRRCYWLLDKTLEHIVLVHYRETQESQGSPVTPVNSNSSS
SSISDPLKSWILSEDLDSQTNGAHTDGFSHEQKLHELNTLDWDDLVASNVNTATIPNGGS
EPCFYQQNQSLLNGSFGNVAGNPSAEIPSFGNVTPPESGSSNVSYFPESVNLQKNNVDFV
DTLSNEGLQSQNSFGMWMNNAISDTPCSVEVSALESSIPSSDHDPFSSLLMDNPQSSLPE
QVFNLTEVAPTWASSTEKTKVLVTGYFHNDYQHLVKSNLVCVCGEISVPVEIVQVGVYRC
WVSPHSPGFVNLFLSFDGHKPISQVVNFEYRTPILHDPATSMEETHNWIEFRLQMRLAHL
LFTTQKSLEVVASKISPTALKEAEVFASKTIFISKSWQHFLKSSDGNRTPYPQAKNTLFE
IALKNKLREWLLEQIVLGRKTTEYDAQGQGVLHLCTILGYTWAISLFSWSRLSLDFRDKF
GWTALHWAAYNGMEKMVATLLSCGAKPNLVTDPTPQNPGGCTAADLAYVKGYDGLAAYLS
EKCLVEQFSAMSLAGNISGSLETITTDPVNPENLTEDQVYLKDTLAAYRTTAEAAARIQA
AFRERALKLRYKSVQFLSPEEEARQIVAAMKIQHAFRNFETRKAMAAAARIQHRFRTWKL
RKEFLHMRRQAIRIQAAFRGFQVRRQYRKIIWSVGILEKAILRWRLKRKGFRGLEVNPFE
DVKDEKHENDVEEDFFKSGRKQAXERVERSVVRVQAMFRSKKAQQEYSRMKMAHSQAQLE
LELEEIINYEVDMLTTKTS
>Cla000688|Citrullus_lanatus|CAMTA|Cla000688
MMNAGYDINDLYREAQTRWLKPPEVFFILQNHENYQLTEEAPKQPTSGSLFLFNKRVLRF
FRKDGHSWRKKRDGRTVGEAHERLKVGNAEALNCYYAHGEHNPNFQRRSYWMLDQ
>Cla004833|Citrullus_lanatus|CAMTA|Cla004833
MVELHHSMEWRLTFRPALMPDASRLEGLADKFHNSLSRLSNISFAKLIGGSLFLYDRKVV
RYFRKDGHNWRKKKGKAVKEAHERLKAGSVYVLNCYYAHGEENENFQRRTYWMLEEDLSN
IVLVHYREVQISRGNFNRNRGTDEAALFSREFEDTKNHPEMGASNSSSFHPSNYKMLSKT
AETSLNSAQVSEYEDAESEYGNRESTVFHSFLGLQQLKMESNSADLCDSKYPISLSETQN
DQSMQEYLQKMLPNTKRECYLHLISDGKVILEGKSNFAKKQPLLDAITTESLRMGDSFNQ
WMSRELGDVKEASMQSNSGTYWNSVENDVGQLFHIIDFSPSWAYEGSEIKVLVSGKFLKS
PHEVENLKWCCMFGEVEVPADVIADGVLRCFTPIHKAGKVPFYVTRSNRLACSEVRDFEY
RVKCIQDVDVMYDHSIKNQALVLRFVKLICLSCSDTLIADPNSSSDRSDYNKIRKLLEVD
NSEWDQLIKPRWDESVSLESAKELLLQRLLKEKLHVWLLQKVREGGRGPSVLDEQGQGVI
HFAAALNYDWALLPALVAGINVNFRDANGWTALHWAAFFGRERTVAALISLGAAPGALAD
PSLKYPSGRTPADLASSNGHKGIAGYLAESVLSAHLESLNFDNQESKAADTCGEKAVQTA
AERVPTPHEGNDMYTLSLKDSLAAISNATQAAARIHEVMRVQSFQRKQLEVNDKFDVSND
QAFSLLPVKRRNPGSHDDEHAAAIHIQNKFRSWKGRKDFLIVRQRIVKIQAHARGHQVRN
NYRKILWSVGILEKVILRWRRKGSGLRGFRPEATAEDCSRQNTSLTEDDDDFLKQGRKQI
EERLQKALARVKSMVQYPEARDQYRRLLNVVMEMQDIKVKDGVLDNVDETDDFDDLIDIK
ALLDEDASTPTASV
>Cla009260|Citrullus_lanatus|CAMTA|Cla009260
MSLPMRADVQGSLVGSEIHGFHTLQDLDVKNIREEASSRWLRPNEIHAILCNYKYFTIHV
KPVNLPKSGTIVLFDRKMLRNFRKDGHNWKKKKDGKTVKEAHEHLKVGNVERIHVYYAHG
LDNPTFVRRCYWLLDKTLEHIVLVHYRETQESSPSTSMNSNSGSVSNPSTPWLLSEELDS
RATHVYSVGENELPEPSDTTTVMTHEQRLHEINTLEWDDLLVTDEPFKPAMPKGGKLSCF
DQQNQVPINATDNLLGEMSSFNNPVEPTGRVNGNISFTGSANLSLGGQTNLNVEKSESIP
VNSLDSLLNEGLQSQDSFGRWINEVITDSSGSVIDPAIEPSISSVDSVHNSYCDSTLYHH
QTSAMEQIFNITDVSPAWAFSTEKTKILIIGYFHNDYVHLAKSSILVVCGDTSVNVDFVQ
PGVFRCLVPPHSPGLVHLYVSLDGHKPISQALNFEYRAPNLQVPVVASEQIQKWEEFQVQ
MRLAHLLFSTSRILSIMSTKLSPIALLEAKKLAVKTSDISDSWIYLLKSITENRTPFQQA
REGVLEIILRARLREWLIEKVAEGSKKSTEFDVNGQGVIHLCAILGYTWAVHPFVWSGLS
INFRDKSGWTALHWAAYYGREKMVAVLLSVGARPNVVTDPTAKNPEGCTAADLASMNGYD
GLAAYLSEKALVSHFEEMSLAGNVSGSLDTSSTITDASDCISEEQMYMKETLAAYRTAAD
AAARIQAAFREHSLKQRTNAIEFSTPEAEARGIIAAMKIQHAFRNFETRKKMAAAARIQY
RFRTWKIRKDFLNMRRQTIRIQAAFRGFQVRRQYRKIVWSVGVLEKAILRWRLKRKGFRG
LQVAPAEELTKLEVGIEEDFYRVSQKQAEERVERAVIRVQAMFRSKKAQEEYRRMRLTYD
EAAVS
>Cla012849|Citrullus_lanatus|CAMTA|Cla012849
MADTAYILADIEQLLIEAKHRWLRPAEICEILRNYSKFRITSEPPDRPSSGSLFLFDRKV
LRYFRKDGHKWRKKKDGKTVREAHEKLKVGSIDVLHCYYAHGEENENFQRRSYWMLEEHL
MHIVFVHYLEVKGNRTNAGAVVETDEVSSSSQKSSPRSSSYSSSHNQAASENADSPSPTS
TLTSFCEDADAEDTYQATSRFHSFPTLPKMGNGLLVNKQDADQSKFYFPHSSSNNLDAWS
SGPSVDYVTQVQKAGLGSNDGDTGVMGSQKTLSSASWEEILQQCTTGFQTVPSHVLTSSI
EPLSSGIVLGQENSIPSKLLTSNSAIKEDFGSSLTMTSNWQVPFEDNTLSFSKEHADQYP
DLYSVYDIDSRFEQKSHDSTFGSGHEMFSAHPGIENEDILPNLELQFKEGELYSAMRLSS
ENDMSKEGTISYSLTLKQSLIDGEESLKKVDSFSRWVSKELGEVDDLHMHPSSGLSWTTV
ECGDMVDDSSLSPSISEDQLFSITAFSPKWTLADLETEVVIIGKFLGNNHGTNCHWSCMF
GEVEVPAEVLADGILCCHAPPHSVGRVPFYVTCSNRVACSEVREFDYLAGSAQDVDVTDI
YTVGSTKELCMHLRLERLLSLGSLDPSNDLSEDALEKRNLIRELITIKEEEDLYGEEPNS
QNDQIQHQNKDKEFLFVKLMKEKLYSWLIHKVIEGGKGPNILDGDGQGVIHLAAALGYDW
AIRPIVAAGVSINFRDINGWTAVHWAASCGRQELTVGTLMSLDADPGLPSDPSPEFPWGR
TPADLASDNGHKGISGFLAEAALTSYVKSVSMADSISMGEAVEDGVADVSKRKPVHTVSE
RRATPVNDGFMPGDLSLKDSLTAVCNATQAAGRIHLMFRMQSFQRKKLSECGTDEFGSSD
DSALSFVKARARKSGLSNSPVHAAAVQIQKKFRGWRMRKEFLLIRQRIVKIQAHVRGHQV
RKQYKKIVWSVGMIDKIILRWRRKGSGLRGFRADAVAKDPPSVMAPPTKEDDYDFLKEGR
RQTEERFQKALTRVKSMAQYPEGRDQYRRLLTVVQKCRETKGSHMAVTSTSEEIIEGDDM
IDIDTLLDDDALMSMTFD
>Cla018143|Citrullus_lanatus|CAMTA|Cla018143
MADTRRYVPVQHLDLVQILQEAQNRWLRPAEICEILRNYRKFQLAPDPPVQPPAGSLFLF
DRKALRYFRKDGHRWRKKKDGKTVKEAHEKLKAGSVDVLHCYYAHGEDNENFQRRSYWML
DGQLEHIVLVHYREVKEGCKSGISRVSVDPGLQAEGYQGGSTPVFLQETSLVGSAHSSCP
LNLSQIVHSGNGGADSSARNDSGVSSHVHQVFKSSIPPASFPAGDVSRSSDLYGQEIVII
QSATTDSITHKLTDARLASSGLVKNVENSESGLITDAKVPAVKAVSQRIVEVEKMSNDNL
DLEGFGELRKLDSFGRWMDKEIGRDCDDSLMNLDSGNYWCRLDAGNDEKEVSSLSHHMQL
DVDSLGPSLSQEQLFSIFDFSPDWTYSGNVTKVLIVGAFLGSKKLSVETQWGCMFGEVEV
SAEVLTNNVLRCQTPPLHDLGRIPFYVTCCNRVACSEVREFEYREKPPTLSVPNATKCAP
EDEVWFQMHLIRLLNLDLEEKWLNCSTEQCEKCQIIGLINSSRSDIAKWRMIPLKSDRMN
HKDFMIQTLLEDKLFEWLACKVHNGTMGTHVLDDEGLGVIHLAAALGYAWAIGPIIASGL
SPNFRDSNGRTALHWASYFGREETVTTLVRLGASPGAVDDPTSAFPRGQTAADLASSRGH
KGIAGYLAEADLTAHLCTLTDGENYKDNIKVNVNIDESIQTADVVSSQLAEDELLSLKGS
LAAVRKSVHAAALIHAAFRARSFRHKQLMESDKGIVHEDSVDLVALGILNKAEKIHYEDY
LHVAAVRIQQNYRGWKGRRDFLKIRNRIVKIQAHVRGYQVRKQYRKVIWSVSIVEKAILR
WRRKRVGLRGFKAEGAMGEVVTPHPKVEKSDEYEFLRIGRQLKYADVEKALSRVKSMARS
PEARRQYMRLVANFNKFKVTSITTVLTSLSMFPVSSSN
>Ciclev10004234m|Citrus_clementina|CAMTA|Ciclev10004234m
MAQTRRYVPNQQLDLEQILQEAQYRWLRPTEICEILRNYQKFHLTPDPPVRPPAGSLFLF
DRKALRYFRKDGHRWRKKKDGKTVKEAHEKLKAGSIDVLHCYYAHGEDNENFQRRSYWML
DGQLEHIVLVHYREVKEGYKSGRSAADPGSQIESSQTSSARSLAQANSSAPAAQTSHASI
PNKIDWNGQAVSSEFEDVDSGHGSGTPSVAQSIYGSMSQNASLVAASIAGLPELSRHPQW
FAGSKINHGSGSSMWPQIDNSSRNATSVLDQHGHQNFYVGQPSGADFITHKLTDARLASD
STIANIGTCGERLITNIDVHAVTTSSQGASQVLLEHNFNLINNQYQNCPVPEVTVASVSQ
AGIKPKEELGELKKLDSFGRWMDQEIGGDCDDSLMASDSGNYWNTLDAENDDKEVSSLSH
HMQLEMDSLGPSLSQEQLFSIRDFSPDWAYSGAETKVLIIGMFLGTKKLSSDTKWGCMFG
EIEVPAEVLTDNVIRCQAPSHAAGRVPFYITGSNRLACSEVREFEYREKPSKAGYPVASK
IAPEDEVRLQTRLAKFLYLDPERKWFDCTIEDCNKCKLKNTIYSMRGDSEKDWGRVDESP
MAIEGDCPNSRDKLIQNLLRNRLCEWLVWKIHEGGKGPNVIDDGGQGVVHLAAALGYEWA
MRPIIAAGVSPNFRDARGRTALHWASYVGREETVITLVKLGAAPGAVEDPTPAFPGGQTA
ADLASSRGHKGIAGYLAEADLSSHLSSLTVNENGMDNVAAALAAEKANETAAQIGVQSDG
PAAEQLSLRGSLAAVRKSAHAAALIQQAFRVRSFRHRQSIQSSDDVSEVSVDLVALGSLN
KVSKMSHFEDYLHFAAIKIQQKYRGWKGRKDFLKMRNHIVKLQAHVRGHQVRKQYKKVVW
SVSIVEKAILRWRRRGSGLRGFRVGNSTANVASENEKTDEYEFLRIGRKQKFAGVEKALE
RVKSMVRNPEARDQYMRMVAKFENFKMCDDGSGLLSQGEDSLNGPTKDNLHAYVADQ*
>Ciclev10004273m|Citrus_clementina|CAMTA|Ciclev10004273m
MAELLVGSEIHGFHTLKDLDVANMMEEAKTRWLRPNEIHAILCNSKYFSINAKPVNLPKS
GTVVLFDRKMLRNFRKDGHNWKKKKDGKTVKEAHEHLKVGNEERIHVYYAHGEDSPTFVR
RCYWLLDKTLENIVLVHYRETHEGTPATPPNSHSSSISDQSAPLLLSEEFNSGAGHAYSA
GGKELQAPNESLTVQNHEMRLHELNTLEWDDLVVTNDSNDSTEPRGDKFSHFDQQNHTAI
KGAASNPIDRSNNTQFNNLDGVYSELMGTQSSVSSQRNEFGEVCTGDSLDILAGDGLQSQ
DSFGKWMNYIMTDSPGSVDDPVLEPSISSGHHQFTVPEHLFSITDVSPAWAFSNEKTKIL
VTGFFHKDCLHLSKSNMFCVCGEVRVPAEFVQAGVYRCFLPPHSPGLFLLYMSLDGHKPI
SQVLNFEYRSPQLHAPVASSEDKSKWEEFQVQMRLAHLLFSSFKGLKILSSKVPPNSLKE
AKKFASKSTCISNSWAYLFKSIGDKRTSLPEAKDSFFELTLKSKLKEWLLERVVEGSKTT
EYDVHGQGVIHLCAMLGYTWAILLFSWSGLSLDFRDKYGWTALHWAAYYGREKMVVGLLS
AGAKPNLVTDPTSENPGGLNAADVASKKGFDGLAAFLSEQALVAQFNDMTLAGNISGSLQ
TGSTITVDTQNLTEDEVYLKDTLSAYRTAAEAAARIQAAFREHSLKVQTKAIRFSSPEEE
AQNIIAALKIQHAFRNFEVRKKMAAAARIQHRFRSWKVRKEFLNMRRQAIKIQAAFRGFQ
VRKQYGKILWSVGVLEKAILRWRLKRKGFRGLQVDRVEVEAVSDPNHEGDAEEDFYRASR
KQAEERVERSVVRVQSMFRSKKAQEEYRRMKLAHDQAKLEYEGLLDPDMEMAD*
>Ciclev10024764m|Citrus_clementina|CAMTA|Ciclev10024764m
MADSRRFALGNQLDIEQILIEAQHRWLRPAEICEILRNYTKFRIAPESPHTPPSGSLFLF
DRKVLRYFRKDGHNWRKKKDGKTVKEAHERLKAGSVDVLHCYYAHGEENENFQRRSYWML
EEELSHIVLVHYREVKGNRTNFNRAKVAEGATPYSQENEETIPNSEVEGSQSSGFHPNSY
QMPSQTADTSLNSAQASEYEDAESVYNNQASSRFHSFRDLQQPVVEKIDAGLADPYYPSS
LTNNYQGKFSVVPGADFISPAQTDKSRNSNDTGLTYEPRKNLDFPSWEDVLQNCSQGVGS
QPEALGDIPNQGYDILGEPFTNSFGERKEFGSHLQTRGEWQTSRNDSSHLSNWPMDQKVY
LDSAHDLTSQSCEQGAAHDGLLDSLRPPHAHPNMENDVHEQLPNAEHGHLLKSDPESSLT
IDGKSFYSSAIKQHLIDGSTEGLKKLDSFNRWMSKELGDVKESNMQSSSGAYWETVESEN
GVDDSGVSPQARLDTYMMSPSLSQDQLYSIIDFSPNWAYVGSEVKVLITGRFLMSQQEAE
NCKWSCMFGEIEVPAEIVAGGVLRCHTSSQKVGRVPFYVTCSNRLSCSEVREFEYRASHI
PDVDVADNCGDITSENLRMQFGKLLCLTSVSTPNYDPSNLSDISQLNSKISSLLKDENDD
WDLMLKLTAEEKFSSEEVKEKLVQKLLKEKLQVWLVQKAAEGGKGPCVLDHCGQGVLHFA
AALGYDWALEPTTVAGVNINFRDVNGWTALHWAAYCGRERTVASLIALGAAPGALSDPTP
KYPSGRTPADLASSIGHKGIAGYLAESDLSSALSAISLNKKDGDVAEVTGATAVQTVPQR
CPTPVSDGDLPYGLSMKDSLAAVRNATQAAARIHQVFRVQSFQKKQLKEYGNDTFGISDE
RALSLVAVKTQKPGHHDEPVHAAATRIQNKFRSWKGRKDFLIIRQQIIKIQAYVRGHQVR
KNYKKIIWSVGIMEKIILRWRRRGSGLRGFKSETLTASSSMVATSAKEDDYDFLKEGRKQ
KEERLQKALARVKSMVQYPEARDQYRRLLNVVNEIQETKAMALSNAEETADFDDDLVDIE
ALLDDTLMPNAS*
>Ciclev10024771m|Citrus_clementina|CAMTA|Ciclev10024771m
MADSRRFALGNQLDIEQILIEAQHRWLRPAEICEILRNYTKFRIAPESPHTPPSGSLFLF
DRKVLRYFRKDGHNWRKKKDGKTVKEAHERLKAGSVDVLHCYYAHGEENENFQRRSYWML
EEELSHIVLVHYREVKGNRTNFNRAKVAEGATPYSQENEETIPNSEVEGSQSSGFHPNSY
QMPSQTADTSLNSAQASEYEDAESVYNNQASSRFHSFRDLQQPVVEKIDAGLADPYYPSS
LTNKSRNSNDTGLTYEPRKNLDFPSWEDVLQNCSQGVGSQPEALGDIPNQGYDILGEPFT
NSFGERKEFGSHLQTRGEWQTSRNDSSHLSNWPMDQKVYLDSAHDLTSQSCEQGAAHDGL
LDSLRPPHAHPNMENDVHEQLPNAEHGHLLKSDPESSLTIDGKSFYSSAIKQHLIDGSTE
GLKKLDSFNRWMSKELGDVKESNMQSSSGAYWETVESENGVDDSGVSPQARLDTYMMSPS
LSQDQLYSIIDFSPNWAYVGSEVKVLITGRFLMSQQEAENCKWSCMFGEIEVPAEIVAGG
VLRCHTSSQKVGRVPFYVTCSNRLSCSEVREFEYRASHIPDVDVADNCGDITSENLRMQF
GKLLCLTSVSTPNYDPSNLSDISQLNSKISSLLKDENDDWDLMLKLTAEEKFSSEEVKEK
LVQKLLKEKLQVWLVQKAAEGGKGPCVLDHCGQGVLHFAAALGYDWALEPTTVAGVNINF
RDVNGWTALHWAAYCGRERTVASLIALGAAPGALSDPTPKYPSGRTPADLASSIGHKGIA
GYLAESDLSSALSAISLNKKDGDVAEVTGATAVQTVPQRCPTPVSDGDLPYGLSMKDSLA
AVRNATQAAARIHQVFRVQSFQKKQLKEYGNDTFGISDERALSLVAVKTQKPGHHDEPVH
AAATRIQNKFRSWKGRKDFLIIRQQIIKIQAYVRGHQVRKNYKKIIWSVGIMEKIILRWR
RRGSGLRGFKSETLTASSSMVATSAKEDDYDFLKEGRKQKEERLQKALARVKSMVQYPEA
RDQYRRLLNVVNEIQETKAMALSNAEETADFDDDLVDIEALLDDTLMPNAS*
>Ciclev10030636m|Citrus_clementina|CAMTA|Ciclev10030636m
MQGGYDVDILFREAQTRWLKPAEVLFILQNYDKYELTQEPPQKPNSGSLFLFNKRVLRFF
RKDGHNWRKKKDGRAVGEAHERLKVGNAEALNCYYAHGEQNPNFQRRSYWMLDPAYEHIV
LVHYREITEGRPSPGSVVVSPGASSTFTLSPASYVTPNPGPTSLKSDFYEPYQSISSPSS
IEVTSEMASKDNAVDSKGGSTSSEAEVSQALRKLKEQLSLNDDMFEEIDSLSRQDLDSES
KISQQDQFRAFLQSPEYVVQEEYKGGHAGFQDQSNNLVMHQDAGYDGKHLQQSYGHGYAV
GSKGPLSWEDMLESCENASGVESQDKPLSSCWREPVEEQELSCWPNFNGSIEHPSLLMPQ
EVKKFEIPEYSSLIGTQQTNSNYTTIFDQDHIGVPLEADLRLTVAQKQKFAIREISPDWG
YANESTKVIIVGSFLCDPSESAWLCMFGDTEVPLQIIQEGVIRCEAPPRLPGKVTLCITS
GNRESCSEVKEFNYRVKPNSYDNWSQKEATKSHDELLLLVRFVQMLLSDSSVNKEEGVEL
GYHELRGMKADDDLWGQVIDSLLVGSGNSLDTIDWLLQEVLKDKLQQWLSSKSLRESDQP
GCSLSKKEQGIIHMVAGLGFEWALNPILSCGVSINFRDINGWTALHWAARFGREKMVAAL
LASGASAGAVTDPNPLDPTGRTPAFIAASSGHKGLAGYLSEVALTSHLSSLTLEESELSK
NSAEVQAEITVNSISNGNISSTEDQLSLKDTLAAVRNAAQAAARIQSAFRAHSFRKRQQR
DLAAIGASLDEYGINPDDIPGLSAISKLAFRNARDHNSAALSIQKKYRGWKGRKDYLAIR
QKVVKIQAHVRGYQVRKKYKVIWAVGVLDKVILRWRRKGVGLRGFRPEIESNDESDDEDI
LKVFRRQKVDATIDEAVSRVLSMVDSPTARNQYRRMLERYRQAKAELGETSEAAALSAGD
AVDMDDESTYRFV*
>orange1.1g001365m|Citrus_sinensis|CAMTA|orange1.1g001365m
MADSRRFALGNQLDIEQILIEAQHRWLRPAEICEILRNYTKFRIAPESPHTPPSGSLFLF
DRKVLRYFRKDGHNWRKKKDGKTVKEAHERLKAGSVDVLHCYYAHGEENENFQRRSYWML
EEELSHIVLVHYREVKGNRTNFNRAKVAEGATPYSQENEETIPNSEVEGSQSSGFHPNSY
QMPSQTADTSLNSAQASEYEDAESVYNNQASSRFHSFLDLQQPVAEKIDAGLADPYYPSS
LTNNYQGKFSVVPGADFISPAQTDKSRNSNDTGLTYEPQKNLDFPSWEDVLQNCSQGVGS
QPEALGDIPNQGYDILGEPFTNSFGERKEFGSHLQTRGEWQASRNDSSHLSNWPMDQKVY
LDSAHDLTSQSCEQGAAHDGLLDSLRPPHAHPNMENDVHEQLPNAEHGHLLKSDPESSLT
IDGKSFYSSAIKQHLIDGSTEGLKKLDSFNRWMSKELGDVKESNMQSSSGAYWETVESEN
GVDDSGVSPQARLDTYMMSPSLSQDQLYSIIDFSPNWAYVSSEVKVLITGRFLMSQQEAE
NCKWSCMFGEIEVPAEIVAGGVLRCHTSSQKVGRVPFYVTCSNRLSCSEVREFEYRASHI
PDVDVADNCGDITSENLRMQFGKLLCLTSVSTPNYDPSNLSDISQLNSKISSLLKDENDD
WDLMLKLTAEEKFSSEEVKEKLVQKLLKEKLQVWLVQKAAEGGKGPCVLDHCGQGVLHFA
AALGYDWALEPTTVAGVNINFRDVNGWTALHWAAYCGRERTVASLIALGAAPGALSDPTP
KYPSGRTPADLASSIGHKGIAGYLAESDLSSALSAISLNKKDGDVAEVTGATAVQTVPQR
CPTPVSDGDLPYGLSMKDSLAAVRNATQAAARIHQVFRVQSFQKKQLKEYGNDTFGISDE
RALSLVAVKTQKPGHHDEPVHAAATRIQNKFRSWKGRKDFLIIRKQIIKIQAYVRGHQVR
KNYKKIIWSVGIMEKIILRWRRRGSGLRGFKSETLTASSSMVATSAKEDDYDFLKEGRKQ
KEERLQKALARVKSMVQYPEARDQYRRLLNVVNEIQETKAMALSNAEETADFDDDLVDIE
ALLDDTLMPNAS*
>orange1.1g001406m|Citrus_sinensis|CAMTA|orange1.1g001406m
MADRGSYALAPRLDMQQLQMEAQHRWLRPAEICEILCNYQKFHIASEPPSRPPSGSLFLF
DRKVLRYFRKDGHNWRKKKDGKTVREAHEKLKVGSVDVLHCYYAHGEDNENFQRRCYWML
EQDLMHIVFVHYLEVQGNKSNVGDRESNEVTSNPGKHSSLTFSFPGNRTKAPSGITDSTS
PTSTLTLSCEDADSGYDAEDSHQASSRAHLYYELPQMGNGPRMEKMDSGLSYSYFLSPSS
GCPEVRSSIPGDYVSHAGHIPNDNQDLMIECQKALGLASWEEVLEHCSGENDNVPPHAKL
ESNVQKENIFDGELLSREASEENSGSSLPVQFNWQIPLADNSSHFLKSIMDLSRDLEPAY
DLGDGLFEQRTHDACLLGAPEPFCAFLDQQNELPVQNNLQMQQRDVESHSQTKSNSESEI
HGEGTINFSFSVKQKLLNGEGNLEKVDSFSRWMSKELEEVDNLHVQSSGIEWSTEECGNV
VDDSSLSPSLSQDQLFSIIDFSPKWTYTDPEIEVVVTGMFLKSHQEVAKCKWSCMFAEVE
VPAEVLADGVLCCRIPPHAVGRVPFYITCSNRLACSEVREFDYIVGSVKDADISDIYGSS
TSESFLHLRLERILSMRSSPQNHLSEGLCEKQKLISKIIQLKEEEESYQMVEANPEKNLS
QHVEKYQILQKIMKEKLYSWLLRKVCEDGKGPCILDDEGQGVLHLAASLGYDWAIKPTVT
AGVSINFRDLSGWTALHWAAYCGREKTVAVLLSLGAAPGLLTDPSPEFPLSRTPSDLASS
NGHKGISGFLAESSLTSLLLSLKMNDSADDGALEDSIAKAVQTVSEKTATPANDNDESDV
LSLKDSLTAICNATQAADRIHQIFRMQSFQRKQLTEFNNELGISYEHALSLVAAKSLRPV
QGDGLAHSAAIQIQKKFRGWKKRKEFLLIRQRIVKIQAHVRGHQARKKYRPIIWSVGILE
KVILRWRRKGSGLRGFRRDALGMNPNPQHMPLKEDDYDFLKDGRKQTEERLQKALGRVKS
MVQYPEARAQYRRLLTVVEGSRETKQESNMVPNGLEDIADGDLDLIDIDSLLDDDTFMSV
AFE*
>orange1.1g001410m|Citrus_sinensis|CAMTA|orange1.1g001410m
MADRGSYALAPRLDMQQLQMEAQHRWLRPAEICEILCNYQKFHIASEPPSRPPSGSLFLF
DRKVLRYFRKDGHNWRKKKDGKTVREAHEKLKVGSVDVLHCYYAHGEDNENFQRRCYWML
EQDLMHIVFVHYLEVQGNKSNVGDRESNEVTSNPGKHSSLTFSFPGNRTKAPSGITDSTS
PTSTLTLSCEDADSGYDAEDSHQASSRAHLYYELPQMGNGPRMEKMDSGLSYSYFLSPSS
GCPEVRSSIPGDYVSHAGHIPNDNQDLMIECQKALGLASWEEVLEHCSGENDNVPPHAKL
ESNVQKENIFDGELLSREASEENSGSSLPVQFNWQIPLADNSSHFLKSIMDLSRDLEPAY
DLGDGLFEQRTHDACLLGAPEPFCAFLDQQNELPVQNNLQMQQRDVESHSQTKSNSESEI
HGEGTINFSFSVKQKLLNGEGNLEKVDSFSRWMSKELEEVDNLHVQSSGIEWSTEECGNV
VDDSSLSPSLSQDQLFSIIDFSPKWTYTDPEIEVVVTGMFLKSHQEVAKCKWSCMFAEVE
VPAEVLADGVLCCRIPPHAVGRVPFYITCSNRLACSEVREFDYIVGSVKDADISDIYGSS
TSESFLHLRLERILSMRSSPQNHLSEGLCEKQKLISKIIQLKEEEESYQMVEANPEKNLS
QHVEKYQILQKIMKEKLYSWLLRKVCEDGKGPCILDDEGQGVLHLAASLGYDWAIKPTVT
AGVSINFRDLSGWTALHWAAYCGREKTVAVLLSLGAAPGLLTDPSPEFPLSRTPSDLASS
NGHKGISGFLAESSLTSLLLSLKMNDSADDGALEDSIAKAVQTVSEKTATPANDNDESDV
LSLKDSLTAICNATQAADRIHQIFRMQSFQRKQLTEFNNELGISYEHALSLVAAKSLRPV
QGDGLAHSAAIQIQKKFRGWKKRKEFLLIRQRIVKIQAHVRGHQARKKYRPIIWSVGILE
KVILRWRRKGSGLRGFRRDALGMNPNPQHMPLKEDDYDFLKDGRKQTEERLQKALGRVKS
MVQYPEARAQYRRLLTVVEGSRETKESNMVPNGLEDIADGDLDLIDIDSLLDDDTFMSVA
FE*
>orange1.1g001436m|Citrus_sinensis|CAMTA|orange1.1g001436m
MADRGSYALAPRLDMQQLQMEAQHRWLRPAEICEILCNYQKFHIASEPPSRPPSGSLFLF
DRKVLRYFRKDGHNWRKKKDGKTVREAHEKLKVGSVDVLHCYYAHGEDNENFQRRCYWML
EQDLMHIVFVHYLEVQGNKSNVGDRESNEVTSNPGKHSSLTFSFPGNRTKAPSGITDSTS
PTSTLTLSCEDADSGYDAEDSHQASSRAHLYYELPQMGNGPRMEKMDSGLSYSYFLSPSS
VRSSIPGDYVSHAGHIPNDNQDLMIECQKALGLASWEEVLEHCSGENDNVPPHAKLESNV
QKENIFDGELLSREASEENSGSSLPVQFNWQIPLADNSSHFLKSIMDLSRDLEPAYDLGD
GLFEQRTHDACLLGAPEPFCAFLDQQNELPVQNNLQMQQRDVESHSQTKSNSESEIHGEG
TINFSFSVKQKLLNGEGNLEKVDSFSRWMSKELEEVDNLHVQSSGIEWSTEECGNVVDDS
SLSPSLSQDQLFSIIDFSPKWTYTDPEIEVVVTGMFLKSHQEVAKCKWSCMFAEVEVPAE
VLADGVLCCRIPPHAVGRVPFYITCSNRLACSEVREFDYIVGSVKDADISDIYGSSTSES
FLHLRLERILSMRSSPQNHLSEGLCEKQKLISKIIQLKEEEESYQMVEANPEKNLSQHVE
KYQILQKIMKEKLYSWLLRKVCEDGKGPCILDDEGQGVLHLAASLGYDWAIKPTVTAGVS
INFRDLSGWTALHWAAYCGREKTVAVLLSLGAAPGLLTDPSPEFPLSRTPSDLASSNGHK
GISGFLAESSLTSLLLSLKMNDSADDGALEDSIAKAVQTVSEKTATPANDNDESDVLSLK
DSLTAICNATQAADRIHQIFRMQSFQRKQLTEFNNELGISYEHALSLVAAKSLRPVQGDG
LAHSAAIQIQKKFRGWKKRKEFLLIRQRIVKIQAHVRGHQARKKYRPIIWSVGILEKVIL
RWRRKGSGLRGFRRDALGMNPNPQHMPLKEDDYDFLKDGRKQTEERLQKALGRVKSMVQY
PEARAQYRRLLTVVEGSRETKESNMVPNGLEDIADGDLDLIDIDSLLDDDTFMSVAFE*
>orange1.1g001474m|Citrus_sinensis|CAMTA|orange1.1g001474m
MADSRRFALGNQLDIEQILIEAQHRWLRPAEICEILRNYTKFRIAPESPHTPPSGSLFLF
DRKVLRYFRKDGHNWRKKKDGKTVKEAHERLKAGSVDVLHCYYAHGEENENFQRRSYWML
EEELSHIVLVHYREVKGNRTNFNRAKVAEGATPYSQENEETIPNSEVEGSQSSGFHPNSY
QMPSQTADTSLNSAQASEYEDAESVYNNQASSRFHSFLDLQQPVAEKIDAGLADPYYPSS
LTNKSRNSNDTGLTYEPQKNLDFPSWEDVLQNCSQGVGSQPEALGDIPNQGYDILGEPFT
NSFGERKEFGSHLQTRGEWQASRNDSSHLSNWPMDQKVYLDSAHDLTSQSCEQGAAHDGL
LDSLRPPHAHPNMENDVHEQLPNAEHGHLLKSDPESSLTIDGKSFYSSAIKQHLIDGSTE
GLKKLDSFNRWMSKELGDVKESNMQSSSGAYWETVESENGVDDSGVSPQARLDTYMMSPS
LSQDQLYSIIDFSPNWAYVSSEVKVLITGRFLMSQQEAENCKWSCMFGEIEVPAEIVAGG
VLRCHTSSQKVGRVPFYVTCSNRLSCSEVREFEYRASHIPDVDVADNCGDITSENLRMQF
GKLLCLTSVSTPNYDPSNLSDISQLNSKISSLLKDENDDWDLMLKLTAEEKFSSEEVKEK
LVQKLLKEKLQVWLVQKAAEGGKGPCVLDHCGQGVLHFAAALGYDWALEPTTVAGVNINF
RDVNGWTALHWAAYCGRERTVASLIALGAAPGALSDPTPKYPSGRTPADLASSIGHKGIA
GYLAESDLSSALSAISLNKKDGDVAEVTGATAVQTVPQRCPTPVSDGDLPYGLSMKDSLA
AVRNATQAAARIHQVFRVQSFQKKQLKEYGNDTFGISDERALSLVAVKTQKPGHHDEPVH
AAATRIQNKFRSWKGRKDFLIIRKQIIKIQAYVRGHQVRKNYKKIIWSVGIMEKIILRWR
RRGSGLRGFKSETLTASSSMVATSAKEDDYDFLKEGRKQKEERLQKALARVKSMVQYPEA
RDQYRRLLNVVNEIQETKAMALSNAEETADFDDDLVDIEALLDDTLMPNAS*
>orange1.1g001754m|Citrus_sinensis|CAMTA|orange1.1g001754m
MAQTRRYVPNQQLDLEQILQEAQYRWLRPTEICEILRNYQKFHLTPDPPVRPPAGSLFLF
DRKALRYFRKDGHRWRKKKDGKTVKEAHEKLKAGSIDVLHCYYAHGEDNENFQRRSYWML
DGQLEHIVLVHYREVKEGYKSGRSAADPGSQIESSQTSSARSLAQANSSAPAAQTSHASI
PNKIDWNGQAVSSEFEDVDSGHGSGTPSVAQSIYGSMSQNASLVAASIAGLPELSRHPQW
FAGSKINHGSGSSMWPQIDNSSRNATSVLDQHGHQNFYVGQPSGADFITHKLTDARLASD
STIANIGTCGERLITDIDVHAVTTSSQGASQVLLEHNFNLINNQCQNCPVPEVTVASVSQ
AGIKPKEELGELKKLDSFGRWMDQEIGGDCDDSLMASDSGNYWNTLDAENDDKEVSSLSH
HMQLEMDSLGPSLSQEQLFSIRDFSPDWAYSGAETKVLIIGMFLGTKKLSSDTKWGCMFG
EIEVPAEVLTDNVIRCQAPSHAAGRVPFYITGSNRLACSEVREFEYREKPSKAGYPVASK
IAPEDEVRLQTRLAKFLYLDPERKWFDCTIEDCNKCKLKNTIYSMRGDSEKDWGRVDESP
MAIEGDCPNSRDKLIQNLLRNRLCEWLVWKIHEGGKGPNVIDDGGQGVVHLAAALGYEWA
MRPIIATGVSPNFRDARGRTALHWASYFGREETVIMLVKLGAAPGAVEDPTPAFPGGQTA
ADLASSRGHKGIAGYLAEADLSSHLSSLTVNENGMDNVAAALAAEKANETAAQIGVQSDG
PAAEQLSLRGSLAAVRKSAHAAALIQQAFRVRSFRHRQSIQSSDDVSEVSVDLVALGSLN
KVSKMIHFEDYLHFAAIKIQQKYRGWKGRKDFLKIRNHIVKLQAHVRGHQVRKQYKKVVW
SVSIVEKAILRWRRRGSGLRGFRVGNSTANVASENEKTDEYEFLRIGRKQKFAGVEKALE
RVKSMVRNPEARDQYMRMVAKFENFKMCDDGSGLLSQGEDSLNGPTKDNLHAYVADQ*
>orange1.1g001756m|Citrus_sinensis|CAMTA|orange1.1g001756m
MAQTRRYVPNQQLDLEQILQEAQYRWLRPTEICEILRNYQKFHLTPDPPVRPPAGSLFLF
DRKALRYFRKDGHRWRKKKDGKTVKEAHEKLKAGSIDVLHCYYAHGEDNENFQRRSYWML
DGQLEHIVLVHYREVKEGYKSGRSAADPGSQIESSQTSSARSLAQANSSAPAAQTSHASI
PNKIDWNGQAVSSEFEDVDSGHGSGTPSVAQSIYGSMSQNASLVAASIAGLPELSRHPQW
FAGSKINHGSGSSMWPQIDNSSRNATSVLDQHGHQNFYVGQPSGADFITHKLTDARLASD
STIANIGTCGERLITDIDVHAVTTSSQGASQVLLEHNFNLINNQCQNCPVPEVTVASVSQ
AGIKPKEELGELKKLDSFGRWMDQEIGGDCDDSLMASDSGNYWNTLDAENDDKEVSSLSH
HMQLEMDSLGPSLSQEQLFSIRDFSPDWAYSGAETKVLIIGMFLGTKKLSSDTKWGCMFG
EIEVPAEVLTDNVIRCQAPSHAAGRVPFYITGSNRLACSEVREFEYREKPSKAGYPVASK
IAPEDEVRLQTRLAKFLYLDPERKWFDCTIEDCNKCKLKNTIYSMRGDSEKDWGRVDESP
MAIEGDCPNSRDKLIQNLLRNRLCEWLVWKIHEGGKGPNVIDDGGQGVVHLAAALGYEWA
MRPIIATGVSPNFRDARGRTALHWASYFGREETVIMLVKLGAAPGAVEDPTPAFPGGQTA
ADLASSRGHKGIAGYLAEADLSSHLSSLTVNENGMDNVAAALAAEKANETAAQIGVQSDG
PAAEQLSLRGSLAAVRKSAHAAALIQQAFRVRSFRHRQSIQSSDDVSEVSVDLVALGSLN
KVSKMIHFEDYLHFAAIKIQQKYRGWKGRKDFLKIRNHIVKLQAHVRGHQVRKQYKKVVW
SVSIVEKAILRWRRRGSGLRGFRVGNSTANVASENEKTDEYEFLRIGRKQKFAGVEKALE
RVKSMVRNPEARDQYMRMVAKFENFKMCDDGSGLLSQGEDSLNGPTKDNLHAYVADQ*
>orange1.1g001759m|Citrus_sinensis|CAMTA|orange1.1g001759m
MAQTRRYVPNQQLDLEQILQEAQYRWLRPTEICEILRNYQKFHLTPDPPVRPPAGSLFLF
DRKALRYFRKDGHRWRKKKDGKTVKEAHEKLKAGSIDVLHCYYAHGEDNENFQRRSYWML
DGQLEHIVLVHYREVKEGYKSGRSAADPGSQIESSQTSSARSLAQANSSAPAAQTSHASI
PNKIDWNGQAVSSEFEDVDSGHGSGTPSVAQSIYGSMSQNASLVAASIAGLPELSRHPQW
FAGSKINHGSGSSMWPQIDNSSRNATSVLDQHGHQNFYVGQPSGADFITHKLTDARLASD
STIANIGTCGERLITDIDVHAVTTSSQGASQVLLEHNFNLINNQCQNCPVPEVTVASVSQ
AGIKPKEELGELKKLDSFGRWMDQEIGGDCDDSLMASDSGNYWNTLDAENDDKEVSSLSH
HMQLEMDSLGPSLSQEQLFSIRDFSPDWAYSGAETKVLIIGMFLGTKKLSSDTKWGCMFG
EIEVPAEVLTDNVIRCQAPSHAAGRVPFYITGSNRLACSEVREFEYREKPSKAGYPVASK
IAPEDEVRLQTRLAKFLYLDPERKWFDCTIEDCNKCKLKNTIYSMRGDSEKDWGRVDESP
MAIEGDCPNSRDKLIQNLLRNRLCEWLVWKIHEGGKGPNVIDDGGQGVVHLAAALGYEWA
MRPIIATGVSPNFRDARGRTALHWASYFGREETVIMLVKLGAAPGAVEDPTPAFPGGQTA
ADLASSRGHKGIAGYLAEADLSSHLSSLTVNENGMDNVAAALAAEKANETAAQIGVQSDG
PAAEQLSLRGSLAAVRKSAHAAALIQQAFRVRSFRHRQSIQSSDDVSEVSVDLVALGSLN
KVSKMIHFEDYLHFAAIKIQQKYRGWKGRKDFLKIRNHIVKLQAHVRGHQVRKQYKKVVW
SVSIVEKAILRWRRRGSGLRGFRVGNSTANVASENEKTDEYEFLRIGRKQKFAGVEKALE
RVKSMVRNPEARDQYMRMVAKFENFKMCDDGSGLLSQGEDSLNGPTKDNLHAYVADQ*
>orange1.1g001972m|Citrus_sinensis|CAMTA|orange1.1g001972m
MAQTRRYVPNQQLDLEQILQEAQYRWLRPTEICEILRNYQKFHLTPDPPVRPPAGSLFLF
DRKALRYFRKDGHRWRKKKDGKTVKEAHEKLKAGSIDVLHCYYAHGEDNENFQRRSYWML
DGQLEHIVLVHYREVKEGYKSGRSAADPGSQIESSQTSSARSLAQANSSAPAAQTSHASI
PNKIDWNGQAVSSEFEDVDSGHGSGTPSVAQSIYGSMSQNASLVAASIAGLPELSRHPQW
FAGSKINHGSGSSMWPQIDNSSRNATSVLDQHGHQNFYVGQPSGADFITHKLTDARLASD
STIANIGTCGERLITDIDVHAVTTSSQGASQAGIKPKEELGELKKLDSFGRWMDQEIGGD
CDDSLMASDSGNYWNTLDAENDDKEVSSLSHHMQLEMDSLGPSLSQEQLFSIRDFSPDWA
YSGAETKVLIIGMFLGTKKLSSDTKWGCMFGEIEVPAEVLTDNVIRCQAPSHAAGRVPFY
ITGSNRLACSEVREFEYREKPSKAGYPVASKIAPEDEVRLQTRLAKFLYLDPERKWFDCT
IEDCNKCKLKNTIYSMRGDSEKDWGRVDESPMAIEGDCPNSRDKLIQNLLRNRLCEWLVW
KIHEGGKGPNVIDDGGQGVVHLAAALGYEWAMRPIIATGVSPNFRDARGRTALHWASYFG
REETVIMLVKLGAAPGAVEDPTPAFPGGQTAADLASSRGHKGIAGYLAEADLSSHLSSLT
VNENGMDNVAAALAAEKANETAAQIGVQSDGPAAEQLSLRGSLAAVRKSAHAAALIQQAF
RVRSFRHRQSIQSSDDVSEVSVDLVALGSLNKVSKMIHFEDYLHFAAIKIQQKYRGWKGR
KDFLKIRNHIVKLQAHVRGHQVRKQYKKVVWSVSIVEKAILRWRRRGSGLRGFRVGNSTA
NVASENEKTDEYEFLRIGRKQKFAGVEKALERVKSMVRNPEARDQYMRMVAKFENFKMCD
DGSGLLSQGEDSLNGPTKDNLHAYVADQ*
>orange1.1g002476m|Citrus_sinensis|CAMTA|orange1.1g002476m
MAELLVGSEIHGFHTLKDLDVANMMEEAKTRWLRPNEIHAILCNSKYFSINAKPVNLPKS
GTVVLFDRKMLRNFRKDGHNWKKKKDGKTVKEAHEHLKVGNEERIHVYYAHGEDSPTFVR
RCYWLLDKTLENIVLVHYRETHEGTPATPPNSHSSSISDQSAPLLLSEEFNSGAGHAYSA
GGKELQAPNESLTVQNHEMRLHELNTLEWDDLVVTNDSNDSTEPRGDKFSHFDQQNHTAI
KGAASNGSFFPSHDSYAEVSSGGCLTSLSQPIDRSNNTQFNNLDGVYSELMGTQSSVSSQ
RNEFGEVCTGDSLDILAGDGLQSQDSFGKWMNYIMTDSPGSVDDPVLEPSISSGHHQFTV
PEHLFSITDVSPAWAFSNEKTKILVTGFFHKDCLHLSKSNMFCVCGEVRVPAEFVQAGVY
RCFLPPHSPGLFLLYMSLDGHKPISQVLNFEYRSPQLHAPVASSEDKSKWEEFQVQMRLA
HLLFSSFKGLNILSSKVPPNSLKEAKKFASKSTCISNSWAYLFKSVGDKRTSLPEAKDSF
FELTLKSKLKEWLLERVVEGSKTTEYDVHGQGVIHLCAMLGYTWAILLFSWSGLSLDFRD
KYGWTALHWAAYYGREKMVVDLLSAGAKPNLVTDPTSQNPGGLNAADIASKKGFDGLAAF
LSEQALVAQFNDMTLAGNISGSLQTGSTITVDTQNLTEDEVYLKDTLSAYRTAAEAAARI
QAAFREHSLKVQTKAIRFSSPEEEAQNIIAALKIQHAFRNFEVRKKMAAAARIQHRFRSW
KVRKEFLNMRRQAIKIQAAFRGFQVRKQYGKILWSVGVLEKAILRWRLKRKGFRGLQVDR
VEVEAVSDPNHEGDAEEDFYRASRKQAEERVERSVVRVQSMFRSKKAQEEYRRMKLAHDQ
AKLEYEGLLDPDMEMAD*
>orange1.1g002479m|Citrus_sinensis|CAMTA|orange1.1g002479m
MAELLVGSEIHGFHTLKDLDVANMMEEAKTRWLRPNEIHAILCNSKYFSINAKPVNLPKS
GTVVLFDRKMLRNFRKDGHNWKKKKDGKTVKEAHEHLKVGNEERIHVYYAHGEDSPTFVR
RCYWLLDKTLENIVLVHYRETHEGTPATPPNSHSSSISDQSAPLLLSEEFNSGAGHAYSA
GGKELQAPNESLTVQNHEMRLHELNTLEWDDLVVTNDSNDSTEPRGDKFSHFDQQNHTAI
KGAASNGSFFPSHDSYAEVSSGGCLTSLSQPIDRSNNTQFNNLDGVYSELMGTQSSVSSQ
RNEFGEVCTGDSLDILAGDGLQSQDSFGKWMNYIMTDSPGSVDDPVLEPSISSGHHQFTV
PEHLFSITDVSPAWAFSNEKTKILVTGFFHKDCLHLSKSNMFCVCGEVRVPAEFVQAGVY
RCFLPPHSPGLFLLYMSLDGHKPISQVLNFEYRSPQLHAPVASSEDKSKWEEFQVQMRLA
HLLFSSFKGLNILSSKVPPNSLKEAKKFASKSTCISNSWAYLFKSVGDKRTSLPEAKDSF
FELTLKSKLKEWLLERVVEGSKTTEYDVHGQGVIHLCAMLGYTWAILLFSWSGLSLDFRD
KYGWTALHWAAYYGREKMVVDLLSAGAKPNLVTDPTSQNPGGLNAADIASKKGFDGLAAF
LSEQALVAQFNDMTLAGNISGSLQTGSTITVDTQNLTEDEVYLKDTLSAYRTAAEAAARI
QAAFREHSLKVQTKAIRFSSPEEEAQNIIAALKIQHAFRNFEVRKKMAAAARIQHRFRSW
KVRKEFLNMRRQAIKIQAAFRGFQVRKQYGKILWSVGVLEKAILRWRLKRKGFRGLQVDR
VEVEAVSDPNHEGDAEEDFYRASRKQAEERVERSVVRVQSMFRSKKAQEEYRRMKLAHDQ
AKLEYEGLLDPDMEMAD*
>orange1.1g002539m|Citrus_sinensis|CAMTA|orange1.1g002539m
MADSRRFALGNQLDIEQILIEAQHRWLRPAEICEILRNYTKFRIAPESPHTPPSGSLFLF
DRKVLRYFRKDGHNWRKKKDGKTVKEAHERLKAGSVDVLHCYYAHGEENENFQRRSYWML
EEELSHIVLVHYREVKGNRTNFNRAKVAEGATPYSQENEETIPNSEVEGSQSSGFHPNSY
QMPSQTADTSLNSAQASEYEDAESVYNNQASSRFHSFLDLQQPVAEKIDAGLADPYYPSS
LTNNYQGKFSVVPGADFISPAQTDKSRNSNDTGLTYEPQKNLDFPSWEDVLQNCSQGVGS
QPEALGDIPNQGYDILGEPFTNSFGERKEFGSHLQTRGEWQASRNDSSHLSNWPMDQKVY
LDSAHDLTSQSCEQGAAHDGLLDSLRPPHAHPNMENDVHEQLPNAEHGHLLKSDPESSLT
IDGKSFYSSAIKQHLIDGSTEGLKKLDSFNRWMSKELGDVKESNMQSSSGAYWETVESEN
GVDDSGVSPQARLDTYMMSPSLSQDQLYSIIDFSPNWAYVSSEVKVLITGRFLMSQQEAE
NCKWSCMFGEIEVPAEIVAGGVLRCHTSSQKVGRVPFYVTCSNRLSCSEVREFEYRASHI
PDVDVADNCGDITSENLRMQFGKLLCLTSVSTPNYDPSNLSDISQLNSKISSLLKDENDD
WDLMLKLTAEEKFSSEEVKEKLVQKLLKEKLQVWLVQKAAEGGKGPCVLDHCGQGVLHFA
AALGYDWALEPTTVAGVNINFRDVNGWTALHWAAYCGRERTVASLIALGAAPGALSDPTP
KYPSGRTPADLASSIGHKGIAGYLAESDLSSALSAISLNKKDGDVAEVTGATAVQTVPQR
CPTPVSDGDLPYGLSMKDSLAAVRNATQAAARIHQVFRSRPRSQVITMSLCMLLQHEYKI
SSVVGRVGKIS*
>orange1.1g003097m|Citrus_sinensis|CAMTA|orange1.1g003097m
MLRNFRKDGHNWKKKKDGKTVKEAHEHLKVGNEERIHVYYAHGEDSPTFVRRCYWLLDKT
LENIVLVHYRETHEGTPATPPNSHSSSISDQSAPLLLSEEFNSGAGHAYSAGGKELQAPN
ESLTVQNHEMRLHELNTLEWDDLVVTNDSNDSTEPRGDKFSHFDQQNHTAIKGAASNGSF
FPSHDSYAEVSSGGCLTSLSQPIDRSNNTQFNNLDGVYSELMGTQSSVSSQRNEFGEVCT
GDSLDILAGDGLQSQDSFGKWMNYIMTDSPGSVDDPVLEPSISSGHHQFTVPEHLFSITD
VSPAWAFSNEKTKILVTGFFHKDCLHLSKSNMFCVCGEVRVPAEFVQAGVYRCFLPPHSP
GLFLLYMSLDGHKPISQVLNFEYRSPQLHAPVASSEDKSKWEEFQVQMRLAHLLFSSFKG
LNILSSKVPPNSLKEAKKFASKSTCISNSWAYLFKSVGDKRTSLPEAKDSFFELTLKSKL
KEWLLERVVEGSKTTEYDVHGQGVIHLCAMLGYTWAILLFSWSGLSLDFRDKYGWTALHW
AAYYGREKMVVDLLSAGAKPNLVTDPTSQNPGGLNAADIASKKGFDGLAAFLSEQALVAQ
FNDMTLAGNISGSLQTGSTITVDTQNLTEDEVYLKDTLSAYRTAAEAAARIQAAFREHSL
KVQTKAIRFSSPEEEAQNIIAALKIQHAFRNFEVRKKMAAAARIQHRFRSWKVRKEFLNM
RRQAIKIQAAFRGFQVRKQYGKILWSVGVLEKAILRWRLKRKGFRGLQVDRVEVEAVSDP
NHEGDAEEDFYRASRKQAEERVERSVVRVQSMFRSKKAQEEYRRMKLAHDQAKLEYEGLL
DPDMEMAD*
>orange1.1g003098m|Citrus_sinensis|CAMTA|orange1.1g003098m
MLRNFRKDGHNWKKKKDGKTVKEAHEHLKVGNEERIHVYYAHGEDSPTFVRRCYWLLDKT
LENIVLVHYRETHEGTPATPPNSHSSSISDQSAPLLLSEEFNSGAGHAYSAGGKELQAPN
ESLTVQNHEMRLHELNTLEWDDLVVTNDSNDSTEPRGDKFSHFDQQNHTAIKGAASNGSF
FPSHDSYAEVSSGGCLTSLSQPIDRSNNTQFNNLDGVYSELMGTQSSVSSQRNEFGEVCT
GDSLDILAGDGLQSQDSFGKWMNYIMTDSPGSVDDPVLEPSISSGHHQFTVPEHLFSITD
VSPAWAFSNEKTKILVTGFFHKDCLHLSKSNMFCVCGEVRVPAEFVQAGVYRCFLPPHSP
GLFLLYMSLDGHKPISQVLNFEYRSPQLHAPVASSEDKSKWEEFQVQMRLAHLLFSSFKG
LNILSSKVPPNSLKEAKKFASKSTCISNSWAYLFKSVGDKRTSLPEAKDSFFELTLKSKL
KEWLLERVVEGSKTTEYDVHGQGVIHLCAMLGYTWAILLFSWSGLSLDFRDKYGWTALHW
AAYYGREKMVVDLLSAGAKPNLVTDPTSQNPGGLNAADIASKKGFDGLAAFLSEQALVAQ
FNDMTLAGNISGSLQTGSTITVDTQNLTEDEVYLKDTLSAYRTAAEAAARIQAAFREHSL
KVQTKAIRFSSPEEEAQNIIAALKIQHAFRNFEVRKKMAAAARIQHRFRSWKVRKEFLNM
RRQAIKIQAAFRGFQVRKQYGKILWSVGVLEKAILRWRLKRKGFRGLQVDRVEVEAVSDP
NHEGDAEEDFYRASRKQAEERVERSVVRVQSMFRSKKAQEEYRRMKLAHDQAKLEYEGLL
DPDMEMAD*
>orange1.1g003650m|Citrus_sinensis|CAMTA|orange1.1g003650m
MAELLVGSEIHGFHTLKDLDVANMMEEAKTRWLRPNEIHAILCNSKYFSINAKPVNLPKS
GTVVLFDRKMLRNFRKDGHNWKKKKDGKTVKEAHEHLKVGNEERIHVYYAHGEDSPTFVR
RCYWLLDKTLENIVLVHYRETHEGTPATPPNSHSSSISDQSAPLLLSEEFNSGAGHAYSA
GGKELQAPNESLTVQNHEMRLHELNTLEWDDLVVTNDSNDSTEPRGDKFSHFDQQNHTAI
KGAASNGSFFPSHDSYAEVSSGGCLTSLSQPIDRSNNTQFNNLDGVYSELMGTQSSVSSQ
RNEFGEVCTGDSLDILAGDGLQSQDSFGKWMNYIMTDSPGSVDDPVLEPSISSGHHQFTV
PEHLFSITDVSPAWAFSNEKTKILVTGFFHKDCLHLSKSNMFCVCGEVRVPAEFVQAGVY
RCFLPPHSPGLFLLYMSLDGHKPISQVLNFEYRSPQLHAPVASSEDKSKWEEFQVQMRLA
HLLFSSFKGLNILSSKVPPNSLKEAKKFASKSTCISNSWAYLFKSVGDKRTSLPEAKDSF
FELTLKSKLKEWLLERVVEGSKTTEYDVHGQGVIHLCAMLGYTWAILLFSWSGLSLDFRD
KYGWTALHWAAYYGREKMVVDLLSAGAKPNLVTDPTSQNPGGLNAADIASKKGFDGLAAF
LSEQALVAQFNDMTLAGNISGSLQTGSTITVDTQNLTEDEVYLKDTLSAYRTAAEAAARI
QAAFREHSLKVQTKAIRFSSPEEEAQNIIAALKIQHAFRNFEVRKKMAAAARIQHRFRSW
KVRKEFLNMRRQAIKIQVILLCIVL*
>orange1.1g003660m|Citrus_sinensis|CAMTA|orange1.1g003660m
MAELLVGSEIHGFHTLKDLDVANMMEEAKTRWLRPNEIHAILCNSKYFSINAKPVNLPKS
GTVVLFDRKMLRNFRKDGHNWKKKKDGKTVKEAHEHLKVGNEERIHVYYAHGEDSPTFVR
RCYWLLDKTLENIVLVHYRETHEGTPATPPNSHSSSISDQSAPLLLSEEFNSGAGHAYSA
GGKELQAPNESLTVQNHEMRLHELNTLEWDDLVVTNDSNDSTEPRGDKFSHFDQQNHTAI
KGAASNGSFFPSHDSYAEVSSGGCLTSLSQPIDRSNNTQFNNLDGVYSELMGTQSSVSSQ
RNEFGEVCTGDSLDILAGDGLQSQDSFGKWMNYIMTDSPGSVDDPVLEPSISSGHHQFTV
PEHLFSITDVSPAWAFSNEKTKILVTGFFHKDCLHLSKSNMFCVCGEVRVPAEFVQAGVY
RCFLPPHSPGLFLLYMSLDGHKPISQVLNFEYRSPQLHAPVASSEDKSKWEEFQVQMRLA
HLLFSSFKGLNILSSKVPPNSLKEAKKFASKSTCISNSWAYLFKSVGDKRTSLPEAKDSF
FELTLKSKLKEWLLERVVEGSKTTEYDVHGQGVIHLCAMLGYTWAILLFSWSGLSLDFRD
KYGWTALHWAAYYGREKMVVDLLSAGAKPNLVTDPTSQNPGGLNAADIASKKGFDGLAAF
LSEQALVAQFNDMTLAGNISGSLQTGSTITVDTQNLTEDEVYLKDTLSAYRTAAEAAARI
QAAFREHSLKVQTKAIRFSSPEEEAQNIIAALKIQHAFRNFEVRKKMAAAARIQHRFRSW
KVRKEFLNMRRQAIKIQVILLCIVL*
>orange1.1g004027m|Citrus_sinensis|CAMTA|orange1.1g004027m
MADSRRFALGNQLDIEQILIEAQHRWLRPAEICEILRNYTKFRIAPESPHTPPSGSLFLF
DRKVLRYFRKDGHNWRKKKDGKTVKEAHERLKAGSVDVLHCYYAHGEENENFQRRSYWML
EEELSHIVLVHYREVKGNRTNFNRAKVAEGATPYSQENEETIPNSEVEGSQSSGFHPNSY
QMPSQTADTSLNSAQASEYEDAESVYNNQASSRFHSFLDLQQPVAEKIDAGLADPYYPSS
LTNNYQGKFSVVPGADFISPAQTDKSRNSNDTGLTYEPQKNLDFPSWEDVLQNCSQGVGS
QPEALGDIPNQGYDILGEPFTNSFGERKEFGSHLQTRGEWQASRNDSSHLSNWPMDQKVY
LDSAHDLTSQSCEQGAAHDGLLDSLRPPHAHPNMENDVHEQLPNAEHGHLLKSDPESSLT
IDGKSFYSSAIKQHLIDGSTEGLKKLDSFNRWMSKELGDVKESNMQSSSGAYWETVESEN
GVDDSGVSPQARLDTYMMSPSLSQDQLYSIIDFSPNWAYVSSEVKVLITGRFLMSQQEAE
NCKWSCMFGEIEVPAEIVAGGVLRCHTSSQKVGRVPFYVTCSNRLSCSEVREFEYRASHI
PDVDVADNCGDITSENLRMQFGKLLCLTSVSTPNYDPSNLSDISQLNSKISSLLKDENDD
WDLMLKLTAEEKFSSEEVKEKLVQKLLKEKLQVWLVQKAAEGGKGPCVLDHCGQGVLHFA
AALGYDWALEPTTVAGVNINFRDVNGWTALHWAAYCGRPNTCRSGFFHWTQRNCWLSC*
>orange1.1g004380m|Citrus_sinensis|CAMTA|orange1.1g004380m
MADSRRFALGNQLDIEQILIEAQHRWLRPAEICEILRNYTKFRIAPESPHTPPSGSLFLF
DRKVLRYFRKDGHNWRKKKDGKTVKEAHERLKAGSVDVLHCYYAHGEENENFQRRSYWML
EEELSHIVLVHYREVKGNRTNFNRAKVAEGATPYSQENEETIPNSEVEGSQSSGFHPNSY
QMPSQTADTSLNSAQASEYEDAESVYNNQASSRFHSFLDLQQPVAEKIDAGLADPYYPSS
LTNNYQGKFSVVPGADFISPAQTDKSRNSNDTGLTYEPQKNLDFPSWEDVLQNCSQGVGS
QPEALGDIPNQGYDILGEPFTNSFGERKEFGSHLQTRGEWQASRNDSSHLSNWPMDQKVY
LDSAHDLTSQSCEQGAAHDGLLDSLRPPHAHPNMENDVHEQLPNAEHGHLLKSDPESSLT
IDGKSFYSSAIKQHLIDGSTEGLKKLDSFNRWMSKELGDVKESNMQSSSGAYWETVESEN
GVDDSGVSPQARLDTYMMSPSLSQDQLYSIIDFSPNWAYVSSEVKVLITGRFLMSQQEAE
NCKWSCMFGEIEVPAEIVAGGVLRCHTSSQKVGRVPFYVTCSNRLSCSEVREFEYRASHI
PDVDVADNCGDITSENLRMQFGKLLCLTSVSTPNYDPSNLSDISQLNSKISSLLKDENDD
WDLMLKLTAEEKFSSEEVKEKLVQKLLKEKLQVWLVQKAAEGGKGPCVLDHCGQGVLHFA
AALGYDWALEPTTVAGVNINFRDVNGWTALHWAAYCGR*
>orange1.1g005128m|Citrus_sinensis|CAMTA|orange1.1g005128m
MAQTRRYVPNQQLDLEQILQEAQYRWLRPTEICEILRNYQKFHLTPDPPVRPPAGSLFLF
DRKALRYFRKDGHRWRKKKDGKTVKEAHEKLKAGSIDVLHCYYAHGEDNENFQRRSYWML
DGQLEHIVLVHYREVKEGYKSGRSAADPGSQIESSQTSSARSLAQANSSAPAAQTSHASI
PNKIDWNGQAVSSEFEDVDSGHGSGTPSVAQSIYGSMSQNASLVAASIAGLPELSRHPQW
FAGSKINHGSGSSMWPQIDNSSRNATSVLDQHGHQNFYVGQPSGADFITHKLTDARLASD
STIANIGTCGERLITDIDVHAVTTSSQGASQVLLEHNFNLINNQCQNCPVPEVTVASVSQ
AGIKPKEELGELKKLDSFGRWMDQEIGGDCDDSLMASDSGNYWNTLDAENDDKEVSSLSH
HMQLEMDSLGPSLSQEQLFSIRDFSPDWAYSGAETKVLIIGMFLGTKKLSSDTKWGCMFG
EIEVPAEVLTDNVIRCQAPSHAAGRVPFYITGSNRLACSEVREFEYREKPSKAGYPVASK
IAPEDEVRLQTRLAKFLYLDPERKWFDCTIEDCNKCKLKNTIYSMRGDSEKDWGRVDESP
MAIEGDCPNSRDKLIQNLLRNRLCEWLVWKIHEGGKGPNVIDDGGQGVVHLAAALGYEWA
MRPIIATGVSPNFRDARGRTALHWASYFGSWEQLRVRLRIQHQHFLEGKLLLI*
>orange1.1g005246m|Citrus_sinensis|CAMTA|orange1.1g005246m
MAQTRRYVPNQQLDLEQILQEAQYRWLRPTEICEILRNYQKFHLTPDPPVRPPAGSLFLF
DRKALRYFRKDGHRWRKKKDGKTVKEAHEKLKAGSIDVLHCYYAHGEDNENFQRRSYWML
DGQLEHIVLVHYREVKEGYKSGRSAADPGSQIESSQTSSARSLAQANSSAPAAQTSHASI
PNKIDWNGQAVSSEFEDVDSGHGSGTPSVAQSIYGSMSQNASLVAASIAGLPELSRHPQW
FAGSKINHGSGSSMWPQIDNSSRNATSVLDQHGHQNFYVGQPSGADFITHKLTDARLASD
STIANIGTCGERLITDIDVHAVTTSSQGASQVLLEHNFNLINNQCQNCPVPEVTVASVSQ
AGIKPKEELGELKKLDSFGRWMDQEIGGDCDDSLMASDSGNYWNTLDAENDDKEVSSLSH
HMQLEMDSLGPSLSQEQLFSIRDFSPDWAYSGAETKVLIIGMFLGTKKLSSDTKWGCMFG
EIEVPAEVLTDNVIRCQAPSHAAGRVPFYITGSNRLACSEVREFEYREKPSKAGYPVASK
IAPEDEVRLQTRLAKFLYLDPERKWFDCTIEDCNKCKLKNTIYSMRGDSEKDWGRVDESP
MAIEGDCPNSRDKLIQNLLRNRLCEWLVWKIHEGGKGPNVIDDGGQGVVHLAAALGYEWA
MRPIIATGVSPNFRDARGRTALHWASYFGRLGCYLEVLIKFLIYIL*
>orange1.1g006569m|Citrus_sinensis|CAMTA|orange1.1g006569m
MAELLVGSEIHGFHTLKDLDVANMMEEAKTRWLRPNEIHAILCNSKYFSINAKPVNLPKS
GTVVLFDRKMLRNFRKDGHNWKKKKDGKTVKEAHEHLKVGNEERIHVYYAHGEDSPTFVR
RCYWLLDKTLENIVLVHYRETHEGTPATPPNSHSSSISDQSAPLLLSEEFNSGAGHAYSA
GGKELQAPNESLTVQNHEMRLHELNTLEWDDLVVTNDSNDSTEPRGDKFSHFDQQNHTAI
KGAASNGSFFPSHDSYAEVSSGGCLTSLSQPIDRSNNTQFNNLDGVYSELMGTQSSVSSQ
RNEFGEVCTGDSLDILAGDGLQSQDSFGKWMNYIMTDSPGSVDDPVLEPSISSGHHQFTV
PEHLFSITDVSPAWAFSNEKTKILVTGFFHKDCLHLSKSNMFCVCGEVRVPAEFVQAGVY
RCFLPPHSPGLFLLYMSLDGHKPISQVLNFEYRSPQLHAPVASSEDKSKWEEFQVQMRLA
HLLFSSFKGLNILSSKVPPNSLKEAKKFASKSTCISNSWAYLFKSVGDKRTSLPEAKDSF
FELTLKSKLKEWLLERVVEGSKTTEYDVHGQGVIHLCAMLGYTWAILLFSWSGLSLDFRD
KYGWTALHWAAYYGRYESSSYHIYQISMQLVRLSLYALYK*
>orange1.1g024223m|Citrus_sinensis|CAMTA|orange1.1g024223m
MQAGYEIDVLFKEAKSRWLKPEEVLFVLQNHEKFGLTEAPPQKPPSGSLFLFNTRILDFF
REDGHIWRKMKNTRIVSEAHERLETADGLALDCYYAFGKQNPNFQRRVYSMAAYLYGHLV
LVHYRDVSLTKASITKVDLECIFPITNFVLELPSAVFDQLSSVRKPQYALLSMLMSFAAL
LICIVELICTCRKQRVRWKWIRTLPWLYHPRNRPFCDFKDIIGPVCALCQCIFAAVTYGF
ARQHADSPIKVSFWPIVFASGLLLSKHLAK*
>orange1.1g044976m|Citrus_sinensis|CAMTA|orange1.1g044976m
MMLAGYDVDFLFREAQTRWLKPAEVLFILQNYDKYELTQEPPQKPNSGSLFLFNKRVLRF
FRKDGHNWRKKKDGRAVGEAHERLKVGNAEALNCYYAHGEQNPNFQRRSYWMLDPAYEHI
VLVHYREITEGRPSPGSVVVSPGASSTFTLSPASYVTPNPGPTSLKSDFYEPYQSISSPS
SIEVTSEMASKDNAVDSKGGSTSSEAEVSQALRKLKEQLSLNDDMFEEIDSLSRQDLDSE
SKISQQDQNSTNQFQLHNNFYQDHIGVPLEADLRLTVAQKQKFAIREISPDWGYANESTK
VIIVGSFLCDPSESAWSCMFGDTEVPLQIIQEGVIRCEAPPRLPGKVTLCITSGNRESCS
EVKEFDYRVKPNSYDNWSQKEATKSHDELLLLVRFVQMLLSDSSVNKEEGVELGYHELRG
MKADDDLWGQVIDSLLVGSGNSLDTIDWLLQEVLKDKLQQWLSSKSLRESDQPGCSLSKK
EQGIIHMVAGLGFEWALNPILSCGVSINFRDINGWTALHWAARFGREKMVAALLASGASA
GAVTDPNPLDPTGRTPAFIAASSGHKGLAGYLSEVALTSHLSSLTLEESELSKNSAEVQA
EITVNSISNGNISSTEDQLSLKDTLAAVRNAAQAAARIQSAFRAHSFRKRQQRDLAAIGA
SLDEYGINPDDIPGLSAISKLAFRNARDHNSAALSIQKKYRGWKGRKDYLAIRQKVVKIQ
AHVRGYQVRKKYKVIWAVGVLDKVILRWRRKGVGLRGFRPETESNDESDDEDILKVFRRQ
KVDATIDESVSRVLSMVDSPTARNQYRRMLERYRQAKAELGETSEAAALSAGDAVDMDDE
STYRFV*
>fgenesh1_pg.11_#_47|Coccomyxa_subellipsoidea_C-169|CAMTA|fgenesh1_pg.11_#_47
MGQLAVPAEQLGSGAASSTEQLPKVLRDILTKARTSWLRNQEVVDLLTNYRSYRFRVSKE
PPQKPPGGSLFLFNRKTVRFFRKDGHDWRKKSDGKTVRETHEKLKVGNKEILNCYYAHAE
DALQRRCYWLLDGDDNVVLVHYLSSNPHANCVLRSPSLNGNPSFSGAMPLNALEGPPSYP
QVGTSTAWDAAPASGMSRTNSVPENFGSSSNGAAGQQPAALPTMFTVTTGDVITRTASGE
GAVALELPQLPALRLEFKGTSPSSGPADATLRPACALQSQDIARSLAHSGSTGRLSRDTS
STLAGGLQRRDPSLKLGLGL*
>Genemark1.2565_g|Coccomyxa_subellipsoidea_C-169|CAMTA|Genemark1.2565_g
MQPLEGPLARMDSDADVKLIIAMDKGGCEANVVLRRDAQQEDILKAYVQGYMLLHSNAPM
GQQPQRLPPGTAKLPAQSLSPDNPRFPQKVRDILHKAQSAWLKNTEVCDLLLHYAEYNLP
VARDPPNLPPGGSLFLFDRRAVRFFRKDGHNWRKKADGKTVRETHEKLKVGNVEMLNCYY
AHADTEEGAQQATRLQRRCYWLLESEDDIVLVHYLNIDKAKGKTEDSWAPSDPEMGRRPG
FTVTSGGVHGMPGLGIQGLAGHPAHQLLQQHHHQQHPVDPYIPLMPSLSLDSFFGAYDDR
DAAQRAQAPPPMMENVLPAWEDLSNGPSNSLQAAADWRSMLRGDSLSMGLSEGPTAALVE
HGANMMMIEQGAQQPETWAQDIPVAMRTPSLEARQARAAAVMRQNAELQQRQSSLERRAA
YQKSLLAANRDQMQARPQSPLLFRQHQAAAAAMLQQAQQGGQANGMPYNLNAFQQRLLAA
ARQGPPGAGGGPMHGQMPGIGFRPQEPQAAAQAAALAGLAGQMQPPHYNQQMPPPPPPQR
PFMAANTSGASAAPGVGMPQARLPPLQQGAYQGGPAAGPVPADWARAYREQQHKAAQAAI
ARSAKWGTTDPPLRPVPLRQGSAPGPLDISPSGSAGPSPGKPPLAATEGFPKMSKLDALL
MQQQQQQQQHSGSSSGEGKQTMSSPGALGAHASASGDQILHHASSAGQLGAIGTQVKMDE
TASEGTVTGTPLGRAERPASKVAKALALEAQLRSVDGAVMEQLQTARAESGCSASLDSKV
QKLEEDLDHLEASSRQLLQDSVQGPGMEAAGVAMQEPATSGTHTSSLSHAPSASLELLDF
SPEWDFTLGGTKVIVTCREVDGDITSNCPVCVMFDKEQVPAARLQAGVYRCHAPPHEAGT
VGLCVTYGDGRPRSNVQPFTYRGTPLTARAQDDLARAAIPDRDLQLRLIHMLMSSSKGAT
SSSTVSPASPSNSSDSNTHKQHASPSRTAAPTAGSATVEVALEDNPNALQYLSDDLREKL
LQTLLERRLKQFTSDVREGKAQQGSGWSPSFAVNRRAQSGLALVHILAALGYDWGLQLLI
PLGALLDLQDAWGRTALHWAATYACEATVVLLLVRCAHPAPLSHGGEAQPRATPADMAAG
NGHAGIAAFLSEQALLRLAKDNNVSLDEPADSRTGDQSMSALRKRARSLRRADSASELPL
LREAMAAPDGASKFPEEEGDEGTSPKEVLARVKKLAERVRQALTRAACRRAAMEQQSLRR
HKKEGDAVARIESSLQAWQAVQQAVQRGIAQSDSDAAARRLVRLGERISCINACLRDAIK
RSLGCGGASSALAPVDEAAALPITGNSMVLDYGSDSDAHAMAGDSLLRRRSLIRLRESRR
RDSITKIKGFESDTSIRQFLARGREGSKADEGGPSQLDIRDLRSLSLSFPSFSVVGPPIG
VSLPDCDLRELRNFIAGASAKVHRSAFGTLASASNAKAAAAPARAGAAPEASAEMALVQK
AVAHIEALQEEGPGHAQYLRLCQAYTQLTTTQPWGTFKQARRGSLSNAV*
>Cc02_g21520|Coffea_canephora|CAMTA|Cc02_g21520
MAGSGSQNLGFRLDIKQILSEAQHRWLRPAEICEILRNYQKFYITPEPPVKPASGSVFLF
DRKVLRYFRKDGHNWRKKKDGKTVKEAHEKLKVGSVDMLHCYYAHGEENENFQRRSYWML
EQDLMHIVFVHYLEVKGNKANIQCLKDAGTVSSNSQDDSSLSFGSPANSDRLASPYTDMT
SPTSTLTSACEDAESEINHPASSTFHPYLDTTQEDFRGLENLDAGFSSSYNVLQSLGSQP
TSSASVHDGRTVDHPESNFVPGVERTLDSASWEEVLGQCTTGMVGGGQKSWNPPAHQANW
QGDCLSPMQGVPLGQNLIPDSAYYGKGSLWEQKSLSALLQSAADPFYMRPDGQEDEAVER
DVQKLRQNVEAGYMMSYKAENGMPSAGSGNCSLVLKQPHLSGIQAEESLKKVDSFSRWMA
KELGEVEELPLQSTNGYSWSVIQTEDVVGDSCTPTQLQLDADTLNFSLSHEHLFSITDFS
PNWAYSRLETKVLITGRFLKSGQEFTRYKWSCMFGELEVPAEVLSEGVLCCHAPPHKAGL
VPFYVTCSNRLACSEVREFEYRAGPSQEIDFADIPGSDAIEMHLQRRLEKLFLTGPIGST
QSVSETITDKNVVVNKIFLLMEAEYNQMATLSPRDVSPPKGIEEQHGEKLLKEKFYTWLI
QKVTEGGKGPSLLDDEGQGVLHLAAALGFNWAIKPVIISGISIDFRDVNGWTALHWAALC
GREDTVAVLVSLGAAPGALTDPSAEHPLGRTPADLASANGHKGIAGFLAECSLTTHLSRL
TVKDSKDDDTLQYSEAKAIKTVSERVASPITEQDVPDSLSLKDSMAAVSNATQAAARIHQ
IFRIQSFQRKQLDIQHINESSSMDEHTLSLIAAKTSRLGKNDWTAHGAAISIQKKFRGWK
KRKEFLIIRQRIVKIQAHVRGHQVRKKYKTIIWSVGILEKVILRWRRKGSGLRGFRPDAV
AKCPSAENMPRKDDDYDFLQEGRKQTEERLQKALSRVKSMAQYPEARAQYRRLLTVAEGF
RETEDTSNPTLSGSEDVSYADEELFDVEKLSDHDTFMSMAFE*
>Cc03_g01050|Coffea_canephora|CAMTA|Cc03_g01050
MAAIAGSEIHGFRTMKDLDIGNILEEAKGRWLRPNEIHAILCNYKHFNVQVKPVNLPPSG
TIVLFDRKMLRNFRKDGHNWKKKKDGKTVKEAHEHLKVGNEERIHVYYAHGEDNPTFVRR
CYWLLDKSLEHVVLVHYRETQEGSPSTPLNSNSSSALSDPSQSLVISEESDSAADRAYYS
RERADLDPNCSVNIKDHELRLHEINTLEWDELLVQDDPNKLIGPQEGKYSSELSYQYGMN
GYGITSDSISDNKLPVESYLEKFPGQVSMNNSGNLNVPANLCFQTMGAPTANLLLKDSEQ
MTLFAGDSLEHASKDGLQTQDSFGKWISNVIADSPLPLDDTTLDSSMSTNQSFASPHMNI
PQFSAAKQIFNITEISPSWALSSEETKILVVGYFHEGQSNLSRPNLFCICGNACAHAEPV
QSGVFRCVVSPQAPAFVNLFLSFDGHTSISQVVMFEFRAPIVDNPAISEERSSWEEFEVQ
MRLAHLLFSTSRSFNILSTKVTPTALKEAKNFARKTSHIKNHWEFLTKSIKAKEMSFPDA
KNCLFELTLQNRLLEWLLERVAEGCQISERDEQGQGVIHLCAILGYTWAVYPFSWSGLSI
DYRDKFGWTALHWAAYYGREPMVAKLLTAGAKANLVTDPTSENPGGFTAADLASKNGHEG
LGAYLAEKALVQHFQDMTLAGNVSGSLQTAKSDSVEPGNFSEDELYLKDTLAAYRTAADA
AARIQAAFREHSLKVQTLAVESSNPEIEARNIVAAMKIQHAFRNFETRKKMAAAARIQHS
FRTWKMRRDFLNMRRQAIRIQAVFRGFQVRKQYRKIIWSVGVLEKAILRWRLKRKGFRGL
HVNPDEVVNNQKEENDVEEDFFRASRKQAEERVERSVVRVQAMFRSKLAQEEYRRMKLAY
NNAAREYEEFENPDGMRED*
>Cc07_g15120|Coffea_canephora|CAMTA|Cc07_g15120
MSLSGGSLFLFDRKVLRYFRKDGHNWRKKKDGKTVKEAHERLKAGSIDVLHCYYAHGEDD
ENFQRRSYWMLEEELSHIVLVHYREVKGNRTNYNRVREIGEAIPNTQESEDDAPNSEFNS
NSTSKFHSYGYQVTSQITDTVSLNSAQASEYEDAESAYTQQSTSGFHTFLEIQPPVLQKA
EDGYQGQFSGVPDVNFASIPQGEKDQSTTGAGLSYMPEGHLDFPSWGNVLDSRNGGYQSV
NFQPSVSATQHGTINVMPGGMNDILGQALTDGLGKRQDSDAHVGGLEQWQTSEVDASSLS
KWHMDQKLNLPSGRNLSTSFNEANNAELPNSSETFSMLKSPIETDVQVDLIRAESGISAK
SAFNGNLGIEGKAEYPTLRQPLLDGVLKEGLKKLDSFDRWMSRELGDVNESHIQSSSGTY
WETVGNDDGLGDSNIAPQVHIDSYMMSPSIAQDQLFSIIDFSPNWAYSGSEMKVLIMGRF
LKSQEELGKYKWACMFGEVEVQAEVIANGALRCLTPLHEAGRVPFYVTCSNRLACSEVRE
FEFRVSNVKDDDVALLTSGIIDECQLLTRFGKLLTTGSHNYQDTIPGIMDQLSTLRSKIE
SLVINDNNEWEGMLNLTPEEFSVDKVKDQLLVKLLKDRLYLWLRQKVAEGGKGPSMLDEG
GQGVLHLAAALGYDWALSPTIAAGVSVNFRDLNGWTALHWAASFGRERTVASLISLGASP
GALTDPTPKYPSGIPPAELASNNGHKGIAGYLAESTLSSHLSSLKVKDDKEGYKDDKEDY
NGEGSGANVVQTASERTATPIADGDLPVLSLKDSLAAVRNATQAHARIHQVFRVQSFQRK
QQNEYGSSGLGISDERALSLLSAKTKRAGQRDEPVHAAATQIQKKFRSWKGRKEFLQKRQ
QIIKIQAHVRGHQVRKNYRSIIWSVGILEKVILRWRRKGSGLRGFKPEAPPVETSIQGSS
SKEDDYDFLKEGRKQTENRLQKALARVKSMVQYPEARDQYRRLLNVVSDMQETKAVYDRA
LDNSDEAADFDEDLIDLDALLDDDPLM*
>Cc07_g15130|Coffea_canephora|CAMTA|Cc07_g15130
MAESRRYALGAQLDIEQILVEAQHRWLRPAEICEILRNYQKFRIAPEPPNRPPSMIILSS
SSL*
>Cc11_g17060|Coffea_canephora|CAMTA|Cc11_g17060
MSQSGYNLNDLVREAQSRWLKPAEVLFILQNHENQMITNQPPQKPGSGSLFLFNKRVLRF
FRKDGHSWRRKRDGRTVGEAHERLKVGNVEALNCYYAHGEQNPNFQRRSYWMLNPAYEHI
VLVHYRDISEARNNAGTISQFSPISSSTFSQSPISGNTQQLGSSPLLGESYEQIHNLSSP
GSVEFSSSVVIKSNGMNYSQDIERTEEVTSSSSHDISQALRRLEEQLSLNDDRLEEIGNC
YTQNENSHDSEKSTQGQTPSVPGQGYEIEHQQQSLGHEGWTEMLDGCNSSEDVLAQVRHV
DKFDRNVRMNNHYEHSSSACVGVLLDEWTKELVAEQDGYTWLDYGGTNAQDVSLPVAKEV
QNLAYPAYSAAVKTYMTNPDNYTTLFDHNQIGISLEEDLGLTIAQKQKFTIQEISPEWAY
ASETTKVFIIGSFLCDPLDAAWTCMFGDIEVPVQIIQEGVICCHAPHHSPGNVTICVTSG
NRESCSEVREFEYRVKPTVCSHCSQPQREASRSPEEMLLLVRFVQLLLSNPSMQKGDTSE
SGVDLLGKSRADEDSWGQVIEALLAGTSTLSITTDWLLEELVKDKLQNWLSSKSQDDNMP
CCSLSKKEQGVIHIISGLGFEWALHPFLKSGVNVNFRDINGWTALHWAARFGREKMVAAL
IAAGASAGAVTDPNSKDPTGKTAASVAATWGHKGLAGYLSEVALTSHLFSLTLEESELSK
GSADVEAERTLINIPKTSPTTNEDQLSLKDSLAAARNAAQAAARIQSAFRAHSFRRRQQK
EFDISAASSTSRDEYGILLSDIPELSAASKFAFRNSRDYNSAALSIQKKYRGWKGRKDFL
AFRQKVVKIQAHVRGYQVRKNYRVCWAVGILEKVVLRWRRRGVGLRGFRLETDAIDESED
EDILRVFRKQKVDATIDEAVSRVLSMVESPGARQQYRRILEKYRQAKAELDGAEREISST
SYDVSSMENDDIYQFV*
>MELO3C003208P1|Cucumis_melo|CAMTA|MELO3C003208P1
MADNRRYVPIQQLDLVQILQEAQKRWLRPAEICEILRNYKKFQLAPDPPVQPPAGSLFLF
DRKALRYFRKDGHRWRKKKDGKTVKEAHEKLKAGSVDVLHCYYAHGEDNENFQRRSYWML
DGQLEHIVLVHYREVKEGCKSGMSRVSVDPGLQAEGCQGVSTPFFLQEPSLVGSVHASCP
FNLSQTVPSGNGGMDSSLVGSVHASCPFNLSQTVPSGNGGMDSSGRNKSGVTSHVHQVFK
SSIPPASFPKGDVSGSSDLCGQEIVIIQSATTDSITHKPTDARFDSSGLVENMVNSESGL
IADSKVPAVKAVSQRFVQIEKTTHDNLDLEGLGELRKLDSFGRWMDKEIGRDCNDSLMTL
DSRSYWCGLDAGNDEKEDSSLSHHMQLDVNSLEPSLSQEQLFSIFDFSPDWTYSGNVTKV
LVVGSFLGSNKLPVETQWGCMFGEVEVSAEVLTNNVLRCRTPPLHAPGRIPFYVTCCNRL
ACSEVREFEYREKPPTLSVPNATKCAPEDELWFQMRLIRLLNLGSEENLLKCSIEKCEKC
QIIGLINSSRSDVAKWTMTEGSLKSDGMNHRDYMIQSLLEDKLCKWLAYKVHDGTMGTHV
LDDEGLGVIHLAAALGYAWAIGSIIASGLSPNFRDSNGRTALHWASYFGREETVTTLVSL
GVSPGAVDDPTSGFPRGQTAADLASSRGHKGIAGYLAEADLKAHSCTLTDGENFKDNIKE
NANIDEAIETVDVVPSQLAEDELLSLKGSLAAVRKSVNAAALIHAAFRARSFRHKQLMGS
DKGMIHEDSPDLVALGILNKAEKIHYEDYLHVAAVRIQQNYRGWKGRREFLKIRNRIVKI
QAHVRGHQVRKEYRKVIWSVSIVEKAILRWRRKRVGLRGFKAEGAMGEVVTPHPKMDKSD
EYEFLRIGRQLKYADVEKALSRVKSMARSPEARRQYMRLVANFNKFKINDEETSSSNQGG
SSQEIHKEKHMHSFAA*
>MELO3C018642P1|Cucumis_melo|CAMTA|MELO3C018642P1
MADRGSYGLAPRLDIEQLLIEAKHRWLRPAEICEILRNYTKFRIASEPPDRPSSGSLFLF
DRKVLRYFRKDGHKWRKKKDGKTVREAHEKLKVGSIDVLHCYYAHGEENENFQRRSYWML
EEHLMHIVFVHYLEVKGNRTNVGAVVETDEVSTSSQKSSTKSSSYSSSHNQAASENADSP
SPTSTLTSFCEDADNDTYQATSRFHSFPTSPKMGNGLLVNKPDAGQSNFYFPHSSSNNVE
GWSSVPAVDYVAQVQKDGLGGNSGDTSMMGSQKTLSSASWEEILHQCTTGYQTVPSHVLT
SSIEPLSSGIVIGQENSTPDKILTSNSAIKEDFGNSLTMTSNWQVPFEDNTLSFSKEHVD
HFPDLYSVCDIDSRLTAQKSHDATFGSGHEMFCAHPGKQNEEILPNLELQFKEGESYPAM
RLSSDNDMPKEGTISYSLTLKQSLIDGEESLKKVDSFSRWVSKELGEVDDLHMHPSSGLS
WTTVECGDMVDDSSLSPSISEDQLFSITAFSPKWTVTDLETEVVVIGRFLGNNNGTNCHW
SCMFGEVEVPAEVLADGILCCHAPPHSVGRVPFYVTCSNRVACSEVREFDYLAGSAQDVD
VTDIYTAGATEELRMHLRFERLLSLEPSDPSNDLSEGALEKQNLIRELITIKEEDDSYGE
DPNPQNDQIQHQSKEFLFVKLMKEKLYSWLIHKVIEGGKGPNILDGEGQGVIHLAAALGY
DWAIRPIVAAGVSINFRDINGWTALHWAALCGRELTVVTLITLDASPGLMSDPSPEVPLG
IVPADLASINGHKGISGFLAEAALTSYVSSISMAETVDDGVSDVSKTKAVQTVSERKATP
VNDGFGDLSLKDSLTAVCNATQAAGRIYQILRVQSFQRKKLSECGTDEFGSSDNSILSFM
KARARKSGLSNNPAHAAAVQIQKKFRGWRMRKEFLLIRQRIVKIQAHVRGHQVRKQYRKI
VWSVGMIDKIILRWRRKGSGLRGFRSDAVAKDPPSLMAPPTKEDDYDFLKEGRRQTEERF
QKALTRVKSMAQYPEGRDQYRRLLTVVQKCRETKGSAMVVTSTSEEVIEGDDMIDIDTLL
DDDALMSMTFD*
>MELO3C018642P2|Cucumis_melo|CAMTA|MELO3C018642P2
MADRGSYGLAPRLDIEQLLIEAKHRWLRPAEICEILRNYTKFRIASEPPDRPSSGSLFLF
DRKVLRYFRKDGHKWRKKKDGKTVREAHEKLKVGSIDVLHCYYAHGEENENFQRRSYWML
EEHLMHIVFVHYLEVKGNRTNVGAVVETDEVSTSSQKSSTKSSSYSSSHNQAASENADSP
SPTSTLTSFCEDADNEDTYQATSRFHSFPTSPKMGNGLLVNKPDAGQSNFYFPHSSSNNV
EGWSSVPAVDYVAQVQKDGLGGNSGDTSMMGSQKTLSSASWEEILHQCTTGYQTVPSHVL
TSSIEPLSSGIVIGQENSTPDKILTSNSAIKEDFGNSLTMTSNWQVPFEDNTLSFSKEHV
DHFPDLYSVCDIDSRLTAQKSHDATFGSGHEMFCAHPGKQNEEILPNLELQFKEGESYPA
MRLSSDNDMPKEGTISYSLTLKQSLIDGEESLKKVDSFSRWVSKELGEVDDLHMHPSSGL
SWTTVECGDMVDDSSLSPSISEDQLFSITAFSPKWTVTDLETEVVVIGRFLGNNNGTNCH
WSCMFGEVEVPAEVLADGILCCHAPPHSVGRVPFYVTCSNRVACSEVREFDYLAGSAQDV
DVTDIYTAGATEELRMHLRFERLLSLEPSDPSNDLSEGALEKQNLIRELITIKEEDDSYG
EDPNPQNDQIQHQSKEFLFVKLMKEKLYSWLIHKVIEGGKGPNILDGEGQGVIHLAAALG
YDWAIRPIVAAGVSINFRDINGWTALHWAALCGRELTVVTLITLDASPGLMSDPSPEVPL
GIVPADLASINGHKGISGFLAEAALTSYVSSISMAETVDDGVSDVSKTKAVQTVSERKAT
PVNDGFGDLSLKDSLTAVCNATQAAGRIYQILRVQSFQRKKLSECGTDEFGSSDNSILSF
MKARARKSGLSNNPAHAAAVQIQKKFRGWRMRKEFLLIRQRIVKIQAHVRGHQVRKQYRK
IVWSVGMIDKIILRWRRKGSGLRGFRSDAVAKDPPSLMAPPTKEDDYDFLKEGRRQTEER
FQKALTRVKSMAQYPEGRDQYRRLLTVVQKCRETKGSAMVVTSTSEEVIEGDDMIDIDTL
LDDDALMSMTFD*
>MELO3C018642P4|Cucumis_melo|CAMTA|MELO3C018642P4
MADRGSYGLAPRLDIEQLLIEAKHRWLRPAEICEILRNYTKFRIASEPPDRPSSGSLFLF
DRKVLRYFRKDGHKWRKKKDGKTVREAHEKLKVGSIDVLHCYYAHGEENENFQRRSYWML
EEHLMHIVFVHYLEVKGNRTNVGAVVETDEVSTSSQKSSTKSSSYSSSHNQAASENADSP
SPTSTLTSFCEDADNDTYQATSRFHSFPTSPKMGNGLLVNKPDAGQSNFYFPHSSSNNVE
GWSSVPAVDYVAQVQKDGLGGNSGDTSMMGSQKTLSSASWEEILHQCTTGYQTVPSHVLT
SSIEPLSSGIVIGQENSTPDKILTSNSAIKEDFGNSLTMTSNWQVPFEDNTLSFSKEHVD
HFPDLYSVCDIDSRLTAQKSHDATFGSGHEMFCAHPGKQNEEILPNLELQFKEGESYPAM
RLSSDNDMPKEGTISYSLTLKQSLIDGEESLKKVDSFSRWVSKELGEVDDLHMHPSSGLS
WTTVECGDMVDDSSLSPSISEDQLFSITAFSPKWTVTDLETEVVVIGRFLGNNNGTNCHW
SCMFGEVEVPAEVLADGILCCHAPPHSVGRVPFYVTCSNRVACSEVREFDYLAGSAQDVD
VTDIYTAGATEELRMHLRFERLLSLEPSDPSNDLSEGALEKQNLIRELITIKEEDDSYGE
DPNPQNDQIQHQSKEFLFVKLMKEKLYSWLIHKVIEGGKGPNILDGEGQGVIHLAAALGY
DWAIRPIVAAGVSINFRDINGWTALHWAALCGRQGY*
>MELO3C021280P1|Cucumis_melo|CAMTA|MELO3C021280P1
MDIIGRKKRDGKTVKEAHEHLKVGNVERIHVYYAHGLDSPTFVRRCYWLLDKTLEHIVLV
HYRETQEMSPSTSLNSNSGSVSNPPTPWLLSEELDSKAAHVYSIGENELSEPSDTTTVMT
HEQRLHEINTLEWDDLLVKDEPFKPAMPKGDKLSSFDQQNQVPINATSNFVGEMSSSSNP
VESTGMANGNISFTGSANLLLRGQTNLNVEKRDSIAINSMDNLLDERLQSQDSFGRWINE
VIIESPGSVIDPAIEPSISSVHNSYRDSTLYHSQTLAMEQIFNITEVSPAWALSTEKTKI
LIIGYFHNDFVHLAKSNLLVVCGDTSVNLDFVQPGVYRCLVPPHSPGLVHLYVSVDGHKP
ISQALNFEYRAPNLEVPVVASEQIQKWEEFQIQMRLAHMLFSTSKILSMMSTKLSPSALQ
EAKKLAIKTSDISDSWIYLLKSITENRTPFQQAREGVLEIMLRSRLREWLIERAAEGSKK
STEFDVNGQGVIHLCAILGYTWAVHLFDWAGLSINFRDKSGWTALHWAAYYGRERMVAVL
LSAGAKPNLVTDPSSKNPLGCTAADLASMNGYDGLAAYLSEKALVSHFKEMSLAGNVSGS
LDTGSTITDASDCISEEQMYMKETLAAYRTAADAAARIQAAFREHSLKQRSDRIELSSPE
AEARSIIAAMKIQHAYRNFETRKKMAAAARIQYRFRTWKIRKDFLNMRRQTIRIQAAFRG
FQVRRQYRKIVWSVGVLEKAILRWRHKRKGFRGLQVAPTEVVEKQESDVEEDFYLVSQKQ
AEERVEKAVVRVQAMFRSKKAQEEYRRMRLAYDEAALEYEVLSHPVYGNH*
>Cucsa.066850.1|Cucumis_sativus|CAMTA|Cucsa.066850.1
CCNLIMSCYESVGTLLKPCANKILFAMLVNVAWASTGSLFLFDRKALRYFRKDGHRWRKK
KDGKTVKEAHEKLKAGSVDVLHCYYAHGEDNENFQRRSYWMLDGDASLACLVCQLIQGYR
LKVVKVVQHPFSCRSPHLLAQFMLYVHSILVKQCPQEMRVWIPVGITPESLLMFVKNLEC
CASWKKGFISKAGRLTLIKFVLNGIPVYYFSLFRAPNSVGKSREKCMRDFLWERGGLKMG
NLRLQNKALLNKWLWCFALDPESLSHGIIVSKHDTYPFNWVVKGIKGTHWNPWKDVALEL
PSFPFGLLHCGLEIVLDSSKSSVRYLV*
>Cucsa.217940.1|Cucumis_sativus|CAMTA|Cucsa.217940.1
MADRGSYGLAPRLDIEQLLVEAKHRWLRPAEICEILRNYTKFRIASEPPDRPSSGSLFLF
DRKVLRYFRKDGHKWRKKKDGKTVREAHEKLKVGSIDVLHCYYAHGEENENFQRRSYWML
EEHLMHIVFVHYLEVKGNRTNVGAVVETDEVSTSSQKSRSSSYSSSHNQAASENADSPSP
TSTLTSFCEDADNEDTYQATSRFHSFPTSPKMGNGLLVNKPDAGQSNFYFPHSSSNNAEA
WSTVPAVDYVTQVQKDGLGGNGGDTSMMGSQKTLSSASWEEILHQCTTGFQTVPSHVLTS
SIEPLPSGIVFGQENSTPDKLLTSNSAIKEDFGSALAMTSNWQVPFEDNTLSFSKEHVDH
FPDLYSVCDIDSRLTAQKSHDATFGRGHEMFCAHPGKQNEEILPNLELQFKEGESYSTAR
LSSDNDMSKEGTISYSLTLKQSLMDGEESLKKVDSFSRWVSKELGEVDDLHMHPSSGLTW
TTVECGDMVDDSSLSPSISEDQLFSITAFSPKWTVADLDTEVVVIGRFMGNNNGTNCHWS
CMFGEVEVPAEVLADGILCCHAPPHSVGRVPFYVTCSNRVACSEVREFDYLAGSAQDVNV
TDIYNAGATEELRMHLRFERLLSLEPSDPSNDLSESALEKQNLIRELITIKEEDDTYGED
PNPQNDQIQHQSKEFLFVKLMKEKLYSWLSHKVIEGGKGPNILDSEGQGVIHLAAALGYD
WAIRPIVAAGVSINFRDINGWTALHWAALCGRELTVGTLITLDASPGLMSDPSPEVPLGI
VPADLASINGHKGISGFLAEAALTSYVSSISMAETVQDGVSDASRTKAVQTVSERRATPV
NDGFMPGDLSLKDSLTAVCNATQAAGRIYQILRVQSFQRKKLSECGTDEFGSSDNSILSF
MKARARKSGLSNNPAHAAAVQIQKKFRGWRMRKEFLLIRQRIVKIQAHVRGHQVRKQYKK
IVWSVGMIDKIILRWRRKGSGLRGFRSDAVPKDPPALMAPPTKEDDYDFLKEGRRQTEER
FQKALTRVKSMAQYPEGRDQYRRLLTVVQKCRETKGSAMVVTTTSEEVIEGDDMIDIDTL
LDDDALMSMTFD*
>Cucsa.217940.2|Cucumis_sativus|CAMTA|Cucsa.217940.2
MADRGSYGLAPRLDIEQLLVEAKHRWLRPAEICEILRNYTKFRIASEPPDRPSSGSLFLF
DRKVLRYFRKDGHKWRKKKDGKTVREAHEKLKVGSIDVLHCYYAHGEENENFQRRSYWML
EEHLMHIVFVHYLEVKGNRTNVGAVVETDEVSTSSQKSRSSSYSSSHNQAASENADSPSP
TSTLTSFCEDADNDTYQATSRFHSFPTSPKMGNGLLVNKPDAGQSNFYFPHSSSNNAEAW
STVPAVDYVTQVQKDGLGGNGGDTSMMGSQKTLSSASWEEILHQCTTGFQTVPSHVLTSS
IEPLPSGIVFGQENSTPDKLLTSNSAIKEDFGSALAMTSNWQVPFEDNTLSFSKEHVDHF
PDLYSVCDIDSRLTAQKSHDATFGRGHEMFCAHPGKQNEEILPNLELQFKEGESYSTARL
SSDNDMSKEGTISYSLTLKQSLMDGEESLKKVDSFSRWVSKELGEVDDLHMHPSSGLTWT
TVECGDMVDDSSLSPSISEDQLFSITAFSPKWTVADLDTEVVVIGRFMGNNNGTNCHWSC
MFGEVEVPAEVLADGILCCHAPPHSVGRVPFYVTCSNRVACSEVREFDYLAGSAQDVNVT
DIYNAGATEELRMHLRFERLLSLEPSDPSNDLSESALEKQNLIRELITIKEEDDTYGEDP
NPQNDQIQHQSKEFLFVKLMKEKLYSWLSHKVIEGGKGPNILDSEGQGVIHLAAALGYDW
AIRPIVAAGVSINFRDINGWTALHWAALCGRELTVGTLITLDASPGLMSDPSPEVPLGIV
PADLASINGHKGISGFLAEAALTSYVSSISMAETVQDGVSDASRTKAVQTVSERRATPVN
DGFMPGDLSLKDSLTAVCNATQAAGRIYQILRVQSFQRKKLSECGTDEFGSSDNSILSFM
KARARKSGLSNNPAHAAAVQIQKKFRGWRMRKEFLLIRQRIVKIQAHVRGHQVRKQYKKI
VWSVGMIDKIILRWRRKGSGLRGFRSDAVPKDPPALMAPPTKEDDYDFLKEGRRQTEERF
QKALTRVKSMAQYPEGRDQYRRLLTVVQKCRETKGSAMVVTTTSEEVIEGDDMIDIDTLL
DDDALMSMTFD*
>Cucsa.325250.1|Cucumis_sativus|CAMTA|Cucsa.325250.1
MSLSMKADVQGSLVGSEIHGFHTLQDLDVENIREEASARWLRPNEIHAILCNYKYFTIHV
KPVNLPKSGTIVLFDRKMLRNFRKDGHNWKKKKDGKTVKEAHEHLKVGNVERIHVYYAHG
LDSPTFVRRCYWLLDKTLEHIVLVHYRETQEFQNSPSTSLNSNSGSVSNPSTPWLLSEEL
DSKATHVYSVGENELSEPSDTTTVMTHEQRLHEINTLEWDDLLVKDEPFKPAIHKGDKLS
CFDQQNQVPINATSNLLGEMSSFSNPVESTGRANGNISFTGSANLLLGGQTNLNVEKRES
IAINSTDNLLDERLQSQDSFGRWINEVIIESPGSVIDPAIEPSISYVHNSYRDSTLYHSQ
TLATEQIFNITDVSPSWAFSTEKTKILIIGYFHNDFVHLAKSNLLVVCGDTSVNVDFVQP
GVYRCLVPPHAPGLVHLYVSVDGHKPISQALNFEYRAPNLEVPVVASEQSQKWEEFQIQM
RLAHMLFSTSKILSIISTKLLPTALQEAKKLAVKTADISDSWIYLLKSITENRTPFQQAR
EGVLEIVLRSRLREWLIERVAEGAKKSTEFDVNGQGVIHLCAILGYTWAVHLFDWAGLSI
NFRDKFGWTALHWAAYYGRERMVAVLLSAGAKPNLVTDPSSKNPLGCTAADLASMNGYDG
LAAYLSEKALVSHFKEMSLAGNVSGSLDTSSTITDTSDCISEEQMYMKETLAAYRTAADA
ASRIQAAFREHSLKQRSDRIELSSPEDEARSIIAAMKIQHAYRNFETRKKMAAAARIQYR
FRTWKIRKDFLNMRRQTIRIQAAFRGFQVRRQYRKIVWSVGVLEKAILRWRLKRKGFRGL
QVAPTEMVEKQQSDVEEDFYLVSQKQAEERVERAVVRVQAMFRSKKAQEEYRRMRLTCDE
AALEYEVLSHPVYGND*
>Cucsa.325250.4|Cucumis_sativus|CAMTA|Cucsa.325250.4
MSLSMKADVQGSLVGSEIHGFHTLQDLDVENIREEASARWLRPNEIHAILCNYKYFTIHV
KPVNLPKSGTIVLFDRKMLRNFRKDGHNWKKKKDGKTVKEAHEHLKVGNVERIHVYYAHG
LDSPTFVRRCYWLLDKTLEHIVLVHYRETQENSPSTSLNSNSGSVSNPSTPWLLSEELDS
KATHVYSVGENELSEPSDTTTVMTHEQRLHEINTLEWDDLLVKDEPFKPAIHKGDKLSCF
DQQNQVPINATSNLLGEMSSFSNPVESTGRANGNISFTGSANLLLGGQTNLNVEKRESIA
INSTDNLLDERLQSQDSFGRWINEVIIESPGSVIDPAIEPSISYVHNSYRDSTLYHSQTL
ATEQIFNITDVSPSWAFSTEKTKILIIGYFHNDFVHLAKSNLLVVCGDTSVNVDFVQPGV
YRCLVPPHAPGLVHLYVSVDGHKPISQALNFEYRAPNLEVPVVASEQSQKWEEFQIQMRL
AHMLFSTSKILSIISTKLLPTALQEAKKLAVKTADISDSWIYLLKSITENRTPFQQAREG
VLEIVLRSRLREWLIERVAEGAKKSTEFDVNGQGVIHLCAILGYTWAVHLFDWAGLSINF
RDKFGWTALHWAAYYGRERMVAVLLSAGAKPNLVTDPSSKNPLGCTAADLASMNGYDGLA
AYLSEKALVSHFKEMSLAGNVSGSLDTSSTITDTSDCISEEQMYMKETLAAYRTAADAAS
RIQAAFREHSLKQRSDRIELSSPEDEARSIIAAMKIQHAYRNFETRKKMAAAARIQYRFR
TWKIRKDFLNMRRQTIRIQAAFRGFQVRRQYRKIVWSVGVLEKAILRWRLKRKGFRGLQV
APTEMVEKQQSDVEEDFYLVSQKQAEERVERAVVRVQAMFRSKKAQEEYRRMRLTCDEAA
LEYEVLSHPVYGND*
>Cucsa.349690.1|Cucumis_sativus|CAMTA|Cucsa.349690.1
MPSFYLSVCHLRLRYDINDLYREAQTRWLKPPEVLFILQNHEKYQLTEEAPKQPTSGSLF
LFNKRVLRFFRRDGHSWRKKRDGRTVGEAHERLKVGNAEALNCYYAHGEHNPNFQRRSYW
MLDLSCDHIVLVHYRDINEGRSGTESVPHLSPASVSTSGSCSSQNLASEYQQTSLSPGSV
EVTSDTGNHTIESNGVDGHFEISEIKGSNERDVSQALRRIEEQLSLNEDSLKDIGSFYGQ
DEDSNSNLIDFYEMSNEDQVSVLQHQENAIHDNNYTSFMMQAFPMLGSCTSTEYSSPLDT
HDTNSNYNIPFLKQEHGNSFEVDTSLIVAQVQKFTIREIVPEQGYATESTKVIIIGSFLC
DPLESPWACMFGDIEVPLQIVQNGVLCCKAPPHLPGKVAFCITSGNREPCSEVREFEYKM
NVCSHCQSHSTGAAKSPEELLLLVRLVQLLLSDSLMQKSDRLDTGFRSNSLKAGDDQWSS
LIEALLVGSETPSSTTDWLFQELLKDKLLLWLSSQQKNRHDLTDCLLSKKEQGVIHMIAG
LGYVWALNPILRCGVNINFRDINGWTALHWAARFGREKMVAALIASGASAGAVTDPSSQN
PDGKTAASIADIHGHKGLAGYLSEVALTSHLSSLTLEESELSKGSAEVEAEMTVSCISNG
NLSSAEDYIPLKNTLAAVRNAAQAAARIQSAFRAHSFRKRQQKEAAFAACIDEYGIDPND
IQGLFAMSKMNFSNRRDYNAAALSIQKKYRGWKGRKEFLSLRQKVVKIQAHVRGYQVRKH
YKIICWAVGILDKVVLRWRRKGVGLRGFRSEIGSIDESEDDDILKVFRKQKVEGNIDEAV
SRVLSMVDSPDARQQYHRMVEGFREAKAELDGASNKSAASTSLTDISGMEDCNQYPKFI*
>DCAR_006999|Daucus_carota|CAMTA|DCAR_006999
MQSGYDLSQLIQEAQVRWLKPPEVLFILQNHKDHQLTDKPPQRPSSGSLFLFNKRVLRFF
RKDGHSWRRKRDGRTISEAHERLKVGNAEALNCYYAHGDLNPNFQRRSYWMLDPGFEHIV
LVHYRDITEGRHNGDSVLQLSPESYATLSHVPSSNTTQFAGSTDVISDLHDPYHSASSPG
SMEVSSNAIIKSDSMNYFDMRKSTEELNTSPNLEINKALRRLEEQLSLNDDSVEQMGLSY
PGHEDSKNIGHAVCYQSLPQSAVMQDDLNSLMLQQCSGEKNKEHYYQQFGDGFSINEEAA
AWNGMLDCFTDSAGVGQGHKHVKISNGNNFVSIVSDNFIMLPASNVLSQEAETFRFSAPP
HAMNYYEANPYQEMFQQDQIGVPLQATPSSTISINYKFTLHEISPDWGYANETTKVIIIG
SFVCDPSDHGLTCKFGDIEVPIEIIQEGVIRCHAPPNLPGKVTLCITSGNHESCSEFREF
EYRVNPSSWHQSNVPKTEKSTNLEELLLLVRLVQMLLSDSPVQKIENSRSDICLLDKVKA
GEESWTQVIEALLVGTWTSSSTKDWLLEELLKEKMCHWLSSRLLEGSDHAQCFLSKKEQG
IIHMVSGLGFEWALNAILDAGVSVDFRDINGWTALHWAARFGREKMVAELLASGASAGAL
TDPYSQDPTGKTPASIAASCGHKGLAGYLSEVSLTSHLSSLTMAESEQSKNSAEVETERT
LDSLSNTNLTAVDHQLPLKQTLAAVRNASQAAARIQSAFRAHSFRKRQAASTTATDDSGD
AYSLLSHDVYGLSAASKLAFRNTRDTNAAALSIQKKYRGWKGRKDFLAYRKKVVKIQAHV
RGHQVRKNYKVICWAVGVLEKVVLRWRRRRSGLRGFRPEAGSIDEVEDEDIVKVFRKQKV
DVAIDEALLRVRSMVNSEEAREQYHRMLEKYGQAKAKLEGSTSEASTSSEISNMENDGGI
*
>DCAR_023337|Daucus_carota|CAMTA|DCAR_023337
MEEAKSRWLRPNEIHAILCNHKYFTIYVKPINLPPGGMMVLFDRKMLRNFRKDGHNWKKK
KDGKTVKEAHEHLKVGNEEKIHVYYAHGEDNPTFVRRCYWLLDKKLENIVLVHYRDTQES
QGSPSTPVNSNSCSILSEPSVSQLLSEESDSVVDQVYYTSEKAYLDPNESIQDHEYRIHE
INTLEWDELVVPEDPNKSITTEAGIMSGFEQQNQYESSCYTTSHPIEISDTSDVPQHSQS
GSSEHLSDSAQSRSRDRTPIPAPAPTPAPETSSQPRWPRRSVSAIRDFPPGCGPSNSAPR
AHPTTSARRAHPTASAPPTSPLPETPAPVPYHVYRAMVLDRDYLYARNLDLARMLDQSVA
SSSLGYISPSDDVRSRVRALYDVALQQATNLDAYSAEEARDHLATLVNWLIPQLQFLGGT
P*
>DCAR_026454|Daucus_carota|CAMTA|DCAR_026454
MTSEDCMTGEYANRKETCICGYNLSDLVQEAQHRWLKPPEVLFILKNYEDSQLTDKPLQK
PPGGSLFLFNKRVLRYFRKDGHSWRRKKDGRTVGEAHERLKVGNAEALNCYYAHGELNPN
FQRRSYWMLEPAYEHIVLVHYRDITEVRHSGGSILQSSPGSYSTLNQSPSSYTTQVPGTT
SFAPEFQEQIQILSNPGSVNGSFQSDIKNDMINISDVIERNEEIYSSPKVDINQALKRLT
QQLSLEDNCSGDNESFYDDNGVSHDTEYNVHGQSSIFPNQLQDDSDHRIAQLFPDLCLDL
CLLSILGAITTMEIAVEVDMEGREHGGDGSRQKQGGRGGGGPRRRLRWRRKETTDEAVVS
GGVASPELWKTTGVAIKRRQWSKRSDGYSTEGDGKGHYWQPFEDDFSCNEENAILNELLG
SYNNAAPAGSQETHLHIPNENEAFLSPSSKKPVEEEESFEWADLAVNDTFSCPTSVLLPE
EAEYFKIATYSPSMNVYGINSDHYSTVFEQVPTERPLEENPSLTVSQKQLFTIHEISPEW
GYAHEATKPPGCLMIECEGDMVFMKYCLNGIMPMTMSHEAIKVIVIGSFLCDPSDHVWTC
MFGEIEVPVQIIHDGVIRCQAPPSLPGKVTLCLTSSNRESCSEVREFEYRECPSSLPHSK
LLEAEASKDSEELLFLVRFVQMLLSDPLISKREISGSGIELLGNVEGNEELWSGVIESLL
AGNCTSSGIANWLLQELLKDKLQQWLSSRLQQVNDLQGGSFSKKEQGIIHMVAGMGYEWA
LKPILNSGVNVNYRDTNGFTALHWAARFGREEMVAALIASGASAEAVTDPTKEAPTGKTP
ASIAAEYGYLGLAGYLSEVSLTSHLSSLTIAESELSKNSASLEAERTINSISDISTITSE
DQQSFRDSLAAVRNTAEAAARIQAAFRAHSFRKRKLKEAAAAAFMANVDSQDQYSLLSND
AQSLSAASKLFFRNTRDYNNAALSIQKKYRGWKSRRDFLAFRQKVVKIQAHVRGHQVRKY
YKVICWAVGILEKVVLRWRRGGVGLRGFRNESESIDGIEDKDEDIVTVFRKQKILSIDEA
VARVLSMVTSSEARQQYRRMLDKYRQAKAELGGPANAAAAGEAASTSLDMSNMESDGTY*
>DCAR_027015|Daucus_carota|CAMTA|DCAR_027015
MEGAVPVRLVGSEIHGFHTMADLDIGNVMEEAKSRWLRPNEIHAILCNHKHFTIYVRPVN
LPPAGMMVLFDRKMLRNFRKDGHNWKKKKDGKTVKEAHEHLKVGNDERIHVYYAHGEDNP
TFVRRCYWLLDKKLEHIVLVHYRDTHESQGSPAAPIPSNSCSILSEPPASRILSEESNSV
VNEIYYTSEKAYLEPTETIQDHETRLHEINTLDWEELVVPEDPNKLNAPETGILSHFEQQ
NPYEMNFHRNNSNLLSTNIYSAEHNSLEKFSDLVVGSNLDHSNTLSNVYSDIVDGQINSD
LQKNGHKALNAVCGDSLDTISRNGFQTQDSFGRWMNCVITDSPDSAFTGDRNLESSISNG
QETSALGDQQQSSFSEQIFSITDVSPASALTTEETKILVVGYFHQAQSPFEKCNLFCVCG
DECVTAELVQPGVYRSFVSPHEPGVFDLYLSFDGQNPISQVVTFEYKSPPTEKLVNQSDD
ESKWKEFRYQMRLAHLLFSTSRRSNTLSTKLSPNALKEAKFFAQKASQIGSNWTSFLKCI
KENKLSFPQAKDNLFELTLQNRLQEWLLERVVERCKATDYDDQGQGVIHLCAILGYKWAV
PQFVLSGLSLDYRDKFGWTALHWAAYCGRLVVISFLSQLLFFF*
>DCAR_030479|Daucus_carota|CAMTA|DCAR_030479
MESSAQGLLDASEIHGFRTLQELDISNIMEEAKGRWLRPNEVHAILCNHKYFNVFVKPVN
FPSGGTIVLFDRRKLRNFRKDGHSWKKKKDGKTVKEAHEHLKVGNEERIHVYYAHGQDNT
TFVRRCYWLLDKKLENIVLVHYRETQESQGSPIASINSNSCSALSEQPAWLLPEESDSGV
VRAYSASTQAPIGNSTEAPNKFIQHHEIRLHEINTLEWDELVVPDDPNKLTISDEGNILC
FEQRSSEFETNGHKSYINDSNNSLFESNGRVDLPLINGSKAVNTGTDDSLRIINKDGLQT
QDSIGRWMTYIMADSTNPEVADDPNLESFISTGQDLSTFMNQTKPSMLTDHQNLTCPEQM
FTITDISPASALSAEETKILVVGYFHQDPSPLAKSNLLCVCGDECISADLVQAGVYRSFV
SPHKPGLVDLYLSFDGQNPISQVVTFEYHCVTEKLMNLSENKLKEEFQYQMRLSHLLFSA
SNRLTILSSKPGRNALKEAKIFIHKTCQISDNWTSLVKSINSSNFSYLRAKDSLFEITLQ
NRLHEWLLDRIVEGSEISVRDDQGLGVIHYCAILGYTWAVYPFSLSGLSLDYRDKYGWTA
LHWASSYGSQINTALVASWLTLMVSHLGER*
>Dca12993.1|Dianthus_caryophyllus|CAMTA|Dca12993.1
MENYSSGRLLASDVHGFHTMEDLDIPTIMNEAKSRWLRPNEIHAILSNYTYFTINVKPVN
LPKGGKIILFDRKKLRNFRKDGHNWRKKKDGKTVKEAHEHLKVGTEERIHVYYAHGEDNP
TFVRRCYWLLDKSLEHIVLVHYRDTQELQGSPVTPVNLDRSPEISDHSASQLLSGVSDCQ
ANQVSTTSLKEYAGSGDSVNVTNYQMRLHEINTLDWDELLASNDPIESLLTTKDSAPTAQ
QYQQNAAYNLENNGNGIIINQSQATILAPRNDRDPVEGSNFAGISPLNDRLLSSVDNLIA
QNGDPLQKGGLQSQDSFGRWISDIIVDSPVSADDPSFESSGVSGHGTFMSSAAVNHEGSV
PLQIFCITDISPSWASSVEDTKTRLSHLLFSTSKSLDILSSKVSPNALKEGKKFALKYSN
IADSWSYFNRLMEDGRISFERAKDSLFELAMKSRLKEWLLERVIDGSKVAERDARGQGVL
HLCAILDYTWAVYPYSSCGMSLDFRDKFGWTALHWAAYYGRERMVAALLSAGAKANLVSD
PTSENPGGCTPADLAYNQGYEGVAAYLSEKALIQQFDDMRTAGNVSGFLGTPSEIKPSNI
SEDELYLKETLTAYRTAADAAARIQVAFRERSLKQRAKDVEGNNSEAEARYIVSALRIQH
AYRNYESRKKMAAAAHIQHRFRAWKLRREFLNMRRQAIKIQAVFRGFQVRKQYRKICWSV
GVLEKAILRWRLKRKGLRGLEVQIKEPPIEDRSPESDNEEDFYRASRKQAEVRVEKAVVR
VQAMFRSRQAQQEYRRMKLAHAQAQQEFDETTIPYAYMDHI
>Dca32673.1|Dianthus_caryophyllus|CAMTA|Dca32673.1
MADKGSNTPGGSLFLFDRKVLRYYRKDGHNWRKKKDGKTVKEAHEKLKGNRSSIRDIEPV
LSTSPVSNSFTSSASTSYNDAFGGNSGSPSAVSSLTSAYEDIESEDNYQAMSKYPSSLNF
PHGEVNFANNKMGGVMNSNILPNTNSYQAAQLSDPGINYVALTQKGNGYHDENQYTTFDL
ASWEDVFEQCTRNSGGSPLQSVNSSSLPSGNPGNYNDFGQLLDVGFGIDFSSEGSLAPQI
SKRNHPTELSSAEFPDTSNISSAAKQPLLGSIRAEEGLQKVDSFSKWMTKELGGVDDLNV
KSSSSLSWQNIDTDAEVDDPSIQLENYSMSPSIAQDQLFDIHDFSPSCASMESETKVLIT
GKFLVSPSEVSRCNWSCMFGEVEVPAEVLGNGVLCCYAPPHNAGRVPFYVTCSNRFACSQ
VREFEFLEESQDFNSRNVSMGVKEKQLLLQLERLLSTRSPGSLDSFHYIKQQPVVNKIIS
LMEDDLCLGVENHMKEKLLSWLLDKVSEDGKGPNILDEEGQGIVHVAAALGYDWIIPPTL
AAGVSVNFRDINGWTALHWAASFGREETVALLVAHGAASGALTDPSPEFPLGRTAADLAS
ANGYKGISGFLAEHSLTAHLETLTMSERNVYGTLESSLSKAVQTIREKVATPAVCDGSDL
SLKDSLEAVRNATQAAGRIHQVFRMQSLQRKQNISSAGNDDESLLTDERLLSLISSRVHK
PGHSNQQVNSAAVQIQKKYRGWKKRKEFLIIRERVVKIQAHVRGHQVRKRYKTVVWSVGI
LEKVILRWRRKGTGLRGFRPDALKAPVVESKPPEEDDYDYLKEGRKQTEERLQKALVRVK
SMVQYPEGRAQYRRLLTAVEGFQKNQQQARSSSLSRSEIAPVEAEDDMIDVDSLFDDDNF
MAIAFE
>Dca43795.1|Dianthus_caryophyllus|CAMTA|Dca43795.1
MTFGGSLFLFDRKVLRYFRKDGHNWRKKKDGKTVKEAHEKLKGNRASIREVDSALYSSPM
SNSLSSSVSTSYNGDIESEDNNQVISKYPSSLNFPHTEENFGNRMGTQLSGTKLDFVPLT
QNGSGCKDENHFKSLDLESWEEVFEQCTNSSGGLPSQPVIPSTFHVGNTGDYTETFSQLL
DVGLGINSSSGGSLAPYISQRNNPTDILNAEFPDVSNIPIASKQPLLGSIKAAEGLQKVD
SFSKWMTKELDGVDDLNLKSSSNLSWQNIETTADVDDPSIQLENYSMSPSIGQDQLFDIH
DFSPSCASLETKPLVVISGNFLVSPSEVSKYKWSCMFGEVEVPAEVRGNSILCCYAPAHS
AGRVPFYVTCSNRFACSQVREFEFLVDSQDVNSRNADCAGVNEKQLLLQLEMLLSTKSSG
YVDSHNYIKQQPVVNKIFSLMEDELCMGVENHLKDKLLSWLLDKLTEDGKGPNILDEKGQ
GVLHLAAALGYDWIIPATLAAGVSVNFRDVNGWTALHWAASFGREKTVALLVALGAAPGA
LTDPSIEYPLSRTAADLASANGYKGISGFLAEHSLTTHLETLTMAEQQIEGSLANVIGKA
VHTLREKVATPDDDCDGSDLPLKDSLAAVRNATQAAGCIHQVIRMKSLQRKQIIDHAGDD
ESLLTDERVLSLISSRFQKPGHSGQLVNSAAVQIQKKYRGWKKRKEFLIIRERVVKIQAH
IRGHQVRKRYKTVVWSVGILEKVILRWRRKGTGLRGFRPDALKAPIPENKPQEEDDYDYL
KKGRKQTEERLQKALVRVKSMVQYPEGRAQYRRLLTAVEGFQKNQQPAGSSSLSRTEVVP
AENEDDMIDVESLLDDDNFMAIAFE
>Dca4753.1|Dianthus_caryophyllus|CAMTA|Dca4753.1
MQSGFDINQLLQEAQKRWLKPAEVLFILQNHANYQITAEAPQKPPSGSLFLFNKRVLRFF
RKDGHNWRKKKDGRTVGEAHERLKVGNAEALNCYYAHGEDNPSFQRRSYWMLEPAYEHIV
LVHYRETSEGKLSPGSVSDPSPGSSSLSDSYQNHLSPSSLEVNSDTTTGKPLDYLNGSTA
TDNLGVMSESDVSQALRRLEMQLSLDDDSVKGYVPPDEMAGNEDKFGIPNDPYSRYPGIS
SQSDVLPSQPGSGYNKVTRHLSQSVEQNTMIGASLSWNDVLGFPNNCQQLQPDGLDGKKA
SNMNSRGTISSSFGKLEQESHQAKLFKANNGIEAAEGLSRLAHSSQMYPVSSDLSMMLLD
PTVEMPAATALSLTIAKEQRFTIREISPEWGFANASTKVIIVGSFLCDPSDCTWHCMFGD
VEVPLQILQDGVFTCQAPPCLPGKVTLCITSGNRESCSEIREFEYRTKHIPCPHCDNREG
ASKSTEEILLLVRLVKMLLSNSHANQGESNELEVDPWMKEKGVDDSLDQIMEALLVGGGT
STGTLDWLVEQLIKDKLQHWLSSRTTEGVDSSLSRKEQGVIHMIAGLGYEWALNPLLENG
VGVNFRDINGWTALHWAARFGR
>Dca49164.1|Dianthus_caryophyllus|CAMTA|Dca49164.1
MENYSSGRLLASDVHGFHTMEDLDIPTIMNEAKSRWLRPNEIHAILSNYTYFTINVKPVN
LPKGGKIILFDRKKIRNFRKDGHNWRKKKDGKTVKEAHEHLKVGTEERIHVYYAHGEDNP
TFVRRCYWLLDKYVSRAYCACALPRYSRGSGDSVNVTNYQMRLHEINTLDWDELLASNDP
IESLLTTKDSAPTAQQYQQNAAYNLENNGNGIIINQSQATILAPRNDRDPVEGSNFAGIS
PLNDRLLSSVDNLIAQNGDPLQKGGLQSQDSFGRWISDIIVDSPVSADDPSFESSGVSGH
GTFMSSAAVNHEGSVPLQIFCITDISQSWASSVEDTKILVVGYFHQEYQHVAKSNIFCVC
GDICVSAEVVQVGVFRCLVPPQSPGLTNLYLSIDCCTPISQVLTFEFRSPVYNNVTVKED
KAQWDMFRIQTRLSHLLFSTSKSLDILSSKVSPNALKEGKKFALKYSNIADSWSYFNRLM
EDGRISFERAKDSLFELAMKSRLKEWLLERVIDGSKVAERDARGQGVLHLCAILDYTWAV
YPYSSCGMSLDFRDKFGWTALHWAAYYGRERMVAALLSAGAKANLVSDPTSENPGGCTPA
DLAYNQGYEGVAAYLSEKALIQQFDDMKTAGNVSGFLGTPSEIKPSNISEDELYLKETLT
AYRTAADAAARIQVAFRERSLKQRAKDVEGNNSEAEARYIVSALRIQHAYRNYESRKKMA
AAAHIQHRFRAWKLRREFLNMRRQAIKIQAVFRGFQVRKQYRKICWSVGVLEKAILRWRL
KRKGLRGLEVQIKEPPIEDRSPESDNEEDFYRASRKQAEVRVEKAVVRVQAMFRSRQAQQ
EYRRMKLAHAQAQQEFEETTIPYAYMDHI
>Do004480.1|Dichanthelium_oligosanthes|CAMTA|Do004480.1
MAENRKFVLPGQPPDISQILQEAQKRWLRPTEVCDILSNYKLFSIAAEPPNRPMSGSLFL
FDRKVLRYFRKDGHNWRKKKDGKTVKEAHEKLKGCKQSFSRVKEEFMQLSNVESPSCSNS
ITSQNQMGPQTMEAAESPISGQVSDYEDTESGCHGEMLPTTTKVDNHSFSHHDIARMLDD
ANTSSLSRILFDSVPFNESFTEYSTGFTEPALHSSFAFLEANDLEDSSRLQTFTSEVLYT
NHLSKEEADALSFAGIPSSEVNGNRHTEGSIKHPLLKQSSLDLLAIEPTCLKKHDSFSRW
MSKELEDVVDLGIKSTSDAFWSNIETVKVPDGSNVLTNEQLDAYVVSPSLSQDQLFSILD
VSPSCSYIGTNTKVSVTGTFLVNKEDVENRNWSCMFGNVEVPAEVLTDGTLRCYAPAHQS
GRVPFYVTCSNRVACSEVREFEYRDPDVQYMEASPSQANGVNEMHLHIRLEKLLTLGPDD
HHMLVLSSTNEKYEVMNSINSLMLDAKWSNQESASANEVVSTARDQSLKKLVKEKLHHWL
ICKVNDDGKGPNVLCKEGQGVIHLVAALGYDWAIRPIIVAGVNVNFRDAHGWTALHWAAS
LGRERTIGVLITNGAAAGALTDPTSEFPSGRSPADLASVNGHKGIAGFLAESALTSHLSA
LTIKESKDGAAEISGLPAVEDLTCINPAQIAGEDSHAESLEGSLSAVRKSTQAAARIFQA
FRVESFHRKKVVEYGDDDCGLSDEQTLSLISLKNVKPGQHDTHLHSAAVHIQNKFRGWKG
RKEFMIIRQRIVKLQAHVRGHQVRKNYRKVVWSVGIVEKVILRWRRKSRGLRGFRLEKQL
EDPSQIQPAKAEDEYDFLHDGRRQAEARLQRSLDRVHSMSQYPEAREQYHRLTTCVAEMK
QSRMTQDEMLNEAAGGDGNDFMTGLEDLICIDDAGMSAIW
>Do008052.1|Dichanthelium_oligosanthes|CAMTA|Do008052.1
MAEARRYAIAPQLDIEQILKEAQHRWLRPAEICEILKNYRNFHIAPEPPNRPPSGSLFLF
DRKVLRYFRKDGHNWRKKRDGKTIKEAHERLKSGSIDVLHCYYAHGEENGNFQRRSYWML
EEDFMHIVLVHYLEVKGGKSSSRIRGHDDMLQAARTDSPLSQLPSQTTQGESSLSGQASE
YEETESVYCHYGPKLSWPVFFCYPYLGNHQGFPAIATTTDFYSHGQDALPVALNEPGLGI
TFNGADNQLDPSLLNGLVKPDQGVHIMPPPQITDPSKQFPFTEGPGIESFTFDEVYSNGL
SIKDADTIGTDEESLWQLPGAISSFPTEDGLQQNYRSLDEAINTLLKTQSSSLSDILKDS
FKKSDSFTRWMSKELCEVDDSQIKSSSGVYWSSEETGNSIEASSRDQLDQFTVDPVLAQD
QLFSIFVFSPSWTYAGSKTRVLITGRFLNSDEVQRCKWSCMFGEVEVPAEISGDGTLRCY
SPLHKPGRVPFYVTCSNRLACSEIREFEFRPSDSQHMDGPGPHDAANKTYLQMRLDDLLS
LGQDEYQAMVSNPTKEMTDLSKKISSLMTDNDSWSELLKLAGDNELATDDKQDQFFEKRL
KEKLHTWLVHKTGDGGKGPSVLDEEGHGVLHLAAALGYDWAIRPTISAGVNINFRDAHGW
TALHWAAFCGRERTVVALIALGAASGALTDPTPDFPTGSTPADLASANGYKGISGFLAES
SLTSHLQTLNLKEAMGSHASEISGLPGIGDVTERRASPLAGEGLLAGSMGDSLGAVRNAS
QAAARIYQVFRMQSFQRKQAVQYEDDNGAISDDRALSLLSVKPSKPGQLDPLHAAATRIQ
NKFRGWKGRKEFLLIRQRIVKIQAHVRGHQVRKHYRKIVWSVGIVEKVILRWRRRGAGLR
GFRSTEGAVEGTSRSGSDVIQNKPAEDDYDFLQRGRKQTEERLQKALARVKSMVQYPDAR
DQYKRILTAVTRLQESQAMQEKMLESSTDMDEGFVMTEFKELWDDDMPMPGFPPSRSPSP
GRFEPLPPSPYAAAAMDAAPSAFMVLTGHLVLDELAVRPPKKWAKIQCASKKAHGCGKHG
EELVEDLSLWLSLFDGEDDLNSSLCIRMSDDALRSVQADLGISRSMVDAEGSVQIANQER
LVLTLFLRRQCCVKRAY
>Do008777.1|Dichanthelium_oligosanthes|CAMTA|Do008777.1
MAAGAGSRDPLVASEIHGFLTCADLNYDKLMAEAGTRWFRPNEIYAVLANHARFRIHAQP
IDKPMSGTVVLYDRKVVRNFRKDGHNWKKKKDGKTVQEAHEKLKIGNEEKVHVYYARGED
DPNFFRRCYWLLDKELERIVLVHYRQTSEENAIPPPHIEAEVAEVPPINVIHYTSPQTST
DSASARTELSCAAAAPEEINSHGGGAISCETDDHDSSLESFWADLLESSMKNDTSVRGGS
LTPNQQTNNGMRDSGNNVFNTNATSNAIFSSPANVVSEAYATNPGLNQVSESYYGALKHL
VNQSPSLLTSDLDSQSKQLASSLTKTPVNGSMPSDVPDRQNSLGLWKYLDDDITCLGDNP
SSAIPTTRPMIDEIPFHIIEISSEWAYCTEDTKVLVVGYFHDNYKHLAGTNLFCIIGDQC
VTADIVQTGVYRFMARPHVPGRVNLYLTLDGKTPISNVLSFDYREIPGSSDEDEPKKSKL
QMQMRLARLLFSTSKKKVAPKLLVEGSKVSNLLSASTDKEWMDLFKYVTDSKGTYIPATE
GLLELVLRNRLQEWLVEKIIEGHKSTERDDLGQGPIHLCSFLGYTWAIRLFSLSGFSLDF
RDSSGWTALHWAASYGREKMVAALLSAGANPSLVTDPTHDAPGGHTAADLAARQGFDGLA
AYLAEKGLTAHFEAMSLSKDKRSASRTQSIKQLSKEFENLSEQELCLRESLAAYRNAADA
ASNIQAALRERTLKLQTKAIQLANPELEASAIVAAMRIQHAFRNYNRKKMMRAAARIQSH
FRTWQMRRNFMNMRRQAIKIQAVYRGHQVRRQYRKVIWSVGVVEKAILRWRKKRKGLRGI
ATGMPVAMATDVEAASTAEEDYYQVGRQQAEDRFNRSVVRVQALFRSHRAQQEYRRMKVA
HEEAKVEFSQK
>Do016171.1|Dichanthelium_oligosanthes|CAMTA|Do016171.1
MGRRMGKLVWIVLSANFAYGFTVSGLDIQKLQQVVKTRWLKPQEVLQILQNHELFTISHK
PPQKPPSGSWFLFNRRVLRYFRNDGFEWQKKKNGKTINEAHERLKVDNMEALNCYYARGG
NNPTFQRRIYWMLDPAYEHIVLVHYRDVLEGSISVSARNDSSTSNQNGSASRAEVHNSPG
GTSDLILPCPNSFSPGSAEEVSSRTVTINNETNSTGGSDFIQHKEALRKLKMQLSLEDKE
DSYVIAEEVPSNNEHVIFHGIQNEEPDNCTNFEDIFNGLEFSGDHTKETGTHPCPSAIDV
LKNSDTWLEEDQLEAFLHPASMIPTENQWFQIHEVSPELAFSSESTKVIVIGDFICNPSL
SSWAMLFGDVKVPVEIIRQGVIRCHTPCLNAGKVTMCLIDGNGEPCSEAREFEFLEKPTK
SMINGNRIPCSEAQDIKAHQTPTKSNDELLLLLNYVQILFDGHGCEVFSKFSPQLTYPGC
GFLVNQMDIIKKTYGQVDPEKTVNSVMEVLLNDKLKQWLSSKCEQNNDGDHLLPKQYHGV
THTIAALGYDLALKPLLSSGVPINFRDANGWTALHWAARFGREDMVVALLNAGAAAGALS
HPTSEDPAAKTPASIALAYGFKGLSAFLSEAQLTTHLDSIESKENGKCKANGSGDGIRSA
VDRISDKSTHVHGGTDDQLALKDSLGAVRNAVQAAARIQAVYRVFSFKKKQEMALQNSCL
SVHDTVAVSHGMQEKAALSIQKNFRCWKKRKEFLKLRKNIIKLQARVRAHQERKKYKELL
RSVGVLEKVMLRWYRKGVGLRGFNSGAMPIDEEVEEDVAKVFRKLRVETAIDEAVSRVSC
IISSPKAMQQYRRMLQRFQQAKVNYLSSQELEIY
>Do016252.1|Dichanthelium_oligosanthes|CAMTA|Do016252.1
MAEIRKYAMSNQPPDIPQILLEAQNRWLRPTEICQILSNYKKFSIAPEPPNRPPSGSLFL
FDRKILRYFRKDGHNWRKKKDGKTVKEAHEKLKVGSVDVLHCYYAHGEENENFQRRTYWL
LEEGFMNIVLVHYLEIKGGKQNFNRAKEAEENAGLSNADSPACSNSFASQSQVASQSMDA
ESPISGQISEYEDAETDAGYLGEMQPTPANFTNNFVSHNDISSAFNETGAGLRGNPKTPI
DSVRFGESFPEYPGGFTEPTLYSSVATVGNNLDDSLQTFMSEALYTNNLTQKELDALSAA
GITSSQAENDGYTDQSARYPLLKQSSLDLFKIESDGLKKFDSFSRWMSSELAEVADLDIK
SSSDAFWSTTETVNVADGSGLPINEQLDAFVVSPSLSQDQLFSIIDVSPSWAYNGTKTKV
LITGTFLAKKEDVENCRWSCMFGDVEVSAEVLVDGTLRCYTPVHHSGRVPFYVTCSNRVA
CSEVREFEFRDSETHYMETSDLHPTGINEMHLHIRLDKLLSLGPEDYEKYVLSNGNKAEL
IDTINSLMLDDKLSNLALSSDEKELSTVRDQNIEKQVKEKLYYWLIHKIYDDGKGPNVLG
KEGQGVIHLVAALGYDWAIKPIVAAGVNVNFRDIRGWTALHWAASCGRERTVCALIANGA
AAGYLTDPTQQFPSGRTAADLASENGHKGIAGFLAESALTSHLSALTLKESQGGKAEEIC
GLAAAEDFAEPSSVQPASVDSQAESLKDSLGAVRKSTQAAARIFQAFRVESFHRKKVIEY
GDDDCGLSDERTLSLVSLKNAKPGHSDMPVHSAAVRIQNKFRGWKGRKEFMIIRQKIVKI
QAHIRGHQVRKSYRKVVWSVGIVEKVILRWRRKGRGLRGFQAEKQLEGPSSQIQPAKSEA
EDEYDFLKDGRKQAEGRLQRALARVHSMTQYPEARDQYRRLQTCVNELQEPQVLSLFSTI
IVAMQDRVLSDSAGADGGDLMAELEELCRGDGDAPMSTIS
>Do024553.1|Dichanthelium_oligosanthes|CAMTA|Do024553.1
MASAEARRLAVVPQLDIEQILKEAQHRWLRPTEICEILKNYRNFRIAPEPPNRPPSGSLF
LFDRKVLRYFRKDGHNWRKKNDQKTVKEAHERLKSGSIDVLHCYYAHGEENINFQRRTYW
MLEEDFMHIVLVHYLETKGGKSSRARVNNNMIQEAAVDSPLSQLPSQTIEGESSLSGQAS
EYEEAESADIYSGGAGYHSFARMQQHENGTGPVIDSSVFNSYTPASSIGNYQGLHAMTQN
TNFYPGNQHNSPLVLSGSSTVVAMNGRANQTDLSSWNPVIELDNGPVQMPHLQFPVPPEQ
GTSTEGLGIDYLTFDEVYSDGLSLKDIGAAGADGESFWQVCWSAIPYNYTYEICYRIHDS
MDLYNIMALHCFLKRHLTEFVAFQFTSATGDSSTTENSFLRPNDGSLEAAIGNPFLKTQS
SNLSDILKDSFKKTDSFTRWMSKELPEVEDSQIQSSSGVYWSTEEADSIIEASSREPLDQ
FTVSPMLSQDQLFSIVDFAPCWTYVGSKTKILVTGSILNNSQDTERCKWSCMFGEVEVPA
KILPDGTLICYSPLHKPGRVPFYITCSNRLACSEVREFEFRPTVTPYMDAPSPHGATNKV
YFQIRLDKLLSLGPDEYQATVSNPSLEMIELSKKISSLMMSNDEWSNLLKLAVDNEPSTD
DQQDQFAEKLIKDKLHVWLLNKVGVGGKGPSVLDDEGQGVLHLAAALGYDWAIRPTLAAG
VNINFRDIHGWTALHWAAFCGRERTVVALITLGAAPGALTDPSPDFPETTPADLASANGQ
KGISGFLAESSLTSHLQALNLKEANMAEISGLPGIGDVTERDSLQPPIGDSLGPVRNAAQ
AAARIYQVFRVQSFQRKEAAKYEDGKGGMSDERALSLLSVKPSKPGQLDPLHSAATRIQN
KFRGWKGRKEFLLIRQRIVKIQAHVRGHQVRKHYRKIVWSVGIVEKVILRWRRRGAGLRG
FRSSEGSAEGSSGGTSSSLLQDKPSRDDYDFLQEGRKQTEERLQKALARVKSMAQYPEAR
DQYQRILTVVSKMQESQAMQEKMLEESAEMDDSYFMNELQELWDDDTPIPGYF
>Do026536.1|Dichanthelium_oligosanthes|CAMTA|Do026536.1
LQNHERFPITHEAPKKPPSGSLFLYNRRVNRYFRRDGHTWRRKKDGRTVGEAHERLKVGN
VDALSCYYAHGEQNPSFQRRCFWMLEPAYEHIVLVQYREVAEGRYYSSQLSNGPPESLSS
LGYPNAIYGNQYLSSISGTSEGSESHQSYSNLSSVTEVSSYSGNKEYNKDGSSLLSIPEL
GQTRLEQTTEVSQADNGNSKNKSGLNVALKKIAEQLSLGDDDDDGYIYSNKAQPLGFATN
IEAAGDNQVKQIQPEGTQKGLCRNIAPSWEDVLHSSSGLPTPSIYQSDVQYQQNSEYHPP
GRIDSSDLRIQLSAAKRFLLGPDASIDSPSSNFMLRNKGNSPTDTLSAHDSRLESSLNPD
WETKAPLAFQSNSQGSEITDLLFDHGQFEPYSRADTRLTLGQMKQFSIREISPEWAFSYE
ITKVIITGDFLCDPSNLCWAVLFGDSEVPVEIVQPGVLRCHTPLHSSGKLRLCITSGNRE
VCSEFKEFEFRSKPTSSSFSDIAPSSRPLKSSEELVFLAKFARMLLFENGSSEVPDGDPQ
SGQCPKLRMKEELWDRLIDELKLGCANPLSTVDQIMEELLKSRLQQWLTVKLKGFNGTTS
LSKHDQGIIHLISALGYEWALSSILSSGVGLNFRDSNGWTALHWAAYFGREKMVAALLAA
GASATAVTDPTAQDPVGKTAAFLASERGHTGLAGYLSEVSLTSYLASLTIEESDVSKGSA
EVEAERAVESISQRSAQLHGGTEDELSMKDSLAAVRNAAQAAARIQNAFRAFSFRKRQQK
TARLRDEYGMTQEDIDELAAASRLYHQAHASSGQFYDKAAVSIQKKYKGWKGRRHFLNMR
RNAVKIQAHVRGHQVRKKYRTIAELGGSHEVTSIFDSDLELLGINNFML
>KZV22762.1|Dorcoceras_hygrometricum|CAMTA|KZV22762.1
MLVEMGLYGYFELCTSGVSASFEMVDRGDVIRLILDDREEGFRVCTVLVVFMRILCNVLL
SDKSFGKWECFNIAPLHINIWVQFRCSGLFFISKGHVISGILRTVVRDGYRSIEYHHHYN
LHSCPVRIIRIPPIGHVQQILSEAQHRWLRPAEICEILRCYEKFKVSPQPPNRPISGSVF
LFDRKVLRYFRKDGHNWRKKKDGKTVKEAHEKLKVGSVDMLHCYYAHGEGNKTNSSSVRN
MVTESSYSENGMLLRGTSPTSTMSSAFEDAESEDNHQASSRFHSYAESPLTDDIHSGLSS
FKDMIQHPGNQQFATPNYKLLSQGTSEGEFSGGGFISGSQAIPDLASWQQVYGLRVTGED
ADEQVSGCSLPMQTNWQPSYEDYSFHSNSTAVNQDLILNLSHVPVSTLFEEESLQPNQKN
KMEHSYIFPDEQKVQFEQSNLQILSSDAEYRHAVNSNLDNVGSIHANQNCSFSLKMPIMN
GLQAEESLKKVDSFSRWVDKELGEADELQLKSRTGSSWSLMGSEDDSNIPGQLQEYVETL
SPSISQDQLFSIIEFLPNWAYSNSETKVLVAGTFLKSKLELAKCRWSIMFGEVEVPAVVL
ADGVLSCHAPPHNPGLVPFYVTSSNRLACSEIREFEFRFGADQNSAASEHDATVRHLLQR
FENLLCVGPVQRQINSVEDVSEKQNVVNAVISSIENEKQMDAKLESVSGMPQLNMIGKQL
LEKQLKEKFYDWLLQHVMEGMGLTSTDEMGQGVLHLAAALGFNWALQPIIVSGVSIDFRD
VNGWTALHWASFYGREDTVAALVSLDASPGAVTDPSSEHPMGRAPADLAAASGHKGISGF
LAETSLTAHLSSLGVTDVQKDGSVNVSAVKAVQTLAERVAVPDSEKDVPDTLSLKDSLAA
VCNAAQAAARIHQIYRIQSFQRKQLNRQGPDELSQDEKAASLVTAKTSRFGHSAGAANAA
ATRIQKKFRGWRMRREFLLLRQKIVKIQAHVRGHQVRKKYKPIIWSVGIMEKVILRWRRK
GKGLRGFRSDAMLKEQKTQVSLLHEDNYDFLKEGRKQAEERTQKALARVKSMVQYPEARA
QYRRLLTSAEVFRESKVWSLYLLPLLKMFKGLMILELMFTCIFVDFSELEAESSSFVSGK
GRSNLGPVKYGVSLVKGKANHPMEDYHVAKFVQFQRRELGLFAIYDGHLGDSVPTYLQKH
LFSNILKEEEFWADPGSSIAKAYERTDEAILSHNPELGRGGSTAVTAILINCRQLWVANV
GDSRAVLSRRGQAIQMTIDHEPNTERDDIENRGGFVSNMPGDVARVNGQLAVSRAFGDKN
LKSHLRSDPDITNADIDDETELLILASDGLWKVMSNQDAVDIAKKIKDPQKAAKQLAMEA
LKRDSKDDISCIVIRF
>KZV40621.1|Dorcoceras_hygrometricum|CAMTA|KZV40621.1
TWTDLDVGNMMEEAKGRWLRPNEIYAILCNHGHFTVHVKPVNLPKSGTVVLFDRKMLRNF
RKDGHNWKKKKDGKTVKEAHEHLKVGNQERIHIYYAHGEDKPTFVRRCYWLLDKSLEHIV
LVHYRETQEFQGSQYVNSNSDSAASDPSASWPSLEESDSAFGRVHYGDLTSRLEFRDSLT
TIKNHEQRLHEINTLEWDDLLLPDHSRNMLAVHESKAEGFELGNQYETKSCRISNNDIST
NKVSPESSANSFFDQVSGRNSINNAFRSSERYQAIGREKIETLQVKGPGLLGEGIGLDDP
GQDGLQKQDSFGRWMTNIIADSPESADCQALEYSMLTVNQPFTSQAVDNQQTSSFRHVFN
ITELSPAWAVSTEETKILVVGFFTDGRVSCTNSDLFLVCGDSIIAARVIQDGVIRCMISP
QSPGVVSLYLSFDGHNPISQVLTFEFRAPAVPKHEISSDDRPNWEEFQLQLRLAHLMFSS
SKDLGAFSTKPSQNALKEAKAFAQKTSHVSNGWMSLTKIVEDSKISFPHAKDSLFELTLQ
NRLREWLLEKVVAGCKISERDKHGQGVIHLCAILGYTWAVYSFSCSSLSLDYRDKFGWTA
LHWAAYCGREKMVAALLSAGAKANLVTDPTPGNPGGYTAADLASKNGFDGLAAYLAETAL
VTQLNDMTLAGNVSGSLQPTISGTVNSENLSEDELNLKETLAAYRTAADAAARIQVALSE
HSLKVRTKSIHSSNPEEEARNIVAALKIQHAFRNHNTRKKMTAAARIQYRFRTFKMRKDF
LDKRQKAIKIQAAFRGFHARRQYRKIVWSVGVLEKAILRWRLKRKGIRGIPIQPEETPKD
PTQEGNLEEEFFQASRKQAEDRVERSVVRVQAMFRSKKAQEDYRRMKLAHKNVSVD
>KZV44852.1|Dorcoceras_hygrometricum|CAMTA|KZV44852.1
LIDLDVGAIMVEAKARWLRPNEIHAILCNFKYFTVNVKPVNLPKSGTIVLFDRKMFRNFR
KDGYKWKKKKDGKTVKEAHEHLKVGNEERIHVYYAHGEDSPTFVRRCYWLLDKYENTNTF
C
>KZV52473.1|Dorcoceras_hygrometricum|CAMTA|KZV52473.1
MFVSGGSTFLFDRKVLRYFRKDGHNWRKKKDGKTVKEAHEKLKVGSIDMLHCYYAHGEDN
ENFQRRSYWLLEPDLMHIVFVHYLEVRDNHQSNSRFHSYPESPLHDDSHSALTSSYDMLS
SSEYPSLRLHNLTMNQNLISVLPHDCCSKLSNEKHLFLNQENNMEGNPPGEHRDQSEQRN
LQAVLTEMGIRSAVNPNLENIKDTVGNENYSFLLKKPLINSLQKDESLKKVDSFTRWMAR
ELGEADELDMLSNNRLSWSIMGSEYDSNISAQLEVESDSLSSILGDQLFSIIDFSPSWTY
SNWECKVLNDYLCSVCVGNLTQCVIELVLIHLHVHNPNIGVTDVNEGVVTVMHLYRRLEM
LLCRRPSGSPIGFNEDDLEKKNLMQKIVSIMEENCHDAKLTQKNNTVWQMVTAEVLLEKQ
LKEKFCYWLLQRRNEEDTGPMVVDDMGQGILHLAAALGFNWVFKSIIIPGVSLDFRDVNG
WTALHWAAFYGREDTVATLFSLGAAPGALTDPSAEYPLGRTPADLASSSGHKGISGFLAE
TSLTTHLTTLKMNDTAEDGMPDVSGTSTIHTVSERLAVLATTEEEVQDTLSLKDSLAAIC
NASQAAARIHQIFRIQSFQRKQFVEQGCDELLSSDERAISLVAGKSSRSGRSDGMVNAAA
VHIQKKFRGWKKRKEFLQIRQKVVKIQAHVRGHQARKKHKSILWPVGILEKVILRWRRKG
RGFRGFGSDGVQVGVNIQGTKSPEDNYDVLKEGRRQTEQRMQKALARVKSMAQYPEARAQ
YRRLLAAAEEFREAKV
>KZV53705.1|Dorcoceras_hygrometricum|CAMTA|KZV53705.1
METGGYDINHLVHEAQTRWLKPVEVYFILKNFMENQITHRIPQRPASGSLFLFNKRVTKS
FRKDGHSWRKRRDQRTIAEAHERLKVGTVDALNCYYAHGEHNHKFQRRSYWILDPNFEHI
VLVHYRDTEVGRQSASTSQVSPLSSPSVGPQPSSLATRQPDSYVISGSHELRANEQSPSS
VEISSSDVDWNQGLNELDITGSKDEDYSSSGPELNYALQTIKHQLSLDDDETQKFTLYLG
DEYSNDLEDVLKKFDSSPQISTDANNLLLQQFSDEGIGKHHPHPGDDADLWDHIIDGSQS
LPSVESQAIGGHDFHNSSMAIPLEVESMDYLAHSPICDAYGTNSTLSSQDSLGINVQDYI
NLTIAPKQKFTIQEISPDWCYTSESAKIIIIGSFLCEPSECSWACMFGDIEVPIQIIRDG
VVCCHAPPQLQAGKVNICITSGNRESCSEVREFVYRAEPIVCKHNNSPETEDGKSSDELL
LIARFVQMLLSDQSPEGDVPETDFDLLAKYKTSEGMWSQVINALSFGTSSSASTLNWLLE
ELLKDKLGQWLSSRSQRKNQKGCSLPKKEQGIIHMAAGLGYEWALVPILNSGISANFRDS
SGWTALHWAARFGREKVVATLMASGASPGAITDPTSQDPTGKTPASIAADCGYTGLAGYL
SEMALTDHLSSLVMKETELSKGSAALESEKTIHSLSNTGPSFNEDQGALKDTLAAVRYAT
QAAALIQSAFRAHSFRKRQQNEAAVAISGAYGDEYSILESDIKGLSAASKLAFHNARDYS
SAALSIQKKYRGWKGRKDYLSFRQKVVKIQAHVRGHQARKKYNVSWAVGVLEKVILRWRR
RGVGFRGFRIDSETVHECHDDDILRVFRKKNVEAAIDEAVSRVLSMVESPTARQQYHRIL
EKYRQAKAELQNGESHTSSDHHWLSSHLNFPNEENSEIY
>KZV53757.1|Dorcoceras_hygrometricum|CAMTA|KZV53757.1
MKRELDWRVNQSQYSFRLGGSLFLFDRKVLRYFRKDGHIWRKKKDGKTVKEAHERLKAGS
VDVLHCYYAHGEENESFQRRSYWMLEEELSHIVLVHYREGNRTNFNRSRDSGVISDSVQT
VENLPISDIDSSVASEYQPYDYQGASPITYTTSHSSSQNIEHEEAESAYRQQSSPGFQSV
PELQSPAVQKMERGSVPFYPILASSTPGMIGLVTCGKNDEKPMDNGLPYELDRDIEYHSW
ENMGESGAGGYYSVNIQSLFPSTQPSTTSLMLGKENELLKKVLIDAAGERQDFGGFDACQ
TSEFDSLNTSKGSVDANSHQSSSYDLTSKLNDVHQMQLFTNTYPQSRHSELNDLQVPALN
AVGSSRTSVSGGNLNLEDKCSHSALKPLLDDVVRSDLKKMDSFDRWMSKELGDVTLTRMQ
PDSGADWETVRAEDGVGYGISAPVPIENYFLGPSLSQDQLFSITDFSPNWAHAGLEIKVL
IMGKFLRSREEVQKYKWACMFGELQVPAEIVADGVLCCYTPPHEIGIVPFYITCSNRLAC
SEVREFEFRTSFIQDIDLTDPGSIGSIETLLHVRFQKFLSLGPVTRQACTQSNDAETSHL
CNKISALLKDDFEWEEMLYLTKQDEYSEDAIKDQQLQKLLKEKLHLWLLQKVTEGGKGPC
VLDEDGQGVLHFAAALGYDWAIPPIVAAGVSVNFRDSNGWTALHWAALFGRERTVAFLIS
LGAAPGLLTDPTPIYPSARTPADLASSNGHKGIAGYLAESALSSHLSSLNLDVKEGDSGV
KDVETVSERIATPYRVGDLHHGLSLKDSLAAVRNATQAAARIHQVYRVQSFQRKQLKESD
DGEFGVSTERLSFLARKSNKVGQHEPAHAAAVRIQNKFRSWKGRNDFLLMRQRIIKIQAH
VRGHQVRKNYKKIIWSVGILDKVILRWRRKGKGLSRFRSESSTTGSSVQETESKEDEYDF
LKEGRKQTEERLQKALDRVKSMVQYPEARDQYRRLLNVVSEMQETKAAHDSIMTNPEVDL
DYDLIDLQALLEDDTLMPTVS
>XP_010905494.1|Elaeis_guineensis|CAMTA|XP_010905494.1
MQHVYDINVLQQEAHTRWLKPSEVLFILQNYERFPLTQEPPQRPPSGSLFLFNRRILRFF
RKDGHLWRRKKDGRTVGEAHERLKVGNVDVLNCYYAHGEKNPYFQRRSFWMLDPAYEHIV
LVHYREVAEGRYVSGSTSNLSTESCSTFNQSTSVNNAQIQGFTSGTNDLYEPYRSSCSPG
SVEEVSSKFVIENLESDRMNMMYKSLNDGQSSRPEVSQALRKLAEQLSLDDDDNSIFFDD
LPAFAGQNENLQDLDFGTRDSLQESHEHLLRGLEFAGQGQLEEARKQKNYNNIQSLKTCG
DHGTQQDQSLCLDYGIERKQSPSWKDMLELSSSSAGVDSHVKTSNCSTRAFGLASPARNM
FDHDALLSSSASIGMSAIPFEESEDLTWLKTESRPNGNQISESDLSLQLSATRRFLLGSD
YPVGSSTSSSQLSDAGVHSSGTSIVEANILLRKENSTDWMGTEHLAAGNNTYTPDFSGSW
FDHGQFESSVGMYSSLTVAQKQRFSIHEICPEWAFAYESTKVIITGNFLCNPSDCAWAVM
FGDIEVPLEIVQDGVLRCQAPQHSPGKVTFCITSGNRESCSEVREFEFRAMAKTSSSKGI
SSSTDATKSAEELSLLARLVQILLCGHDSLTVSKGAVAEVGRSRKLKTDDPWKQIIESLQ
VGCENSLGTVEWIMQELLKDKLQHWISSKNQRNDGTSCLLSKQEQGIIHLISGLGYEWAL
NPILGAGVGINFRDANGWTALHWAAYFGRENMVAELLAAGASAGAVTDPTPQDPVGKTPG
FIASAKGHKGLAGYLSEVALTSHLSSLTMEENEISKGSAELEAERAVESISQRSVQIHVG
GAEDELSLKDSLAAVRNAAQAAARIQAAFRAHSFRKRQQKAALSQDDYGMTQEEIQGLSA
AAKTHRLFHGFHDQKFDKAALSIQKKYRGWKGRKDFLTLRQHVVKIQAHVRGHQVRRKYR
EILRAVSVVEKVVLRWRRRGAGLRGFRAERELSNNEEEEEDVAKDFRKQKVDAALDEAMS
RVLSMVDSPDARQQYRRMLERYRQAMAESSNADEATSRLRDDFEIIENDDFMN
>XP_010909834.1|Elaeis_guineensis|CAMTA|XP_010909834.1
MQPGFDINKLRREAQTRWLKPIEVLFILQNYESFQLTHKPPLKPPSGSLFLFNRRVLRNF
RNDGHLWRKKSNGRTLAEAHERLKVANIEVLACYYARGEQNQCFQRRVYWMLDPTYEHIV
FVHYREVAEGTFVEPIFRFSTESSPTCNQSNGITDAQVQGFPSQINDLNEGCQNSSSPVS
VEEVSSEFVAGKTERPYLDRMDRSETYNQPLLPDVSQALRKLEEQLSLDDDNGGGGDIYS
KEKLHPNCNQNQESEHLGLLNYETRDLSQETLDSLFDQFKHEASGYVEEAGLQDGSSTIQ
IVKTPECSGWSHTLLNSTSDQNSFRGDSGLPTHGKDKNIHGLETVLLDENAVYSSSAFSG
IWLEQSPLKTPLATDSGLPVAQKPWFSICEISPEWAFSFESTKVIIVADFLCNPSGHSWG
ILFGDTKVPLEIVQEGVFRCLTPKHDTGKVKLCITSGNGEPCSDVREFEFRSKPGTSSFS
STLHKADTMKSTEELLLLVKFVEILLLGHQSASVLQEGGVESYFDPSRKLKINEDRFGEI
AESLQTGRDTPTNTIDRIVQELLKDKLQLWLSSKRVGNSDQICVLSKQEQCIIHMISGLG
YDWALSPILNSGIGINFRDPNGWTALHWAAHFGREEMVAALLAAGASTGAVTDPTSQDPV
GKTPASLAAANGHKGLAGYLSEAALTNHHFSLVTGKSEISKESGSAEAGVETISQKSAHL
QGGTEDQLSLRDSLEAVRNAAQAAARIQFAFRAYSFRKKHQHAATNQDKYGLSPEDIHGI
KFHKAALSIQKNYWCWKGRKEFLTLRKHVVKIQARVRAHQARKKYELLLTVSILEKIILR
WSRRGVGLRGYRAEAESIDEEEEPDILEIFRKKKVYAALDEAVSRVLSLVDSPKAQQQYR
RMLERYSKAKADLSKVETATASVTDDCESPQIEDYFDQSAWN
>XP_010909835.1|Elaeis_guineensis|CAMTA|XP_010909835.1
MQPGFDINKLRREAQTRWLKPIEVLFILQNYESFQLTHKPPLKPPSGSLFLFNRRVLRNF
RNDGHLWRKKSNGRTLAEAHERLKVANIEVLACYYARGEQNQCFQRRVYWMLDPTYEHIV
FVHYREVAEGTFVEPIFRFSTESSPTCNQSNGITDAQVQGFPSQINDLNEGCQNSSSPVS
VEEVSSEFVAGKTERPYLDRMDRSETYNQPLLPDVSQALRKLEEQLSLDDDNGGGGDIYS
KEKLHPNCNQNQESEHLGLLNYETRDLSQETLDSLFDQFKHEASGYVEEAGLQDGSSTIQ
IVKTPECSGWSHTLLNSTSDQNSFRGDSGLPTHGKDKNIHGLETVLLDENAVYSSSAFSG
IWLEQSPLKTPLATDSGLPVAQKPWFSICEISPEWAFSFESTKVIIVADFLCNPSGHSWG
ILFGDTKVPLEIVQEGVFRCLTPKHDTGKVKLCITSGNGEPCSDVREFEFRSKPGTSSFS
STLHKADTMKSTEELLLLVKFVEILLLGHQSASVLQEGGVESYFDPSRKLKINEDRFGEI
AESLQTGRDTPTNTIDRIVQELLKDKLQLWLSSKRVGNSDQICVLSKQEQCIIHMISGLG
YDWALSPILNSGIGINFRDPNGWTALHWAAHFGREEMVAALLAAGASTGAVTDPTSQDPV
GKTPASLAAANGHKGLAGYLSEAALTNHHFSLVTGKSEISKESGSAEAGVETISQKSAHL
QGGTEDQLSLRDSLEAVRNAAQAAARIQFAFRAYSFRKKHQHAATNQDKYGLSPEDIHGI
KFHKAALSIQKNYWCWKGRKEFLTLRKHVVKIQARVRAHQARKKYELLLTVSILEKIILR
WSRRGVGLRGYRAEAESIDEEEEPDILEIFRKKKVYAALDEAVSRVLSLVDSPKAQQQYR
RMLERYSKAKADLSKVETATASVTDDCESPQIEDYFDQSAWN
>XP_010909837.1|Elaeis_guineensis|CAMTA|XP_010909837.1
MQPGFDINKLRREAQTRWLKPIEVLFILQNYESFQLTHKPPLKPPSGSLFLFNRRVLRNF
RNDGHLWRKKSNGRTLAEAHERLKVANIEVLACYYARGEQNQCFQRRVYWMLDPTYEHIV
FVHYREVAEGTFVEPIFRFSTESSPTCNQSNGITDAQVQGFPSQINDLNEGCQNSSSPVS
VEEVSSEFVAGKTERPYLDRMDRSETYNQPLLPDVSQALRKLEEQLSLDDDNGGGGDIYS
KEKLHPNCNQNQESEHLGLLNYETRDLSQETLDSLFDQFKHEASGYVEEAGLQDGSSTIQ
IVKTPECSGWSHTLLNSTSDQNSFRGIWLEQSPLKTPLATDSGLPVAQKPWFSICEISPE
WAFSFESTKVIIVADFLCNPSGHSWGILFGDTKVPLEIVQEGVFRCLTPKHDTGKVKLCI
TSGNGEPCSDVREFEFRSKPGTSSFSSTLHKADTMKSTEELLLLVKFVEILLLGHQSASV
LQEGGVESYFDPSRKLKINEDRFGEIAESLQTGRDTPTNTIDRIVQELLKDKLQLWLSSK
RVGNSDQICVLSKQEQCIIHMISGLGYDWALSPILNSGIGINFRDPNGWTALHWAAHFGR
EEMVAALLAAGASTGAVTDPTSQDPVGKTPASLAAANGHKGLAGYLSEAALTNHHFSLVT
GKSEISKESGSAEAGVETISQKSAHLQGGTEDQLSLRDSLEAVRNAAQAAARIQFAFRAY
SFRKKHQHAATNQDKYGLSPEDIHGIKFHKAALSIQKNYWCWKGRKEFLTLRKHVVKIQA
RVRAHQARKKYELLLTVSILEKIILRWSRRGVGLRGYRAEAESIDEEEEPDILEIFRKKK
VYAALDEAVSRVLSLVDSPKAQQQYRRMLERYSKAKADLSKVETATASVTDDCESPQIED
YFDQSAWN
>XP_010909838.1|Elaeis_guineensis|CAMTA|XP_010909838.1
MQPGGSLFLFNRRVLRNFRNDGHLWRKKSNGRTLAEAHERLKVANIEVLACYYARGEQNQ
CFQRRVYWMLDPTYEHIVFVHYREVAEGTFVEPIFRFSTESSPTCNQSNGITDAQVQGFP
SQINDLNEGCQNSSSPVSVEEVSSEFVAGKTERPYLDRMDRSETYNQPLLPDVSQALRKL
EEQLSLDDDNGGGGDIYSKEKLHPNCNQNQESEHLGLLNYETRDLSQETLDSLFDQFKHE
ASGYVEEAGLQDGSSTIQIVKTPECSGWSHTLLNSTSDQNSFRGDSGLPTHGKDKNIHGL
ETVLLDENAVYSSSAFSGIWLEQSPLKTPLATDSGLPVAQKPWFSICEISPEWAFSFEST
KVIIVADFLCNPSGHSWGILFGDTKVPLEIVQEGVFRCLTPKHDTGKVKLCITSGNGEPC
SDVREFEFRSKPGTSSFSSTLHKADTMKSTEELLLLVKFVEILLLGHQSASVLQEGGVES
YFDPSRKLKINEDRFGEIAESLQTGRDTPTNTIDRIVQELLKDKLQLWLSSKRVGNSDQI
CVLSKQEQCIIHMISGLGYDWALSPILNSGIGINFRDPNGWTALHWAAHFGREEMVAALL
AAGASTGAVTDPTSQDPVGKTPASLAAANGHKGLAGYLSEAALTNHHFSLVTGKSEISKE
SGSAEAGVETISQKSAHLQGGTEDQLSLRDSLEAVRNAAQAAARIQFAFRAYSFRKKHQH
AATNQDKYGLSPEDIHGIKFHKAALSIQKNYWCWKGRKEFLTLRKHVVKIQARVRAHQAR
KKYELLLTVSILEKIILRWSRRGVGLRGYRAEAESIDEEEEPDILEIFRKKKVYAALDEA
VSRVLSLVDSPKAQQQYRRMLERYSKAKADLSKVETATASVTDDCESPQIEDYFDQSAWN
>XP_010909839.1|Elaeis_guineensis|CAMTA|XP_010909839.1
MQPGFDINKLRREAQTRWLKPIEVLFILQNYESFQLTHKPPLKPPSGSLFLFNRRVLRNF
RNDGHLWRKKSNGRTLAEAHERLKVANIEVLACYYARGEQNQCFQRRVYWMLDPTYEHIV
FVHYREVAEGTFVEPIFRFSTESSPTCNQSNGITDAQVQGFPSQINDLNEGCQNSSSPVS
VEEVSSEFVAGKTERPYLDRMDRSETYNQPLLPDVSQALRKLEEQLSLDDDNGGGGDIYS
KEKLHPNCNQNQESEHLGLLNYETRDLSQETLDSLFDQFKHEASGYVEEAGLQDGSSTIQ
IVKTPGIWLEQSPLKTPLATDSGLPVAQKPWFSICEISPEWAFSFESTKVIIVADFLCNP
SGHSWGILFGDTKVPLEIVQEGVFRCLTPKHDTGKVKLCITSGNGEPCSDVREFEFRSKP
GTSSFSSTLHKADTMKSTEELLLLVKFVEILLLGHQSASVLQEGGVESYFDPSRKLKINE
DRFGEIAESLQTGRDTPTNTIDRIVQELLKDKLQLWLSSKRVGNSDQICVLSKQEQCIIH
MISGLGYDWALSPILNSGIGINFRDPNGWTALHWAAHFGREEMVAALLAAGASTGAVTDP
TSQDPVGKTPASLAAANGHKGLAGYLSEAALTNHHFSLVTGKSEISKESGSAEAGVETIS
QKSAHLQGGTEDQLSLRDSLEAVRNAAQAAARIQFAFRAYSFRKKHQHAATNQDKYGLSP
EDIHGIKFHKAALSIQKNYWCWKGRKEFLTLRKHVVKIQARVRAHQARKKYELLLTVSIL
EKIILRWSRRGVGLRGYRAEAESIDEEEEPDILEIFRKKKVYAALDEAVSRVLSLVDSPK
AQQQYRRMLERYSKAKADLSKVETATASVTDDCESPQIEDYFDQSAWN
>XP_010916876.1|Elaeis_guineensis|CAMTA|XP_010916876.1
MADARRYGLTPQLDIEQILLEAQHRWLRPAEICEILRNYRKFHIAPESPNKPPSGSLFLF
DRKVLRYFRKDGHNWRKKKDGKTVKEAHERLKAGSVDVLHCYYAHGEENENFQRRSYWML
EEDYMHIVLVHYLEVKGNKPSFSRTRDVDEIAQVANMESPVCSNSFTNHSQLPSQTTSAE
SPNSPHTSEYEDAESADNYQASSRYNSFLEMQQYGDGPVMDAHLLNPHVPVDSINNQCDI
QGAKATEPKSDFYSVVQENITRVFDETGLGFTFSGSRTQFDLTSWDEVLEHYTTGFQTPS
FYPAVASTPSSTVEDNLRLETSTLGELHTDDLGFKQVDVASAQDKSLWQLSSADIDPLVS
SNVGLQNGASIEENVNAPSLITQASLDFSNIEGEGLKKYDSFSRWMNNELGEVDDSHMKS
SSGVYWNTVESESVVEDSSMSNREHLDAYIVSPSLSQDQLFSIIDFTPNWAYSGMETKVL
ITGTFLKNKADVEKCQWSCMFGEIEVPAEILRDGTLRCHAPSHKSGRVHFYVTCSNRLAC
SEVREFEFRENDVQYMEASDSYGSNTNEMRLHIRLEKLLTLGPVDHLKAVPDSTKENLHL
RNKISSLMMEADDEWSNLLKLTHEGFSPDSARDRLLEKLMKEKLHSWLLHKVAEDGKGPN
VLDKEGQGVLHLAAALGYDWAIKPTITAGVSINFRDVRGWTALHWAANCGRERTVVALIA
SGAAPGALTDPTPEFPTGRTPADLASTNGHKGIAGFLAESSLTNHLSALTLKESKGIDVT
EISGITDVEDVAEKSAIQVAEGDVQAGLSLKDSLSAVRNASLAAARIYQVFRVHSFHRKK
VTEYGNDKCGISDERALSLISLKTAKPGQHDMPPHAAAIRIQNKFRGWKGRKEFLIIRQR
IVKIQAHVRGYQVRKHYKKIIWSVLIVEKAILRWRRKGSGLRGFRSEGLLEGPAMQNQGT
KEDDYDFLQEGRKQTEARLQKALARVRSMVQYPEARDQYRRLLNVVTELQESKAMQDRIT
NESEEAADGEFMIELEELWQDDTPMPTA
>XP_010921342.1|Elaeis_guineensis|CAMTA|XP_010921342.1
MADGRRYSLDPQLDITQILLEAKTRWLRPSEICEILRNYQKLNLATDPPYRPPGGSLFLF
DRKALRYFRKDGHNWRKKRDGKTVREAHEKLKCGSVDVLHCYYAHGEDNENFQRRSYWML
DGQLEHIVLVHYRDVNEGSRSAVPHLSNTDSTRVHSIQGTQANSALYSSHLNSATFTSEA
SYASKCGAADWNGHTPSCKFENADSGEEFGGGPRTDSVSCSGLEMAGTDVAEENTVGCSG
SSHLYPRGFVNSAGSSIGPSFVNQVLLQNFLISKDQKTHGASQGAGSFSGDCFNCHGSSA
GWSDFLSISRRNGGKQEQNISFAHQNCPDNMQRRIASSASSDHSMVNHATDNGYNIISSA
NPQIFTGVGKRNDQMKEENAENVNRFDDKCLVNESTHMYQMSHDHCHRIASQFKNNMGSQ
MNISVPDQPLEYEAEVSNASKKPLQSDAHNTEHGGLKKLDSFGRWMNKEIGKDCDDSLMA
SDSCSYWNALDSQNDNKEVSSLSRHMRLDIDSLGPSLSQEQLFSIVDFSPDWAYSGVETK
VLISGTFLGSLEPRNIKWCCMFGELEVSAEVLTTNVLRCQVPAHTPGRVPFYITRSDRLA
CSEIREFEYRENVPGVSLVLKSEPEDEIYLEVRFAKLLSQGLDRKKLFCSVENCPKCSLK
QKLFSMLNEPNEWKKIEDDSKAFQNCRDALIQKILKGKLYEWLICKAHEEGKGPNFLDEE
GQGAIHLAAALGYDWAMAPIVTTGVSPSFRDTRGRTGLHWAAYYGREGTVVALIRLGSAP
GAVEDPTSKFPQGQTAADLASSRGHKGIAGYLAEADLTSHLSSLALKESVMESVSATLAA
QKAIETVQDQNIDSLAGDQGEQLSLRGSLAAVRNSAQAAARIQAAFRVHSFRQRQLTERK
DEEAGILDDVMMLSSLSNKFQRVSHFNEALHTAATKIQQKYRGWKGRKEFLKVRDRIVKI
QAHVRGHQVRKQYKNVVWSVSIVEKAILRWRRKGAGLRGFRAENASSAAEQVVEKTDEYD
FLRLGRKQKAAGVEKALARVQSMARQPEARDQYMRLVACSRKLKLEDEKSSAAQVQNSEK
VEEDQLALMIN
>XP_010921516.1|Elaeis_guineensis|CAMTA|XP_010921516.1
MEVGDWAPLAGAEIHGFQTAADLHVEKLMEDGATRWFRPNEVHAILSNYTRFKIQPQPFD
NPMSGTILLFDRKMLRNFRKDGYNWKKKKDGKTVQEAHEKLKIGNEERIHVYYARREDDP
NFYRRCYWLLDKNLEHIVLVHYRQTSEHLQTPVECTDTLSLTNRMHHGCPSTPMNSTSGS
AHSELSGSTVTSEEINSREDHATYTGSGISLADNCTELQNHESCLREINTLDWADLVEPP
TFSDSVICREGDASSPNQQTPNGFRNSINNDSFLPSHGVIKGVPSSGHPTDVINCNGVSV
VNHINCGYFQAAKDPESGSPLFKTMNPTSQVADLKLDAVPSCASPDILTGDVFLTQNSFG
RWNRMNDDTLVLLDDQLEASSGGDKSNDFTIMNQSSTPEQIFSIIDISPGWAYSTEETKV
LVVGHFNEPYKHLLASNIYCVFGEMHASAEMIHAGVYHCSAMPHPPGTVNFFVTLDGYTP
ISQVLSFDYRSVPCVQLNGGVASSEDDNKLKWKEFQVQTRLAHLLFSSTNNIXIQSNRMQ
SKSLNEAKRYASITSPLLDKDWINLLTLSSNIDASYGPATQDLFELVLKNKLQEWLLEKV
AEGCKTTAYDSQGQGAIHLCAILDYAWAVRFFSSTGMSLDFRDASGWTALHWAAYCGREK
IVAALLSAGANPSLVTDPTPESLGGCTAADLASKQGYGGLAAYLAEKGLTAHVQAMSLSG
NITAPMPPSPTNQVNSENVYPENLTEQELCLKESLAAYRNAADAAGRIQAAFKERILKQQ
MKAIRLVKPEIEAAQIVSALKIQHAFRNYSRRRTMRAAARIQSHFRTWRIRRNFLNMRKQ
TIKIQAAFRGHQVRRQYCKILWSVGVLEKAVLRWRLKRKGLRGIRVVPKEAMKVDTEEES
TSEEEFFKISREQAEERMKRSVVWVQAMFRSHRAQQEYRRMKLAHEQAKLEFGELGRQP
>XP_010926291.1|Elaeis_guineensis|CAMTA|XP_010926291.1
MADARRYGLTPQLDIEQILLEAQRRWLRPTEICEILQNYRKFRIAPEPPNKPPSGSLFLF
DRKVLRYFRKDGHNWRKKKDGKTVKEAHERLKAGSVDVLHCYYAHGEENENFQRRSYWML
EEDYMHIVLVHYLEVKGNKPSFGRTRDVQETAQVVNMDSPVCSNSFTNHSQLPSQTTDAE
SPNSAHTSEYEDAESADNYQASSRYNSFLEMQQYGDGPVMDVRLRNPHFPIASINNQCDI
QGTQAAEPKSDFNSVAQEDFMRVFDGTGLGLTFSGPRTQYDLTSWDEVLEHCTTGFQTPP
FHPGQAAAVEDNPRLETSTGELYTDELGVKQVDVTTTLDKSLWQLTTADIGLLGTSNAVL
ENGMSIEENVNAPFLIKQASLDFSNMEREGLKKYDSFSRWVSKELGEVDDSHPISNSGVY
WDTVQSESVIEDSGMSNHARLDAYIMSPSLSQDQLFSIIDFTPNWAYTGMETKILITGTF
LKNKEDVEKCQWSCMFGEIEVPAELLADGTLRCHAPLHKSGRVPFYITCSNRLACSEVRE
FEFRVDDAQDMETLDSHGYDTNEMHLHVRLEKLLNLGPVDQQKVVANSVKEHLHLSNKIS
SLMMEFDDEWSNLLKLTHEEGFSPDNAKDQLLEKLMKEKLHSWLLHKVAEDGKGPNVLDN
EGQGVLHLAAALGYDWAIKPTITSGVNINFRDVHGWTALHWAAYCGRERTVVALIALGAA
PGVLTDPTPEFPTGRTPADLASANGHKGIAGFLAESSLTNHLSTLTLKESEGSDIAELSG
ITDVEDVVEKSAIQVADGDLQAGLSLKDSLTAVRNASLAAARIYQVFRVHSFHRKKLIEY
GDDKCGTSDERALSLIYLKTAKPGQHDMPQHAAAIRIQNKFRGWKGRKEFLIIRQRIVKI
QAHVRGHQVRKHHKKIIWTVSIVEKAILRWRRKGSGLRGFRSEGLLEGRSTQNQAVKEDD
YDFLQEGRKQTEARLQKALARVKSMVQYPEARDQYRRLVNVVTELQESKAMQDRILNESS
EAADGDFMIELEELWQDDTPMPTA
>XP_010926292.1|Elaeis_guineensis|CAMTA|XP_010926292.1
MADARRYGLTPQLDIEQILLEAQRRWLRPTEICEILQNYRKFRIAPEPPNKPPSGSLFLF
DRKVLRYFRKDGHNWRKKKDGKTVKEAHERLKAGSVDVLHCYYAHGEENENFQRRSYWML
EEDYMHIVLVHYLEVKGNKPSFGRTRDVQETAQVVNMDSPVCSNSFTNHSQLPSQTTDAE
SPNSAHTSEYEDAESADNYQASSRYNSFLEMQQYGDGPVMDVRLRNPHFPIASINNQCDI
QGTQAAEPKSDFNSVAQEDFMRVFDGTGLGLTFSGPRTQYDLTSWDEVLEHCTTGFQTPP
FHPGQAAAVEDNPRLETSTGELYTDELGVKQVDVTTTLDKSLWQLTTADIGLLGTSNAVL
ENGMSIEENVNAPFLIKQASLDFSNMEREGLKKYDSFSRWVSKELGEVDDSHPISNSGVY
WDTVQSESVIEDSGMSNHARLDAYIMSPSLSQDQLFSIIDFTPNWAYTGMETKILITGTF
LKNKEDVEKCQWSCMFGEIEVPAELLADGTLRCHAPLHKSGRVPFYITCSNRLACSEVRE
FEFRVDDAQDMETLDSHGYDTNEMHLHVRLEKLLNLGPVDQQKVVANSVKEHLHLSNKIS
SLMMEFDDEWSNLLKLTHEEGFSPDNAKDQLLEKLMKEKLHSWLLHKVAEDGKGPNVLDN
EGQGVLHLAAALGYDWAIKPTITSGVNINFRDVHGWTALHWAAYCGRERTVVALIALGAA
PGVLTDPTPEFPTGRTPADLASANGHKGIAGFLAESSLTNHLSTLTLKESEGSDIAELSG
ITDVEDVVEKSAIQVADGDLQAGLSLKDSLTAVRNASLAAARIYQVFRVHSFHRKKLIEY
GDDKCGTSDERALSLIYLKTAKPGQHDMPQHAAAIRIQNKFRGWKGRKEFLIIRQRIVKI
QAHVRGHQVRKHHKKIIWTVSIVEKAILRWRRKGSGLRGFRSEGLLEGRSTQNQAVKEDD
YDFLQEGRKQTEARLQKALARVKSMVQYPEARDQYRRLVNVVTELQESKAMQDRILNESS
EAADGDFMIELEELWQDDTPMPTA
>XP_010926293.1|Elaeis_guineensis|CAMTA|XP_010926293.1
MADARRYGLTPQLDIEQILLEAQRRWLRPTEICEILQNYRKFRIAPEPPNKPPSGSLFLF
DRKVLRYFRKDGHNWRKKKDGKTVKEAHERLKAGSVDVLHCYYAHGEENENFQRRSYWML
EEDYMHIVLVHYLEVKGNKPSFGRTRDVQETAQVVNMDSPVCSNSFTNHSQLPSQTTDAE
SPNSAHTSEYEDAESADNYQASSRYNSFLEMQQYGDGPVMDVRLRNPHFPIASINNQCDI
QGTQAAEPKSDFNSVAQEDFMRVFDGTGLGLTFSGPRTQYDLTSWDEVLEHCTTGFQTPP
FHPGQAAAVEDNPRLETSTGELYTDELGVKQVDVTTTLDKSLWQLTTADIGLLGTSNAVL
ENGMSIEENVNAPFLIKQASLDFSNMEREGLKKYDSFSRWVSKELGEVDDSHPISNSGVY
WDTVQSESVIEDSGMSNHARLDAYIMSPSLSQDQLFSIIDFTPNWAYTGMETKILITGTF
LKNKEDVEKCQWSCMFGEIEVPAELLADGTLRCHAPLHKSGRVPFYITCSNRLACSEVRE
FEFRVDDAQDMETLDSHGYDTNEMHLHVRLEKLLNLGPVDQQKVVANSVKEHLHLSNKIS
SLMMEFDDEWSNLLKLTHEEGFSPDNAKDQLLEKLMKEKLHSWLLHKVAEDGKGPNVLDN
EGQGVLHLAAALGYDWAIKPTITSGVNINFRDVHGWTALHWAAYCGRERTVVALIALGAA
PGVLTDPTPEFPTGRTPADLASANGHKGIAGFLAESSLTNHLSTLTLKESEGSDIAELSG
ITDVEDVVEKSAIQVADGDLQAGLSLKDSLTAVRNASLAAARIYQVFRVHSFHRKKLIEY
GDDKCGTSDERALSLIYLKTAKPGQHDMPQHAAAIRIQNKFRGWKGRKEFLIIRQRIVKI
QAHVRGHQVRKHHKKIIWTVSIVEKAILRWRRKGSGLRGFRSEGLLEGRSTQNQAVKEDD
YDFLQEGRKQTEARLQKALARVKSMVQYPEARDQYRRLVNVVTELQESKAMQDRILNESS
EAADGDFMIELEELWQDDTPMPTA
>XP_010926295.1|Elaeis_guineensis|CAMTA|XP_010926295.1
MADARRYGLTPQLDIEQILLEAQRRWLRPTEICEILQNYRKFRIAPEPPNKPPSGSLFLF
DRKVLRYFRKDGHNWRKKKDGKTVKEAHERLKAGSVDVLHCYYAHGEENENFQRRSYWML
EEDYMHIVLVHYLEVKGNKPSFGRTRDVQETAQVVNMDSPVCSNSFTNHSQLPSQTTDAE
SPNSAHTSEYEDAESDNYQASSRYNSFLEMQQYGDGPVMDVRLRNPHFPIASINNQCDIQ
GTQAAEPKSDFNSVAQEDFMRVFDGTGLGLTFSGPRTQYDLTSWDEVLEHCTTGFQTPPF
HPGQAAAVEDNPRLETSTGELYTDELGVKQVDVTTTLDKSLWQLTTADIGLLGTSNAVLE
NGMSIEENVNAPFLIKQASLDFSNMEREGLKKYDSFSRWVSKELGEVDDSHPISNSGVYW
DTVQSESVIEDSGMSNHARLDAYIMSPSLSQDQLFSIIDFTPNWAYTGMETKILITGTFL
KNKEDVEKCQWSCMFGEIEVPAELLADGTLRCHAPLHKSGRVPFYITCSNRLACSEVREF
EFRVDDAQDMETLDSHGYDTNEMHLHVRLEKLLNLGPVDQQKVVANSVKEHLHLSNKISS
LMMEFDDEWSNLLKLTHEEGFSPDNAKDQLLEKLMKEKLHSWLLHKVAEDGKGPNVLDNE
GQGVLHLAAALGYDWAIKPTITSGVNINFRDVHGWTALHWAAYCGRERTVVALIALGAAP
GVLTDPTPEFPTGRTPADLASANGHKGIAGFLAESSLTNHLSTLTLKESEGSDIAELSGI
TDVEDVVEKSAIQVADGDLQAGLSLKDSLTAVRNASLAAARIYQVFRVHSFHRKKLIEYG
DDKCGTSDERALSLIYLKTAKPGQHDMPQHAAAIRIQNKFRGWKGRKEFLIIRQRIVKIQ
AHVRGHQVRKHHKKIIWTVSIVEKAILRWRRKGSGLRGFRSEGLLEGRSTQNQAVKEDDY
DFLQEGRKQTEARLQKALARVKSMVQYPEARDQYRRLVNVVTELQESKAMQDRILNESSE
AADGDFMIELEELWQDDTPMPTA
>XP_010926296.1|Elaeis_guineensis|CAMTA|XP_010926296.1
MADARRYGLTPQLDIEQILLEAQRRWLRPTEICEILQNYRKFRIAPEPPNKPPSGSLFLF
DRKVLRYFRKDGHNWRKKKDGKTVKEAHERLKAGSVDVLHCYYAHGEENENFQRRSYWML
EEDYMHIVLVHYLEVKGNKPSFGRTRDVQETAQVVNMDSPVCSNSFTNHSQLPSQTTDAE
SPNSAHTSEYEDAESADNYQASSRYNSFLEMQQYGDGPVMDVRLRNPHFPIASINNQCDI
QGTQAAEPKSDFNSVAQEDFMRVFDGTGLGLTFSGPRTQYDLTSWDEVLEHCTTGFQTPP
FHPGQAAAVEDNPRLETSTGELYTDELGVKQVDVTTTLDKSLWQILITGTFLKNKEDVEK
CQWSCMFGEIEVPAELLADGTLRCHAPLHKSGRVPFYITCSNRLACSEVREFEFRVDDAQ
DMETLDSHGYDTNEMHLHVRLEKLLNLGPVDQQKVVANSVKEHLHLSNKISSLMMEFDDE
WSNLLKLTHEEGFSPDNAKDQLLEKLMKEKLHSWLLHKVAEDGKGPNVLDNEGQGVLHLA
AALGYDWAIKPTITSGVNINFRDVHGWTALHWAAYCGRERTVVALIALGAAPGVLTDPTP
EFPTGRTPADLASANGHKGIAGFLAESSLTNHLSTLTLKESEGSDIAELSGITDVEDVVE
KSAIQVADGDLQAGLSLKDSLTAVRNASLAAARIYQVFRVHSFHRKKLIEYGDDKCGTSD
ERALSLIYLKTAKPGQHDMPQHAAAIRIQNKFRGWKGRKEFLIIRQRIVKIQAHVRGHQV
RKHHKKIIWTVSIVEKAILRWRRKGSGLRGFRSEGLLEGRSTQNQAVKEDDYDFLQEGRK
QTEARLQKALARVKSMVQYPEARDQYRRLVNVVTELQESKAMQDRILNESSEAADGDFMI
ELEELWQDDTPMPTA
>XP_010926832.1|Elaeis_guineensis|CAMTA|XP_010926832.1
MQEGYQSFDINKLCKDAQTRWLKPVEVLFILHNHESFQLSNKPPDKPPSGSLLLFNRRVL
RNYRNDGYLWRKKNNGRTLAESHEHLKVGAAEVLSCYYARGEQNPCFQRRIYWMLDPANE
HIVFVHYRDVAEGRFVPEPIFSVSTESPSTFNQTNSITDAQVQGFPTQINELNEQCQNPC
SSVSVEEASSEFVTGKTEKPLLIKMDTSETYNQPLLPEVNHALRKLEEQLSLDDDDDGNG
YIYSEEKLHPSCNQNEKSEDLGILNHETRDFVQETLDSLLDQLKHEANDHVEEGGQQDGS
HALQMVKSPEFSRWSHGSHSLINSTSTINSCGALSGLLTPGNDNNTHGLETVLLTGNSVC
SSSGADFGLPVAQKPWFNICEISPEWAFSFERTKVIITGHFLCNPPGHSWAILFGDAEVP
LEIVQEGVFRCLAPKHDPGKVKLRITSGNGEPCSDVREFEFRANPGTSSFSSTSKQGYAV
MGTEELLLLVRFVQLLLYGHDRTSIPQEGDVETCIDRSRKLKRNDDRLGEIVEALLAGRE
TSANTMDWILQELLKDKLQQWLLSKHLENADQTCVLSKQEQCIIHMISGLGYEWALNPIL
TSGTGINFRDTKGWTALHWAACFGREKMVAALLAAGASAGAVTDPTPQEPAGKTPGSLAA
ANDHKGLAGYLSEAALTNHLFSLAMGKSEISKTSGPVEADGGVESISQRSAHLQGGTEDQ
LLLKDSLAAVRNATQAAARIQSTFRAYSFWKKHQNADQDKDGFSPEDINGVFVAFRGLCD
RAFHKAALSIQKNYRCWKRRKEFVTLRKHVIKIQARVRAHQARKKYELLLTVGILEKIIL
RWCRRRVGLRGFRADPESINKEEENDILKVFRKQKVDAALDEAVSSVLSMVDCPEAQQQY
RRMLESYRQAKADLSKVETATSRVSGDWVSRELEDYLNQLGHE
>XP_010926833.1|Elaeis_guineensis|CAMTA|XP_010926833.1
MQEGFDINKLCKDAQTRWLKPVEVLFILHNHESFQLSNKPPDKPPSGSLLLFNRRVLRNY
RNDGYLWRKKNNGRTLAESHEHLKVGAAEVLSCYYARGEQNPCFQRRIYWMLDPANEHIV
FVHYRDVAEGRFVPEPIFSVSTESPSTFNQTNSITDAQVQGFPTQINELNEQCQNPCSSV
SVEEASSEFVTGKTEKPLLIKMDTSETYNQPLLPEVNHALRKLEEQLSLDDDDDGNGYIY
SEEKLHPSCNQNEKSEDLGILNHETRDFVQETLDSLLDQLKHEANDHVEEGGQQDGSHAL
QMVKSPEFSRWSHGSHSLINSTSTINSCGALSGLLTPGNDNNTHGLETVLLTGNSVCSSS
GADFGLPVAQKPWFNICEISPEWAFSFERTKVIITGHFLCNPPGHSWAILFGDAEVPLEI
VQEGVFRCLAPKHDPGKVKLRITSGNGEPCSDVREFEFRANPGTSSFSSTSKQGYAVMGT
EELLLLVRFVQLLLYGHDRTSIPQEGDVETCIDRSRKLKRNDDRLGEIVEALLAGRETSA
NTMDWILQELLKDKLQQWLLSKHLENADQTCVLSKQEQCIIHMISGLGYEWALNPILTSG
TGINFRDTKGWTALHWAACFGREKMVAALLAAGASAGAVTDPTPQEPAGKTPGSLAAAND
HKGLAGYLSEAALTNHLFSLAMGKSEISKTSGPVEADGGVESISQRSAHLQGGTEDQLLL
KDSLAAVRNATQAAARIQSTFRAYSFWKKHQNADQDKDGFSPEDINGVFVAFRGLCDRAF
HKAALSIQKNYRCWKRRKEFVTLRKHVIKIQARVRAHQARKKYELLLTVGILEKIILRWC
RRRVGLRGFRADPESINKEEENDILKVFRKQKVDAALDEAVSSVLSMVDCPEAQQQYRRM
LESYRQAKADLSKVETATSRVSGDWVSRELEDYLNQLGHE
>XP_010938165.1|Elaeis_guineensis|CAMTA|XP_010938165.1
MDFDAHLQIVVWHFDITQILQEAQTRWLRPSEICEILRNYRRFNLTPDPPYRPAGGSLFL
FDRKALRYFRKDGHNWRKKRDGKTVREAHEKLKSGSVDVLHCYYAHGEDNENFQRRSYWM
LDGQLEHIVLVHYRDVNEGSRSTIPHLPSIDSGRVHGTQGTQANSALYSSHLNSSTSTTQ
ASYDSSSSAADWNGQAPSSEFEDADSGGEFGIGSLTDSVSWSGFQIASLAGNDLAEENTV
GCSGSSQLYARGFVNTAGSSIDPSFVNQVPLQNFLLSEDQQKIHGASQGAGSFGGVRFND
PSSFAGWPDVLSIRGRNGNMQEQNISFGHPNCPDNMQKGMVDSESNDNRIATYVTDGGCN
VIGNALTQFFTEVGKRNDQVKEENTENVNSFDDEDLVKESTHMYQMPHDDLSHVAVEFKS
NSGSRWNISVPDQPLEYETEVSNTSNEPLKSDADNDEHGDLKKLDSFGRWMNKEIGKDCN
DSLMASDSGNYWNALGTQNDGKEVSSLPRHMQLDIDSLGPSLSQEQLFSIVDFSPDWAYS
GVETKVLIAGTFIGSVEPTSIKWCCMFGELEVPAEVLTTNVLHCRAPTHAPGRVPFYITR
SDRLACSEIREFEYRENLSGVSLVSKSEPEDEIYLQVRFAKLLSLGVDRSKLFCSVENCS
KCSLKQKLFLMLNEEENGWKKIEKDSKVFQGFDKNPRDALIQKLLKGKLYEWLVCKAHEE
GRGPNILDEEGQGAIHLAGALGYDWAMAPIVTAGVSPSFRDARGRTGLHWAAYYGREETV
VTLIRLGAAPGAVEDPTSKFPHGQTAADLASSRGHKGIAGYVAEADLTSHLSSLSLEGSV
TDSVSATLAAQKTIETIQDHNVDSLDGNEGEQLSLRGSLAAVMNSAQAAARIQAAFRLHS
FRQRQLRESKDEEAESLDDIMVLSSLNNKFHRISHFNEALHTAAVKIQQKYRGWKGRKEF
LKIRDRIVKIQAHVRGHQVRKHYKKVVWSVSIVEKAILRWRRKGAGLRGFRAESASGDVE
HGAGKTDEYDFLRLGRRQKAAGVEKALARVRSMARNPEARDQYMRLVACSRKSKLGDEEN
PSAQVHNSGEEKKIGEDLRATMIH
>XP_010938166.1|Elaeis_guineensis|CAMTA|XP_010938166.1
MADGRRYALNPQLDITQILQEAQTRWLRPSEICEILRNYRRFNLTPDPPYRPAGGSLFLF
DRKALRYFRKDGHNWRKKRDGKTVREAHEKLKSGSVDVLHCYYAHGEDNENFQRRSYWML
DGQLEHIVLVHYRDVNEGSRSTIPHLPSIDSGRVHGTQGTQANSALYSSHLNSSTSTTQA
SYDSSSSAADWNGQAPSSEFEDADSGGEFGIGSLTDSVSWSGFQIASLAGNDLAEENTVG
CSGSSQLYARGFVNTAGSSIDPSFVNQVPLQNFLLSEDQQKIHGASQGAGSFGGVRFNDP
SSFAGWPDVLSIRGRNGNMQEQNISFGHPNCPDNMQKGMVDSESNDNRIATYVTDGGCNV
IGNALTQFFTEVGKRNDQVKEENTENVNSFDDEDLVKESTHMYQMPHDDLSHVAVEFKSN
SGSRWNISVPDQPLEYETEVSNTSNEPLKSDADNDEHGDLKKLDSFGRWMNKEIGKDCND
SLMASDSGNYWNALGTQNDGKEVSSLPRHMQLDIDSLGPSLSQEQLFSIVDFSPDWAYSG
VETKVLIAGTFIGSVEPTSIKWCCMFGELEVPAEVLTTNVLHCRAPTHAPGRVPFYITRS
DRLACSEIREFEYRENLSGVSLVSKSEPEDEIYLQVRFAKLLSLGVDRSKLFCSVENCSK
CSLKQKLFLMLNEEENGWKKIEKDSKVFQGFDKNPRDALIQKLLKGKLYEWLVCKAHEEG
RGPNILDEEGQGAIHLAGALGYDWAMAPIVTAGVSPSFRDARGRTGLHWAAYYGREETVV
TLIRLGAAPGAVEDPTSKFPHGQTAADLASSRGHKGIAGYVAEADLTSHLSSLSLEGSVT
DSVSATLAAQKTIETIQDHNVDSLDGNEGEQLSLRGSLAAVMNSAQAAARIQAAFRLHSF
RQRQLRESKDEEAESLDDIMVLSSLNNKFHRISHFNEALHTAAVKIQQKYRGWKGRKEFL
KIRDRIVKIQAHVRGHQVRKHYKKVVWSVSIVEKAILRWRRKGAGLRGFRAESASGDVEH
GAGKTDEYDFLRLGRRQKAAGVEKALARVRSMARNPEARDQYMRLVACSRKSKLGDEENP
SAQVHNSGEEKKIGEDLRATMIH
>XP_010938301.1|Elaeis_guineensis|CAMTA|XP_010938301.1
MEAGDSAPLTGAGIHGFQTVADLRIEKLMEDALTRWLRPNEVHAILSNSTLFKIQPQPSE
NPKSGTILLFDRTMLRNFRKDGHNWKKKKDGKTVQEAHEKLKIGNEERIHVYYARSDDDP
NFYRRCYWLLDKNLERIVLVHYRQTSENPPTLVECTDASSLTNRMHHGSPSTPMISSGSA
RSELSGSAVMSEEINSREDRAINTGSGISLSDKYNELRNQEFSLHDINTLDWEDLVEPPT
STVSVLCREGDALSSVQQMPDGLRNSVNNLSVLPSHDVVEGVPSSGHPTDITNDNGIDGV
NCSGYFQAAKDQENPSLLFETMNSTIQEADFKLDSAHSSASPDIFTGDVFLTHNSFGGWN
SMNEDSFGLVTEQLEALNSSGDKSNAFTIMDQSSTTEQIFSISDISPGWAYSTEETKVLV
VGHFTDPYKHPMTSNIYCAFGEMHAAAELIQAGVYRCTAMPHPPGSVNFFMTLDGYTPIS
QVLSFDYRSVPSDKLDGGVTSSEDDNNNLKGKEFQVQTRLAHLLFSTTNNISIQSSRTQS
KSLKEAKRYASVTSPLMEKDWMNLLRLSSNGEAFHVPATKDLFELVLKNKLQEWLLEKVA
EGCKTPAHDSQGQGVIHLCAILDYAWAAHLFSLSGMSLDFRDASGWTALHWAAYFGREKM
VAALLSAGANPSLVTDPTPEFPGGCIAADLASNQGFEGLAAYLAEKGLTAHFQAMSLSGN
ISAPLLPSSTDKSSSENLYPENLTEQELCLRESLAAYRNAADAADRIQAAFRERALKQQT
KAVQLVKPEIEAAQIVAALKIQHAFRNYSRRRIMKAAARIQSNFRTWKTRRHFLNMRKHA
IKIQAAFRGHQVRKQYHKIIWSVGVLEKAILRWRLKRKGLRGVQVESKEAMKVDSNEEST
GEEEFFRISREQAEERVKRSVIRVQAMFRSHRAQQEYRRMKLAYEQANLEFNELDQRP
>XP_010938302.1|Elaeis_guineensis|CAMTA|XP_010938302.1
MNGGTILLFDRTMLRNFRKDGHNWKKKKDGKTVQEAHEKLKIGNEERIHVYYARSDDDPN
FYRRCYWLLDKNLERIVLVHYRQTSENPPTLVECTDASSLTNRMHHGSPSTPMISSGSAR
SELSGSAVMSEEINSREDRAINTGSGISLSDKYNELRNQEFSLHDINTLDWEDLVEPPTS
TVSVLCREGDALSSVQQMPDGLRNSVNNLSVLPSHDVVEGVPSSGHPTDITNDNGIDGVN
CSGYFQAAKDQENPSLLFETMNSTIQEADFKLDSAHSSASPDIFTGDVFLTHNSFGGWNS
MNEDSFGLVTEQLEALNSSGDKSNAFTIMDQSSTTEQIFSISDISPGWAYSTEETKVLVV
GHFTDPYKHPMTSNIYCAFGEMHAAAELIQAGVYRCTAMPHPPGSVNFFMTLDGYTPISQ
VLSFDYRSVPSDKLDGGVTSSEDDNNNLKGKEFQVQTRLAHLLFSTTNNISIQSSRTQSK
SLKEAKRYASVTSPLMEKDWMNLLRLSSNGEAFHVPATKDLFELVLKNKLQEWLLEKVAE
GCKTPAHDSQGQGVIHLCAILDYAWAAHLFSLSGMSLDFRDASGWTALHWAAYFGREKMV
AALLSAGANPSLVTDPTPEFPGGCIAADLASNQGFEGLAAYLAEKGLTAHFQAMSLSGNI
SAPLLPSSTDKSSSENLYPENLTEQELCLRESLAAYRNAADAADRIQAAFRERALKQQTK
AVQLVKPEIEAAQIVAALKIQHAFRNYSRRRIMKAAARIQSNFRTWKTRRHFLNMRKHAI
KIQAAFRGHQVRKQYHKIIWSVGVLEKAILRWRLKRKGLRGVQVESKEAMKVDSNEESTG
EEEFFRISREQAEERVKRSVIRVQAMFRSHRAQQEYRRMKLAYEQANLEFNELDQRP
>462847719|Eragrostis_tef|CAMTA|462847719
MGGSLFLFDRKILRYFRKDGHNWRKKKDGKTVKEAHEKLKVGSVDVLHCYYAHGDENSNF
QRRTYWLLEEGFMNIVLVHYLEVKGGKENFSRAKEAEEIAGLSNADSPACSNSFASQSQV
HDDGKGPNVLGKEGQGVIHLVAALGYDWAIRPIVAAGGEHRSTTETVNAADGSSVPINEQ
LEAFVVSPSLSQDQLFSIIDVSPSWAYAGSKSKAGNVEEICGSAAAAEFAESCSDQLACV
DSEAEPLKDSLSAVRKSTQAAARIFQAFRVESFHRKKVIEYGDDDCGLSDERTLSLVSLK
NARPGQGDVPLHSAAVRIQNKFRGWKGRKEFMIIRQKIVKIQAHVRGHQVRKSFRKIVWS
VGIVEKVILRWRRKRRGLRGFQAEKQLEGPSQIQPAGVVQPATVEDEYDFLKDGRKQAER
RLQIALDRVHSMTRYPEATEQYHRLRTRVNELQESQEMQDRMLSDSHGADGTPGGDFMAE
LEEICRDDGDTPMSTIT
>462852338|Eragrostis_tef|CAMTA|462852338
MTGGAGGRDPLVASEIHGFLTCADLNFEKLMTEAASRWFRPNEIYAVLANHAKFQIVPQP
IDKPVSGTVVLYDRKVVRNFRKDGHNWKKKKDGKTVQEAHEKLKPFNRTDIWVGSKNRMI
RGEARELERIVLVHYRQTSEENAVPPPNTEPAVAEMPPINLIHYSSPLTSTDSASARTEH
SCAAAATAPEEINSHGGGAISCESDDPESSLELFWADLLESSMKNNTSVGGGSLTSNQHT
KYGMGDSGNNNFISTNASNNVIFASTVDVHSEAYATNPSLNQVSENYFGAPKHHANQSPF
LFTSDLDSQSNQVASSLVKTQPNGIRNDVPVRQNSLGLWKYFEDDVTCLGDNPSSTIPTQ
PVTNERIFNITEISPEWAYSTENTKVLVVGNFHEQYKHLNTNVHCVIGDKIVAADTVQSG
VYRFMAAPHTPGRVNLFLTLDGKTPISEVLSFDYRTMPGSSSDSELSSVEDEPNKSKLQM
QMRLARLLFSANKKKLAVIFASTVDVHSEAYATNPSLNQVSENYFGAPKHHANQSPFLFT
SDLDSQSNQVASSLVKTQPNGIRNDVPVRQNSLGLWKYFEDDVTCLGDNPSSTIPTQPVT
NERIFNITEISPEWAYSTENTKVLVVGNFHEQYKHLNTNVHCVIGDKIVAADTVQSGVYR
FMAAPHTPGRVNLFLTLDGKTPISEVLSFDYRTMPGSSSDSELSSVEDEPNKSKLQMQMR
LARLLFSANKKKLAPKFLVEGSKVSNLLSASAEKEWMDLLKFVTDSKGPYVAATEGLLEL
MLRNRLQEWLIEKIVEGHKSTGRDDLGQGPIHLCSFLGYTWAIRLFSLSGFSLDFRDSSG
WTALHWAAYNGREKMVAALLSAGANPSLVTDPAPGAPGGYTAADLAAKGGYDGLAAYLAE
KGLTAHFEAMSLSKDTGRSTSRTKSMKQQTKEFEPLSEQELCLKESLAAYRNAADAASNI
QAALRERTLKLQTKAVQLANPETEAAAIVAAMRIQHAFRNYNRKKVMRAAARIQTHFRTW
KIRRDFMNMRRQAIKIQAVYRGHQVRRQYRKVIWSVGVVEKAILRWRKKRKGLRGIATGM
AVAMTTDAEPGSTAEEDYYQIGRQQAEDRFNRSVVRVQALFRSYRAQQEYRRMKVAHEEA
KVEFCGK
>462868533|Eragrostis_tef|CAMTA|462868533
MASASDARRLAVVPQLDIQQILKEAQHRWLRPAEICEILKNYKNFRIAPEPPNRPPSGSL
FLFDRKVLRYFRKDGHNWRKKNDQKTVKEAHERLKSGSIDVLHCYYAHGEDNINFQRRTY
WMLEEDFMHIVLVHYLETKGGKSHRARGNNNMIQEAVVDSPLSQLPSHTIEGESSVSGQA
SEYEEAESGSYQGLHSMAHNTSIYSGAQDNSSLVLDGSSPVFTLNGHASQNDLPSWNEVV
RLDNGPVQMPPLQFPVLPEQGTSMEGMGVDYLTFDEVYSDGLSLNDVSAAGADAESFWQL
SSGTGDMSAMENSFQQNDGSLEAAIGYPFLKTQSSSLSDILKDSFKKSDSFTRWMSKELP
EVEDSQIQSSSGAYWSTEEADSIIEASSREPLDQFTLAPMVSQDQLFSIVDFAPTWTYVG
SKTKILIIGTILNNSQVNEKCKWSCMFGEVEVPAEMLADGSLFCYSPSHKPGRVPFYITC
SNRLACSEVREFEFRPSDSSYMDAPSPHGATNKVYFQIRLDKLVSLGQDEYQATISNPSV
EMIDLSNKISSLMMNNDEWSNLLKLADDNELSTDDQKDQFAENLIKEKLRIWLLNKAGVG
GKGPSVLDDEGQGVLHLAAALGYDWAIRPTVSAGVNINFRDVHGWTALHWAAFCGRERTV
VALVALGAAPGALTDPTPDFPSGSTPADLASANGHKGISGFLAESSLTSHLQALNLKEAN
MGEISGLPGIGDVTERTSLQPASGDSLGAVRNAAQAAARIYQVFRVQSFQRKQAAQYEDA
KGGISDERALSFLSVKPSKPGQDPLNAAATRIQNKFRGWKGRKEFLLIRQRIVKIQAHVR
GHQARKHYRKIVWSVGIVEKVILRWRRRGAGLRGFRSTEGATEGSSGGTSSSLIQNKPAR
DDYDFLQEGRKQTEERLQKALARVKSMAQYPEARDQYQRILTVVSKMQESQAQQEKMLEE
STDMNEADFMSEFKELWDDDTPIPG
>462876582|Eragrostis_tef|CAMTA|462876582
MAEARKFVMPGQPPDFSQLLAEAQNRWLRPTEICEILSNYKFFSIAPEPPNMPASGSLFL
FDRKILRYFRKDGHNWRKKKDGKTVKEAHEKLKAGSIDVLHCYYAHGEENENFQRRTYWL
LEEDFTHIVLVHYLEVKGGKQSLNRAKEEIMQFSNVDSPSYSNSITSQSQTAPQNMDAAE
SPISGQISEFGDTKSAKFGAADNSGASSRYHPLAEMQQPLDGVIMDDLLYPPASSIGDRQ
GYHGEMLPRTSNLDYHSFSHHDIARLFEDAGTGPGDVSRTLFDSVPFNETLTDYPNGFTE
PALHSSFASLEASSLEDSSRLQTFTSEALYTNHLSQKEIEALYANHLSQKEPDALSFAGI
SSPEPEVNGNRYTEGSIKHPLLKQSSLDLLKIESTGLKKHDSFSRWMSKELAGVVDLDIK
SSSDTLWSSIESVNVSDGSSVLTNEQLGAYVVSPSLSQDQLFSILDVSPSCAYIGLNTKV
MVTGTFLVNKEHVEKCTWSCMFGDVEVPAEVLNDGTLRCYAPAHQSGRVPFYVTCSNRVA
CSEVREFEYRDSDAQYMETSHSQAIGVNEMHLHIRLEKLLSLGPENNDMLVLSSGNEKHE
LMNAINSLMLDGKWSDQESPSVKEIISTARDHGLEKLVKEKLHYWLLCKINDDGKGPNVL
CKEGQGAIHLVSALGYDWAIRPIIVAGVNVNFRDAHGWTALHWAASMGRERTVGILIANG
AAAGALTDPTSEFPAGRSPADLASANGHKGIAGFLAESALTSHLSALTIRESKDNAVEVC
GLPVADDLNDTDSAQLAGDDYQTESLKGSLSAVRKSTQAAARIFQAFRVESFHRKKVVEY
GDDDCGLSDERTLSLVSLKNVKPGQHDTHLHSAAVRIQNKFRGWKGRKEFMIIRQRIVKL
QAHVRGHQVRKNYRKVVWSVGIVEKVILRWRRKRTGLRGFRPDKQLEGSSEIQPAKAEDD
YDFLHDGRKQAEARLQRALARVHSMSQYPEAREQYNRLTTCVAEMKQARIMQDEMLNESA
APDGNDFMAGLEDLICRDDAAMSAIW
>462879060|Eragrostis_tef|CAMTA|462879060
MSQSFDINVLREEARTRWLRPAEVYYILHNHERFPITPEPPKKPPSGSLFLYNRRVNRYF
RRDGHAWRRKKDGRTVGEAHERLKVGNVDALSCYYAHGEQNPCFQRRCFWMLEPAYEHIV
LVQYREVAEGRNYSPQPSNVPSESLSSLSYPNAIYGNQYRNSASGISEGSESHQSYSNLS
SLTEVTSYSVNKESNGDGGTLLSIPELGQTFPEQYTEVYRADNDNTANKSGLNVALKKIV
EQLSLGDDDEDDYIYSDHAQPLGYAKNVEAAGDNQLKQIRPEGIQNGLDRNIAPSWEDVL
HCSSGLPTTSVYQSDFQHQQNLEYQQQGGLDSSDLRIRLSAAKRFLLGPEDSIDSPSSDF
VLRNIGNNGTDTLLAHDGRHAPNSDWKTKTPLAFQCNLQGSELTELFDHGQFEPYPRADT
RLSLGQKQLFNIREISPEWAFSYEITKIIITGDFVCDPLNSCWAVMFGDSEVPAEIVQPG
VLRCHTPLHSSGKLTLCITSGNREVCSEVKNFEFRAKPTACSFTDPAPSSRSLKSNEELL
LLAKFTRMLLHSSGKLTLCITSGNREVCSEVKNFEFRAKPTACSFTDPAPSSRSLKSNEE
LLLLAKFTRMLLREDGSSDASGDDSQSEHCPKLKMNEEHWEQLIHELGLGCKNPVATVDW
IMEELLKSKLQQWLSAKLQVSDEVQQCHLSKHDQGIIHLISALGFEWALSSVLSAGVGIN
FRDSNGWTALHWAAYFGREKMVATLLAAGASATAVTDPTAQDPVGKTAAFLASERGHMGL
AGYLSEVSLTSHLASLTIEESDISKGEKMVATLLAAGASATAVTDPTAQDPVGKTAAFLA
SERGHMGLAGYLSEVSLTSHLASLTIEESDISKGSAVVEAQKAVESISRRSAEWNGGTED
ELSMKDSLAAVRNAAQAAARIQNAFRAFSFRKRQQKTARLRDEYGMTQEDIDELAAAQRS
YHQTHASSGQFYDKAAVSIQKKYKGWKGRKTFLNMRRNAVKIQAHVRGHQVRKKYKTFVS
TVSVLEKVILRWRRKGQGLRGFRAEQPAMIDTEEEEEEDDEFDDDEATKIFRRQKVDEAL
KEAVSRVLSMVDSPEARMQYRRMLEEFRQATL
>462880353|Eragrostis_tef|CAMTA|462880353
MSQSFDINVLREEARTRWLRPAEVYYILHNHERFPITPEPPKKPPSGSLFLYNRRVNRYF
RRDGHAWRRKKDGRTVGEAHERLKVGNVDALSCYYAHGEQNPCFQRRCFWMLEPAYEHIV
LVQYRGVAEGRNYSPQPSNVPSESLSSLSYPNAIYGNQYRNSASGISEGSESHQSYSNLS
SLTEVTSYSVNKEGNGDGGTLLSIPELGHTFPEQYTEVYRADNGNTANKSGLNVALKKIV
EQLSLGDDDEDDYIYSNHAQLSGYAKNVEAAGDNQLKQIRTEGIQNGLDRNIAPSWEDVL
HCSSGLPTTSVYQKSLCTLVPSPKYIDNLHFARQSDFQHQQNLDYQQQGGLDSSDLRIRL
SATKRFLLGPEDSIDSPSSNFALRNIGNNGTDTLLAHDGRLAPNSDWKTKTPLAFQCNLQ
GSELTELFEHGQFEPYPRADTRLSLGQKQLFNIREISPEWAFSYEITKIIITGDFVCDPL
NSCWAVMFGDSEVPAEIVQPGVLRCHTPLHSSGKLTLCITSGFEWALSSVLSAGVGINFR
DSNGWTALHWAAYFGREKMVATLLAAGASATAVTDPTAQDPVGKTAAFLASERGHMGLAG
YLSEVSLTSHLASLTIEESDISKGSAVVEAQKAVESISRRSAEWNGGTEDELSMKDSLAA
VRNAAQAAARIQNAFRAFSFYNNGFEWALSSVLSAGVGINFRDSNGWTALHWAAYFGREK
MVATLLAAGASATAVTDPTAQDPVGKTAAFLASERGHMGLAGYLSEVSLTSHLASLTIEE
SDISKGSAVVEAQKAVESISRRSAEWNGGTEDELSMKDSLAAVRNAAQAAARIQNAFRAF
SFRKRQQKTARLKDEYGMTQEDIDELAAAQRSYHQTHASSGQFYDKAAVSIQKKYKGWKG
RKTFLNMRRNAVKIQAHVRGHQVRKKYKTFVSTVSVLEKVILRWRRKGQGLRGFRAEQPA
MIDTEEEEDDDDDEFDDDEATKIFRRQKVDEALKEAVSRVLSMVDSPEARMQYRRMLEEF
RQATVRRYFA
>462885415|Eragrostis_tef|CAMTA|462885415
MAEIRKYPMSNQPPDIPQILLEAQNRWLRPTEICQILSNYKKFSIAPEPPNRPPSGSLFL
FDRKILRYFRKDGHNWRKKKDGKTVKEAHEKLKVGSVDVLHCYYAHGEENSNFQRRTYWL
LEEGFMNIVLVHYLEVKGGKENFSRAKEAEEIAGLSNADSPACSNSFASQSQVASQTMDA
ESPISGQISEYEDAETGYLGHMQPSTANLNNHFVSRKDISSVFNGSGAGLRGISNTPLSS
LDSVQFGEPFPEYGSGFMEPTLYSSVATMESNNLDDSSHLQTFESEALYTSNLTQKEADA
LSAAGISSSQAENDSYTDRSVRYPLLKQSSLDLFKMEPDGLKKFDSFSRWMSSELAEVVD
LDIKSSSDAFWSTTETVNAADGSSVPINEQLEAFVVSPSLSQDQLFSIIDVSPSWAYAGS
KSKVLITGTFLANKEDVEKCRWSCMFGDVEVPAEVLVDGSLRSYTPVHHAGRVPFYVTCS
NRVACSEVREFEFRDSETQYMEDSDQHTTGVNEMHLHIRLEKLLSLGPDDYEKYVLSSGN
KSELIDTINSLMLDDRFSNLALPSDEKFSTVRDQNLEKLVKEKLYYWLIHKVHDDGYLGH
MQPSTANLNNHFVSRKDISSVFNGSGAGLRGISNTPLSSLDSVQFGEPFPEYASGFMEPT
LYSSVATMESNNLDDSSHLQTFESEALYTSNLTQKEADALSAAGISSSQAENDSYTDRSV
RYPLLKQSSLDLFKMEPDGLKKFDSFSRWMSSELAEVVDLDIKSSSDAFWSTTETVNAAD
GSSVPINEQLEAFVVSPSLSQDQLFSIIDVSPSWAYAGSKSKVLITGTFLANKEDVEKCR
WSCMFGDVEVPAEVLVDGSLRSYTPVHHAGRVPFYVTCSNRVACSEVREFEFRDSETQYM
EDSDQHTTGVNEMHLHIRLEKLLSLGPDDYEKYVLSSGNKSELIDTINSLMLDDRFSNLA
LPSDEKFSTVRDQNLEKLVKEKLYYWLIHKVHDDGKGPNVLGKEGQGVIHLVAALGYDWA
IRPIVAAGVNVNFRDIRGWTALHWAASCGRESTVSALIANGAASGALTDPTQQFPSGRTA
ADLASENGHKGIAGFLAESALTSHLSALSLKESQAGNVEEICGSAAAADFAESSSDQLAC
VDSEAEPLKDSLSAVRKSTQAAARIFQAFRVESFHRKKVIEYGDDDCGLSDERTLSLVSL
KNARPGQGDVPLHSAAVRIQNKFRGWKGRKEFMIIRQKIVKIQEGQGVIHLVAALGYDWA
IRPIVAAGVNVNFRDIRGWTALHWAASCGRESTVSALIANGAASGALTDPTQQFPSGRTA
ADLASENGHKGIAGFLAESALTSHLSALSLKESQAGNVEEICGSAAAADFAESSSDQLAC
VDSEAEPLKDSLSAVRKSTQAAARIFQAFRVESFHRKKVIEYGDDDCGLSDERTLSLVSL
KNARPGQGDVPLHSAAVRIQNKFRGWKGRKEFMIIRQKIVKIQAHVRGHQVRKSFRKIVW
SVGIVEKVILRWRRKRRGLRGFQAEKQLEGPSQIQPAGVDQPARVEDEYDFLKDGRKQAE
RRLQIALDRVHSMTRYPEATEQYHRLRTRVNELQESQEMQDRMLSDSAGADGSDFMAELE
EICRDDGDTPIVLLECPWVFKFNLDSNTFDYVKIVASTTTFIPWAFRAREFCTWVFKLTT
INEYQTSKAAHVIPEKSTKPKRPKHPSSLPKPPLR
>462913436|Eragrostis_tef|CAMTA|462913436
MQQQGFDINKLEQEVKTRWLSPKEVLQILQNYEWFTISQKPAHKPPSGSWFLYNRRVLRL
FRNDGYTWQKKKNGKSTNEAHERLKVDNAEVLSCYYSRGDQNPTFRRRIYWMLDPPERLH
RFFHALGLLSHEGTMTISPSSLSWAYDHIVLVHYRDEEKAALRKLKMQLSLEDKEDYDVD
TKEVLPNNEAILVHGIQIGEPEDCTNLDDIFNVLEFSEDHTKEAGTHPFPSAIDIYENVT
QVIIVGDFLCSTSESCAMMFGDVKVPVETVQQGVVRCHTPCLDHGKVRMYMVDVNGKPCS
EAREFEFLERPTKSMIDGNAKPCNEARVESDHKPTRSSDELLLLLNYVQMLFNGHGCEQL
PKASLLLPNLDCSFQVNLIKETDEQLDHESTINNVMEVLLTDKFEQWLLSKVEQSRDGDH
LLPKQYHCVIHMIAALGYEWALKPLLSSGVPVNYRDSNGWTALHWAARFGREGTVAALLA
AGAAAGALSHPTSEDPAAKTPASIASAFGFSGLSAFLSEAQLISHLDSLESKEKGNCNDG
ASGGGILCSVDRIWDKCTYVHGGTDDQLALKDSLGAIRNAVQAAGRIQAAFRVFSFRKKQ
EMAHQNRNSCSLSINETVAVSHSIFEKAALSIQKNFRCWKRRNEFVRMRKNVIKIQARVR
AHQERKKYRELLRSVGVLEKLMLRWYKKGVGLRGFSSGAMPIDEEVEEDVVKLFRKQRVE
TAINEAVTRVSSIIDSPAARQQYRRMLEIYQQAKDDSEK
>462933854|Eragrostis_tef|CAMTA|462933854
RRPRVPPPFPXXXRATARASCFGGGGGAFDRGGAMAEARKFVMPGQPPDFSQLLSEAQKR
WLRPTEICEILSNYKFFSIAPEPPNMPASGSLFLFDRKILRYFRKDGHNWRKKKDGKTVK
EAHEKLKAGSIDVLHCYYAHGEENENFQRRTYWLLEEDFTHIVLVHYLEVKGGKQSLNRA
KEEIMQFSNVDSPSYSNSITSHSQVTPQNMDAAESPISGHISEFGDTKPAKFGAADNSGA
SSRYHPLAEMQQPLDGVIMDDLLYPPASIIGNRKGYHGEMLPRTSNLDYHSFSHHDIARL
FEDAGTGPGDVSRTLFDSVPFNETLTDYPNGFTEPALHSSFASLEASSLEDTSRLQSFTS
EALYTNHLSQKEIEALYANHLSQKEPDALSFAGISSPEPEVNGNRYTEGSINHPLLKQSS
LDLLKIESTGLKKHDSFSRWMSKELAGVVDLDIKSSSDTLWSSIETVNVSDGSSVLTNEQ
LGAYVVSPSLSQDQLFSILDVSPSCAYIGLNTKVMVTGTFLVNKEHVEKEHVEKCTWSCM
FGDVEVPAEVLNDGTLRCYAPAHQSGRVPFYVTCSNRVACSEVREFEYRDSDAQYMETSH
SQAIGVNEMHLHIRLEKLLSLGPENNVLSSGNEKHELMNAINSLMLDGKWSDQESPSVKE
KFSTARDQGMEKLVKEKLHYWLLCKINDDGKGPNVLCKEGQGVIHLVAALGYDWAIRPII
VAGVNVNFRDAHGWTALHWAASLGRERTVGILIANGAAAGALTDPTSEFPAGRSPADLAS
ANGHKGIAGFLAESALTSHLSALTIRESKDNAVDACGSLVADDLNDTDSAQLAGDDYHTE
SLKGSLSAVRKSTQAAARIFQAFRVESFHRKKVVEYGDDDCGLSDERTLSLVSLKNVKAG
QHDTHLHSAAVRIQNKFRGWKGRKEFMIIRQRIVKLQRTVGILIANGAAAGALTDPTSEF
PAGRSPADLASANGHKGIAGFLAESALTSHLSALTIRESKDNAVDACGSLVADDLNDTDS
AQLAGDDYHTESLKGSLSAVRKSTQAAARIFQAFRVESFHRKKVVEYGDDDCGLSDERTL
SLVSLKNVKAGQHDTHLHSAAVRIQNKFRGWKGRKEFMIIRQRIVKLQAHVRGHQVRKNY
RKVVWSVGIVEKVILRWRRKRTGLRGFRPDKQLEGSSEIQPAKAEDDYDFLHDGRKQAEA
RLQRALARVHSMSQYPEAREQYNRLTTCVAEMKQARIMQDEMLNESAVPDGNDFMAGLED
LICRDDAAMSAIW
>462940842|Eragrostis_tef|CAMTA|462940842
MQQQGFDINKLQQEVKTRWLSPKEVLQILQNYEWFTISQKPAQKPPSGSWFLYNRRVLRL
FRNDGYTWQKKKNGKSTNEAHERLKVDNVEVLSCYYSRGDQNPTFRRRIYWMLDPAYDHI
VLVHYRDEGSISLSLRNDASTSNQNGSAGRAEVHSSPGWTSGLTAPCSNSCSPGSVEEVS
SRTMTINNDTNNTSPSDRLQEKAALRKLKMQLSLEDKEDYDVNTKEVLPNNEPILVHGIQ
VGEPEDCTNLDDIFNVLEFSEDHTKEAGTRPFPSAIDVLKSSASMTVTENQWFHIDEVSP
EWGFASESTKVIIVGDFLCSTSESCAMMFGDVKVPVETVQQGVVRCHTPCLGHGKVRMYM
VDVNGKPCSEAREFKFLERPTKSMIDGNAKPCNEARDFVSDHKPTRSSDELLLLLNYVQM
LFDGHGCEQLPKASLQLSNLDCSFKVNLIKEADEQLDRESTINNVMEVLLTDKFEQWLLS
KVEQSSDGDHLLPKQYHCVIHMIAALGYEWALKPLLSSGVPVNYRDSNGWTALHWAARFG
REGTVAALLAAGAAAGALSHPTSEDPAAKTPASIASAYGFSGLSAFLSEAQLLTHLDSLE
SKQKGNCNDGASGGGILCSVDRIWDKCTYVHGGTDDQLALKDSLGAIRNAVQAAGRIQAA
FRVFSFRKKQEMAHQNRNSCSLSIHETVAVSHSIVEKAALSIQKNFRCWKRRNEFVRMRK
NVIKIQARVRAHQERKKYRELLRSVGVLEKLMLRWYKKGVGLRGFSSGAMPIDEEVEEDV
VKLFRKQRVETAINEAVTRSCCVGLRGFNSGAMPIDEEMEGDIVKLFRKQRVETAINEAV
TRVSSIIDSPAARQQYRRMLEIYQQAKNSSKDFIPEEAL
>462943497|Eragrostis_tef|CAMTA|462943497
SLLVISPLITSAPHQSPPPTSFSAAQQNPVPSLPQKSCRNPPKPHAPLGSPSDPSEWREA
ELAFDPCAPRSPPSSRPGRAVDGAWPSPLTPLPVMASASDARRLAVVPQLGGSLFLFDRK
VLRYFRKDGHNWRKKNDQKTVKEAHERLKSGSIDVLHCYYAHGEDNINFQRRTYWMLEED
FMHIVLVHYLETKGGKSHRARANNNMIQEAAVDSPLSQLPSHTIEGESSVSGHASEYEEA
ESDTYSGGARYNSFTWMQQHENGGGPVIDSSVFSSYTPASSAGSYQGLRSMAHNTSIYSG
TQDKSSLVLDGSSPVFTLNGHASQNDLPSWNEVVRLDNGPVQMPPLQFPVLPEQGTSMEG
LGVDYLTFDEVYSDGLSLKDINAAGADAESFWQLSSGTGDMSAIENSYPQNDGSLEAASY
PFLKTQSSSLSDILKDGFKKSDSFTRWMSKELPEVEDSQIQSSSGAYWSTEEADSIIEAS
SREPLDQFTLAPMVSQDQLFSIVDFAPTWTYVGSKTKATNSHLLDMQILIIGTILNNSQV
NKKCKWSCMFGEVEVPAEMLADGSLFCYSPSHKPGRVPFYITCSNRLACSEVREFEFRPS
DSSYMDAPSPHGATNKVYFQIRLDKLVSLGQDEYQATISNPSVEMIDLSKKIGSLMMNND
EWSNLLKLADDNELSTDDQKDQFAENLIKDKLHIWLLNKAGVGGKGPSVLDDEGQGVLHL
AAALGYDWAIRPTVSAGVNINFRDIHGWTALHWAAFCGRERTVVALVALGAAPGALTDPT
PDFPSGSTPADLASANGHKGISGFLAESSLTSHLQALNLKEANMGEISGLPGIGDVTERT
SLQPASGDSLGAVRNAAQAAARIYQVFRVQSFQRKQAAQYEDGKGGISDERALSLLSVKP
SKPGQDPLNAAATRIQNKFRGWKGRKEFLLIRQRIVKIQAHVRGHQVRKHYRKIVWSVGI
VEKVILRWRRRGAGLRGFRSTEGATEGSSGGTSSSLIQNKPARDDYDFLQEGRKQTEERL
QKALARVKSMAQYPEARDQYQRILTVVSKMQESQAQQEKMLEESIDMNEADFMSEFKELW
DDDTPIPGYF
>462957652|Eragrostis_tef|CAMTA|462957652
NPAEKSGPASRRSPSSARLHARCLVPVCSARARRSVSAMAEGRRYAIAPQLDVQQILKEA
QHRWLRPAEICEILKNYRNFRIAPEPPNRPPSGSLFLFDRKVLRYFRKDGHNWRKKRDGK
TVKEAHERLKSGSIDVLHCYYAHGEENENFQRRSYWMLEEDFMHIVLVHYLEVKGGKSSS
RIRGHDDMLQAARTDSPLSHLPSQTTEGESSLSGQASEYEETESADIYSGGAGYHPFSWA
QQHENGGGPLIGASIMSSYIPAPSVANHQGLPATTANTGFYSHGEDNLPVYHDESGVVAF
NGADSQLNFSSLDGVMKPDNRIHQMSLPQVSTPSEQFSLTEGPGIESFTFDEIYSNGLSI
KDADGAGTDEGSLWQVLV
>462958983|Eragrostis_tef|CAMTA|462958983
MAEGRRYAIAPQLDVQQILKEAQHRWLRPAEICEILKNYRNFRIAPEPPNRPPSGSLFLF
DRKVLRYFRKDGHNWRKKRDGKTVKEAHERLKSGSIDVIHCYYAHGEENENFQRRSYWML
EEDFMHIVLVHYLEVKGGKSSSRIRGHDDIIDVIHCYYAHGEENENFQRRSYWMLEEDFM
HIVLVHYLEVKGGKSSSRIRGHDDMLQAARTDSPLSHLPSQTTEGESSLSGQASEYEETE
SDIYSGGAGYYPFSRVQQHENGGGPLIGASIMSSYIPAPSVANHQGLPATTANTGFYSHG
EDNLPVYHDESGVVAFNGADSQLNFSSLDGVMKPDNRIHQMSLPQVSTPSEQFSLTEGPG
IESFTFDEIYSNGLSIKDADGAGTDEGSLWQVLWSCISVWHYV
>462966280|Eragrostis_tef|CAMTA|462966280
MAGGASGRDPLVASEIHGFLTCADLNFEKLMAEAASRWFRPNEIYAVLANHAKFQVVPQP
IDKPVSGTVVLYDRKVVRNFRKDGHNWKKKKDGKTVQEAHEKLKIGNEEKVHVYYARGED
DPNFFRRCYWLLDKELERIVLVHYRQTSEENTIPPPNTEPGVAEMPPINLIHYSSPLTST
YSASARTEHSCAAAAAPEEINSHRGGAISCESDDPESSLELFWADLLESSMKNDTSVCGG
SLTSNQHAKYGTGDSGNNNFVSTNATNNVIFSSTVDVHSEAYATNPSLNQVSENYFGAPK
HHANQSPFLFASDLDSQSKHVASSMVKTPPNGSIPNDVPARQNSLGLWKYFEDDATCLGD
NPSSTIPTQTVTNERIFNITEISPEWAYSTENTKVLVVGNFHEQYRHLNTNVHCVIGDKI
VAAETVQSGVYRFMATPHTPGRVNLFLTLDGKTPISEVLSFDYRTMPGSSSDSELSSVED
EPNKSKLQMQMRLARLLFSANKKKLAPKFLVEGSKVSNLLSASAEKEWMDLLKFITDSKG
PYVAATEGLLELMLRNRLQEWLIEKIVEGHKSTGRDDLGQGPIHLCSFLGYTWAIRLFSL
SGFSLDFRDSSGWTALHWAAYYGREKMVAALLSAGANPSLVTDPTPGAPGGYTAADLAAR
QGYDGLAAYLAEKGLTAHFEAMSLSKDTGRSTSRTKSMKQQTKEFETLSEQELCLKESLA
AYRNAADAASNIQAALRERTLKLQTKAIQLANPETEAAAIVAAMRIQHAFRNYNRK
>462966283|Eragrostis_tef|CAMTA|462966283
MAGGASGRDPLVASEIHGFLTCADLNFEKLMAEAASRWFRPNEIYAVLANHAKFQVVPQP
IDKPVSGTVVLYDRKVVRNFRKDGHNWKKKKDGKTVQEAHEKLKIGNEEKVHVYYARGED
DPNFFRRCYWLLDKELERIVLVHYRQTSEENTIPPPNTEPGVAEMPPINLIHYSSPLTST
YSASARTEHSCAAAAAPEEINSHRGGAISCESDDPESSLELFWADLLESSMKNDTSVCGG
SLTSNQHAKYGTGDSGNNNFVSTNATNNVIFSSTVDVHSEAYATNPSLNQVLVVGNFHEQ
YRHLNTNVHCVIGDKIVAAETVQSGVYRFMATPHTPGRVNLFLTLDGKTPISEVLSFDYR
TMPGSSSDSELSSVEDEPNKSKLQMQMRLARLLFSANKKKLAPKFLVEGSKVSNLLSASA
EKEWMDLLKFITDSKGPYVAATEGLLELMLRNRLQEWLIEKIVEGHKSTGRDDLGQGPIH
LCSFLGYTWAIRLFSLSGFSLDFRDSSGWTALHWAAYYGREKMVAALLSAGANPSLVTDP
TPGAPGGYTAADLAARQGYDGLAAYLAEKGLTAHFEAMSLSKDTGRSTSRTKSMKQQTKE
FETLSEQELCLKESLAAYRNAADAASNIQAALRERTLKLQTKAIQLANPETEAAAIVAAM
RIQHAFRNYNRKITTIERK
>EcC053945.20|Eucalyptus_camaldulensis|CAMTA|EcC053945.20
MKVLSILLFSEFSGYNISDLYQEAQYRWLKPAEVLYILQNHESCQLTQQPPERPSSGSLF
LFNKRVLRFFRRDGHNWRKKKDQRTVGEAHERLKVGNVEKLNCYYAHGEDNPNFQRRSYW
MLDPACDHIVLVHYRDINEGKHSSGSKALFSPGSSAALSPSPSPSPYSNQNQGSASLDSC
QTHSSPSSAEVSSINAIINHGTDNLDGVEGAALCSSSDLDVSKALRRIEEQLSLNDDAIK
EIVPVFDDDEYFNSVGLLDYEREISQQDQHEALLQVSDPVNCQFLSENDGVRNVSSNYMP
LKDTVASLLELDNFEVSAYPSFGETHGANPEYYPVSFGQGQPGTSVVGNSCLTVVKTQKY
TIREISPEWGYTTEATKIVIVGSFLCDPSESVWSCMFGDIEVPVEIIQQGVIRCEAPPHS
PGKVTLCITSSNRQSCSEVREFEYRVKSNFCAHCNLEQTKAARHTEELLLLVRFVQMLLC
DSAMQKEDGVTLGIHVPRNSKAEDDPWSHIIDGLLVGHENSSETSNWLLQELLKDKLQQW
IALRSRQEHDQGGCFLSKKEQGIIHMIAGLGFEWALNSILGCGVNVNFRDINGWTALHWA
ARFGREKMVAALVASGASAGAVTDPRCQDPAGKTPASIAASSGHKGLAGYLSEQALTSHL
SSLTVKESELSRGSAELEAERTINSITNQTLATDEDQLSLKDTLAAVRNATQAAARIQSA
FRAHSFRKRQQMQVAAAIDDYGSSGDIQGFTGMLKLSSRNTRDSAALSIQKKFRGWKGRK
DFLRFRQKVVKIQAHVRGYQVRKHYKVLCWAVGILDKVVLRWRRKGVGLRSFQKEAESIE
DSDDEDILKVFRKQKVDATVDEAVSRVLGMVDSPNARQQYRRMLERYRQAK
>Eucgr.E00361.1.p|Eucalyptus_grandis|CAMTA|Eucgr.E00361.1.p
MISWKHGISGRTPMRLSSPSIIGERRSLEPIAGRGPRRPCFCACCSVTKSVWSHYEATVR
NLRRLSNSRAYGFVLDLEQMLQELGHSRPHRTETCEILWKTRTFNDTRATPFRPLGSVTS
DLILSLSFPAIYSETLIDLADSSVDVWHCYYVYGQDNENSQCRSHWMFDGQLEHIGIVHY
RELNEVVEIEVSAETLTNTSMQCATPAHTPANVTFSLLAAID*
>Eucgr.H04035.1.p|Eucalyptus_grandis|CAMTA|Eucgr.H04035.1.p
MENSLQGMLVGSEIHGFRTLRDLEVDTMWEEAKTRWLRPNEIHAMLCNYKYFSILVKPVN
LPKSGTIVLFDRKMLRNFRKDGHNWKKKKDGKTVKEAHEHLKVGNEERIHVYYAHGEDNP
TFVRRCYWLLDKTLEHIVLVHYRETQESQGSPATPVNSHSSSVSDPSAPWVLSEELDSGT
NQAYYSAEKGRAEPGDTLTVRNHEMRLLELNTLEWDELVTDDPNNLSASKGAPDGISCFE
RQNTAESIAINNGVLSPGVCHLDKLNDVVSTMGIQANSNPSRSDYIPISSPGFFGNDGLQ
SQDSFGRWMNYIMTETPDSAHDAALESSISSCHFGPSSVAMNDQPSSPEIIFTITDVAPA
WAFSTEKTKILITGIFHEGYLQHSKSNMSCICGDFSVPAELVQVGVYRCFVTPHTPGLVN
LCLSFDGYKPISQVIQFEYRTPPLHDPVPSNEDRSERERLELQMRLAFLLFSSPKYLDIA
SSKASTTAQKEAKKFVQKTSNISKDWAYLLSSVEDDKMSLPHAKSTLFELLLKNRLKDWI
LERVIAGGKMTEYDMHGQGVIHLCAILEYSWAINMFALSPFSLDFRDRSGWTALHWAANC
GR*
>Eucgr.H04035.2.p|Eucalyptus_grandis|CAMTA|Eucgr.H04035.2.p
MENSLQGMLVGSEIHGFRTLRDLEVDTMWEEAKTRWLRPNEIHAMLCNYKYFSILVKPVN
LPKSGTIVLFDRKMLRNFRKDGHNWKKKKDGKTVKEAHEHLKVGNEERIHVYYAHGEDNP
TFVRRCYWLLDKTLEHIVLVHYRETQESQGSPATPVNSHSSSVSDPSAPWVLSEELDSGT
NQAYYSAEKGRAEPGDTLTVRNHEMRLLELNTLEWDELVTDDPNNLSASKGAPDGISCFE
RQNTAESIAINNGVLSPGVCHLDKLNDVVSTMGIQANSNPSRSDYIPISSPGFFGNDGLQ
SQDSFGRWMNYIMTETPDSAHDAALESSISSCHFGPSSVAMNDQPSSPEIIFTITDVAPA
WAFSTEKTKILITGIFHEGYLQHSKSNMSCICGDFSVPAELVQVGVYRCFVTPHTPGLVN
LCLSFDGYKPISQVIQFEYRTPPLHDPVPSNEDRSERERLELQMRLAFLLFSSPKYLDIA
SSKASTTAQKEAKKFVQKTSNISKDWAYLLSSVEDDKMSLPHAKSTLFELLLKNRLKDWI
LERVIAGGKMTEYDMHGQGVIHLCAILEYSWAINMFALSPFSLDFRDRSGWTALHWAANC
GR*
>Eucgr.H04623.1.p|Eucalyptus_grandis|CAMTA|Eucgr.H04623.1.p
MMPSGYNISDLYQEAQYRWLKPAEVLYILQNHESCQLTQQPPQRPSSGSLFLFNKRVLRF
FRRDGHNWRKKKDQRTVGEAHERLKVGNVEKLNCYYAHGEDNPNFQRRSYWMLDPACDHI
VLVHYRDITEGKHSSGSKALFSPGSSAALSPSLSPSPYSNQNQGSASLDSCQTHSSPSSA
EVSSINAIINHGTDNLDGVEGAALYSSSDLDVSKALRRIEEQLSLNDDAIKEIVPVFDDD
EYFNSVGLLDYEREISQQDQHEALLQVSDPVNCQFLSENDGARNVSSNYMPLKDTDDDGQ
HNLQAFEQGHLVKEESFSWTDMESYLSPPAKGYLENNAQIPNENEKLHSYTQTGPAEGQE
GYLLSDANKNRDPLASLLELDNFEVSAYPSFGETHGANPEYYPVSFGQGQPGISVVGSSC
LTVAKTQKYTIREISPEWGYTTEATKIVIVGSFLCDPSESVWSCMFGDIEVPVEIIQQGV
IRCEAPPHSPGKVTLCITSSNRQSCSEVREFEYRVKSNFCAHCNLEQTKAARHTEELLLL
VRFVQMLLCDSAMQKEDGVTLGIHVPRNSKAEDDPWSHIIDGLLVGHENSSETSNWLLQE
LLKDKLQQWIALRSRQEHDQGGCFLSKKEQGIIHMIAGLGFEWALNSILGCGVNVNFRDI
NGWTALHWAARFGREKMVAALVASGASAGAVTDPRCQDPAGKTPASIAASSGHKGLAGYL
SERALTSHLSSLTVKESELSRGSAELEAERTINSITNQTLATDEDQLSLKDTLAAVRNAT
QAAARIQSAFRAHSFRKRQQMQVAAAIDDYGSSGDIQGFTGMLKLSSRNARDSAALSIQK
KFRGWKGRKDFLRFRQKVVKIQAHVRGYQVRKHYKVLCWAVGILDKVVLRWRRKGVGLRS
FQKEAESIEDSDDEDILKVFRKQKVDATVDEAVSRVLGMVDSPNARQQYRRMLERYRQAK
AELNSTSSEAAPSPSEEFSNMDDDNFIYQFP*
>Eucgr.H04783.1.p|Eucalyptus_grandis|CAMTA|Eucgr.H04783.1.p
MADARRYVLGNPLDIQQILLDAQHRWLRPAEICEILQNYKKFQIAPEPANMPPSGSLFLF
DRKVLRYFRKDGHNWRKKRDGKTVKEAHERLKAGSIDVLHCYYAHGEHNENFQRRTYWML
EEELSHIVLVHYLEVKGNRMNIHRIKDTEETISLSHETEVNHETNSSLSSISHQNNYQVP
SQTTDSSSPQASEYEDAESAYSNQANSGNHSIVDFQEAGMQNIDTGHSDPYYPASDSTDD
YQQNLSLKPGMDFLSLSRADITRECNVAGLALEPQKNLDFSSWEPLLESCTSGGQSTLIQ
VLGSSAQPVTPDIMPKHAHDTVEQLFTDGISTKQEIGIQSQDQEELQVHLTNKIAESVST
ENGHHSNSFLDGNVALEVKAGCPSMGKQPFANILAEEGLKKMDSFNRWMSKQLGDVNALL
GQSSTGAYWSAIVNDDGIDSSDSQEHDNNFMLTPSLSQEQLFSIIDFSPSWTYADLEIKV
LITGRFLRSQQDAELCKWSCMFGEVEVPAEVMADGVLRCHAPVHKAGRVPFYVTCSNRVA
CSELREFEFRVNNSQDVISADTKDGSINETLYMRFTKLLCSNTPRLSNSNIGENSQLRSK
ICSLLKDDDDAHWDHVMESTSDEFSTEGVREQFFQKLLKEKLCEWLIEKAAEGGKGASVL
DEDGQGVLHFASALGYDWALQPTIIAGVSVNFRDANGWTALHWAASFGRERTVASLISLG
AAPGALTDPTPKYTTGRTPADLASANGHKGIAGYLAESALSAHLSLLNLDTAGGDASHGS
GGKAVQTISERSPTPIREGDLPSGVSLKDSLAAVCNATQAAARIHQVFRVQSFQRKQLRE
FGDDNHGISDEHALTLVASKVYKPGQVDEPLHAAAVRIQNKFRGWKGRKEFLITRQRIVK
IQAHFRGHQVRKNRKNILWSVGIVEKVILRWRRKGSGLRGFKREELTDTSSMQDASSDED
EYDFLKEGRKQTEERLEKALARVKSMVQYPEARDQYRRLLNVVSEIQEAQVEYEMTPDHN
GEATDFDGDLTDLEQLLDDDTYMHLGP*
>Eucgr.I02632.1.p|Eucalyptus_grandis|CAMTA|Eucgr.I02632.1.p
MAECRRYLPALHSDLQQILQEAGHRWLRPTEICEILRNYQKFNLTPEPPSRPPAGSLFLF
DRKALRYFRKDGHRWRKKRDGKTVKEAHEKLKAGSVDVLHCYYAHGEENENFQRRSYWML
DSQLEHIVLVHYREVKEGYKSGISHLLGDQGPQIISSQASSAGCFALANSHASTAQTSYV
LRVDGVDRSEQTISSDLENVDSLGGLGASLTKSAYCSAPYDAYKFSGDPAGLPASSTYQT
SSWSSGGTYNFNTRVPILAKISCRNVDPSCNQEYQVDNKFPVKQPVTDFVAQRPTESKLD
PDSGVPDTTSGSRLHGVSELQDVAVTSQCQVAAENHSVAVKPQNTSTSTAHIGSSSNGGV
MNNEEAGELRKLDSFGRWMDKEIGQDCDESLMASDSGNYWNALPSESDDKEVSSLSRHLQ
LDTDSLGPSLSQEQLFSISDYSPDWAYSGIETKVLVVGTFLGSKKLSADTKWGCMFGEIE
VSAEILTDTSMRCVAPAHAPGRVPFYVTCRNRLACSEVREFEYREMPSVPSNIAPEDEVS
LQSQLAKLLYLDPVVPQLDCSVEVFDKCKLKNFTSSMNMTGKFDIGRVEEASASTMSGCP
YARDAAIQCLLEDKLSQWLVHKLHEGGRGPNILDTQGQGVIHLAAALGYERAMSNIIAAG
VSPNFRDAHGRTALHWAAYFGREETVIALVRLGAALGVVDDPRAACPGGQTAADLASSRG
HKGIAAYLAEADLTSRVSSLTVNKKIDTLVAEKAIEDAIAVVSTAAKDEERCMKDSLAAV
RKSTHAAALIQAFFQTRSFQQRQLTKGNSAASQVSADLIAIGSFDKVKSLSHYEDYLHSA
ATKIQKKYRGWRGRKDFLKIRNRIVKVQAHVRGHQVRKQYKKVVRTVSIMEKAILRWRRK
RTGLRSFQLERRVGDDHGGDEGTDDEYDFLRISRKQKFDEVERALARVKSMVRNPEARDQ
YMRLVQKFDNFKIINKGSCESHVDAKQCRTDGE*
>Eucgr.I02662.1.p|Eucalyptus_grandis|CAMTA|Eucgr.I02662.1.p
MAQRGSYGLTPQLDIEQLQVEAQHRWLRPAEICEILRNHQKFQIAAEPPTRPPSGSLFLF
DRKVLRYFRKDGHNWRKKRDGKTVKEAHEKLKVGSVDVLHCYYAHGEENENFQRRSYWML
EQDLMHIVFVHYLEVKGNRANVSGVRENEESARSFQKDSPPSYSYSMNHSSALSGNTDST
SPTSTLTSLCEDADSEETHRNNSGLRTFPSSLQKEKGSPVNNNAMSSSAYFPSSYPENHK
GWSLRPDVNATSTTHVDGSTDIGSGIQSQKSLGLASWEDILKQSMSGSAAVPSHVPSSSS
QTIPSGAVFGQENIVLSELLGGESVSKQHISIPASTQSHWQVSGEDGPWTMDQSLDLDLD
LAYEPDIRFLEQIKQNSESQDASGGLNQQYEHLEANEDKNVPVGGEANYAFAARRLLSDG
EDGLKKVDSFSRWITKELGDVEDLKVQSTSGLPWSTVECGNVEDSSLGPSLSQDQLFSIR
DFSPKWAYGNSGIKVLIMGTFLKNQQEVAKYNWSCMFGEVEVPTTVLADGILSCRTPHVI
GRVPFYITCSNRLACSEVREFDFRAGSTKGVDISEIYDNDLEEMHLHLQLERLLSSNAAG
HPDNSVEGLLEKRDLIDKIIGLKDEEESYRVNLYLHEAKEELHQKLLREKLYSWLLHKVI
EDGKGPCVLDEQGQGVIHLAAALGYNWAIKPILSAGISINFRDVNGWTALHWAAFRGREQ
TVAVLLSLDATPGVPSDPSPEYPLGRTPADLASVNGHKGISGFIAECMLTSYLEPLTVND
PKEDSPSEVNEKKAVQTISERSPTPLGDGDMPDVLSLKDSLNAVCNATQAAHRIHQMFRI
QSFQRKKLETGDYASEYSDEQAIAFVTSKNRGTWLSDGLVHGAAIQIQKKFRGWKKRKEF
LNIRQRIVKIQAHVRGHQVRKQYKTIIWSVGILEKIILRWRRKGSGLRGYRSDALNKHTS
QQALPQKEDDYDFLKDGRKQTEERLQKALTRVKSMAQYPEARSQYRRLLNVVEGMRENKA
HDMVLSNSAEVADGEEDLLDIDSLLDDDTLMSITFD*
>Thhalv10000026m|Eutrema_salsugineum|CAMTA|Thhalv10000026m
MAEARRFSPNNELDVGQILSEARNRWLRPPEICEILQNYQKFQISTEPPTTPSSGSVFLF
DRKVLRYFRKDGHNWRKKRDGKTVKEAHERLKAGSVDVLHCYYAHGQDNENFQRRSYWML
QEELSHIVFVHYLEVKGSRVSTSYNRMQRTEDAARSPQETGEALTSERDGYASCSINQYD
HSNHSQATDSASVNNVHTPELEDAESAYNQQPSSIIYSHQELQQPATERANTGFDSYYQM
SLTPARDSYQKDLRVIPVTNSSNMIDKSRTINGPGVTNGLRSKKSIDSQTWEEILGNCGS
GAEGLPMQPNSEHEVLDQILQSCSFTMQDFASLQESMVKSQNQELNSGPTSDRTMWFQGQ
DIELNAISNLASNEKAPYLSTMKQHLLDGALGEEGLKKMDSFNRWMSKELGDVGVIANAN
ESFTHSSSTAYWEEVDSENGSNGHNSRRDLDGYVMSPSLAKEQLFSITDFAPSWTYVGCE
VQVLVTGKFLKTREEAEMREWSCMFGQTEVPAEVIANGVLQCVAPMHEAGRVPFYVSCSN
RLACSEVREFEYKVVEAPVLDGETDESTTCNTIEGLEARFIKLLCSKSDNPSSSLSGNDS
DLSQVSEKISLLLFENDDQLDQMLMNEISQENMKNNLLQEALKESLHSWLLQKIAEGGKG
PNVLDEGGQGILHFAAALGYNWALEPTIVAGVSVDFRDVNGWTALHWAAFFGRELIIGSL
IALGAAPGTLTDPNPDFPSGSTPSDLAYANGYKGIAGYLSEYALRAHVSLLSLNDNNAET
SLAAVETAPSQSSSSLTDSLTAVRNATQAAARIHQVFRAQSFQKKQIKEFGDRKFGMSEE
RALSMLAPKTHKPGRAHSDDSVQAAAIRIQNKFRGYKGRKDYLITRQRIIKIQAHVRGYQ
VRKNYRKIIWSVGILEKVILRWRRKGAGLRGFKSDALVDKMQDGTEKEEDDDFFKQGRKQ
TEERLQKALARVKSMVQYPEARDQYRRLLNVVNDIQESKVEKALENSEEATCFDDDLIDI
EALLQDDDTLMLPMSSTLWNP*
>Thhalv10000027m|Eutrema_salsugineum|CAMTA|Thhalv10000027m
MAEARRFSPNNELDVGQILSEARNRWLRPPEICEILQNYQKFQISTEPPTTPSSGSVFLF
DRKVLRYFRKDGHNWRKKRDGKTVKEAHERLKAGSVDVLHCYYAHGQDNENFQRRSYWML
QEELSHIVFVHYLEVKGSRVSTSYNRMQRTEDAARSPQETGEALTSERDGYASCSINQYD
HSNHSQATDSASVNNVHTPELEDAESAYNQQPSSIIYSHQELQQPATERANTGFDSYYQM
SLTPRDSYQKDLRVIPVTNSSNMIDKSRTINGPGVTNGLRSKKSIDSQTWEEILGNCGSG
AEGLPMQPNSEHEVLDQILQSCSFTMQDFASLQESMVKSQNQELNSGPTSDRTMWFQGQD
IELNAISNLASNEKAPYLSTMKQHLLDGALGEEGLKKMDSFNRWMSKELGDVGVIANANE
SFTHSSSTAYWEEVDSENGSNGHNSRRDLDGYVMSPSLAKEQLFSITDFAPSWTYVGCEV
QVLVTGKFLKTREEAEMREWSCMFGQTEVPAEVIANGVLQCVAPMHEAGRVPFYVSCSNR
LACSEVREFEYKVVEAPVLDGETDESTTCNTIEGLEARFIKLLCSKSDNPSSSLSGNDSD
LSQVSEKISLLLFENDDQLDQMLMNEISQENMKNNLLQEALKESLHSWLLQKIAEGGKGP
NVLDEGGQGILHFAAALGYNWALEPTIVAGVSVDFRDVNGWTALHWAAFFGRELIIGSLI
ALGAAPGTLTDPNPDFPSGSTPSDLAYANGYKGIAGYLSEYALRAHVSLLSLNDNNAETS
LAAVETAPSQSSSSLTDSLTAVRNATQAAARIHQVFRAQSFQKKQIKEFGDRKFGMSEER
ALSMLAPKTHKPGRAHSDDSVQAAAIRIQNKFRGYKGRKDYLITRQRIIKIQAHVRGYQV
RKNYRKIIWSVGILEKVILRWRRKGAGLRGFKSDALVDKMQDGTEKEEDDDFFKQGRKQT
EERLQKALARVKSMVQYPEARDQYRRLLNVVNDIQESKVEKALENSEEATCFDDDLIDIE
ALLQDDDTLMLPMSSTLWNP*
>Thhalv10003564m|Eutrema_salsugineum|CAMTA|Thhalv10003564m
MADRGSFGFAPRLDIEQLLSEAQHRWLRPAEICEILRNYQKFHIASEPPNRPPSGSLFLF
DRKVLRYFRKDGHNWRKKKDGKTVKEAHEKLKVGRIDVLHCYYAHGEDNENFQRRCYWML
EQDLMHIVFVHYLEVKGNRMSSSGIKENNSNSLSGTTSVNIDSIATPSSTLSPLCEDADS
GDSRQANSSLQPNPELQTVAPQIRHQQNARTINSYNPTSILGNRHGWTSAPGIGIVSQVH
GNRVKESDSQRSVDVPTWDASFENSLARYQNLPYNAPLTQTQPFNAGLMPVEGNKEKGSL
LTAEHLRSPLQNQVNWQIPVQDSLPVQKWPMDSHSGMTDSTDLALLGQRAHENCGTFSSL
LGSQNQQPVGGSFQAPFTSIEAAYIPKLGPEDLLYEASANQTLPLRKSLLKEEDSLKKVD
SFSRWVSNELGEMEDLQMQSSSGGIPWTTVETAAAASSLSPSLSEDQRFTIIDFWPKWTQ
TDSEVEVMVIGTFLLTPHEVTSYNWSCMFGEVEVPAEILVDGVLCCHAPPHEVGQVPFYI
TCSDRFSCSEVREFDFLPGSTKKLNTSDIYGAFTNEASLHLRFENLLARISSVQKHHIFE
NVGVKRTKISRMMLLKDEKESLLPGTIQKDLPEPEATERLIREEFEDRLYIWLIHKVTEE
GKGPNILDEEGQGVLHLVAALGYDWAIKPILAAGVSINFRDANGWSALHWAAFCGREDTV
AVLVSLGADAGALTDPSPELPLGKTAADLAYGNGHRGISGFLAESSLTSYLEKLTVDAKE
NSSADSSRVKAVQTVAERTATPMSYGDVPETLSMKDSLTAVFNATQAADRLHQVFRMQSF
QRKQLSEFGYNSEFDISDELAVSFAAAKTKKPGHSNGAVHAAAVQIQKKYRGWKKRKEFL
LIRQRIVKIQAHVRGHQVRKQYRAIIWSVGLLEKIILRWRRKGSGLRGFKRDTITKPPEP
VSAAPPPQEDDYDFLKEGRKQTEERLQKALTRVKSMAQYPEARAQYRRLLTVVEGFRENE
ASSSSAMNNNNNTEEAANYNEEDDLIDIDSLLDNDTFMSLAFE*
>Thhalv10012552m|Eutrema_salsugineum|CAMTA|Thhalv10012552m
MADRGSFGFISTPRLDMERLLSEAQHRWLRPAEICEILQNYQKFHIASESPSRPASGSLF
LFDRKVLRYFRKDGHNWRKKKDGKTIKEAHEKLKVGSIDVLHCYYAHGEGNENFQRRCYW
MLDQDLMHIVFVHYLEVKGNRTSTGMKENNSNSVNGTASVNIDSTASPTSTLSSLCEDAD
SGDSHQASSILRVSPEPQTGNRNGWTSASGMRSLSQCHGNRVKENDSHRLFDVQAWDPVE
NLVTRYDQACDNLLTQSSNNESMLVEEHTDKGRVLTAEHLRNPLQTQLNWQDDQSLPKWP
VDLVSHSGTTDDTDLALFEQSAQDNFETFSNLLGSEIQQSVGNSFQAPPSSMEIEYIPVK
KSLLRHEDSLKKVDSFSRWASKELGEMEDLQMQSSRGDIAWTTVDCETAVAGPSLSPSLS
EDQRFSIVDFWPKCAHTDAEVEVMVIGTFLLSPEEVTKYNWSCMFGEVEVPAEILVDGVL
CCHAPPHTAGQVPFYITCSNRFACSELREFDFLSGSTKKIDAADLYGTYTNEASLQLRFE
RLLARRASVHEHHIFEDVEEKRRKISKIMLLKEEKEYLLPGTCERDSPKQEPKGLLIREQ
LEEELYAWLIHKVTEQGKGPNILDEDGQGVLHFVAALGYDWAIKPILAAAVNINFRDANG
WSALHWAAFSGREETVAVLVSLGADAGALTDPSPELPLGKTAADLAYVNGHRGISGFLAE
SSLTSYLEKLTMDSKENSSAKACGPKAVQTVSERTAAPMSYGDVPETLSLKDSLTAVRNA
TQAADRLHQVFRMQSFQRKQLTEFGNDDENDISNELAVSFASSTIKNPGHSDVSVHSAAT
HIQKNYRGWKKRKEFLLIRQRVVKIQAHVRGHQVRKQYKPIVWSVGLLEKIILRWRRKGS
GLRGFKRNAVAKTVEPEPPVSVVCPKIPEEDDYDFLEKGRKQTEERLQKALTRVKSMVQY
PEARDQYRRLLTVVEGFRENEASSSSSMNNREELLVNCEEDDLIDIDSLLNDDTLMSLSP
*
>Thhalv10018053m|Eutrema_salsugineum|CAMTA|Thhalv10018053m
MTRSKSQKLAGAVRSLLNEIRIKEEQVQIEYNIKTLYQEAQARWLKPPEVHFILQNHERY
QLTHKAPQKPTSGNLFLFNKRVLKFFRKDGHQWKRKKDGRAIAEAHERLKVGNAEALNCY
YAHAEQDPTFQRRIYWMLDPEYEHIVLVHYRDISEGKEGKQTSGHMLQFSPNPATFFSSP
SSIATQNASYSHYIGDSTDIHQQHSSTSPGIAEVNSDVVFKSNGVETPEGSGSSYEFENR
QAIKRLEEQLSLGDDNVDTVDPLNVQNESLDSLLYLDIDHLAQPASVHQRPENNKLERSY
GGYVGAQYNANAIDSLYTQNESLDSLLSLEFSRDIDQFAQPASVNQRPENNRLERCYGGY
IGADYHSNNLMLVKNDSGGKGGSGDQESESWKDVLKACEASTALNSEGSTPSSAKGLLSA
MQEDSKWSYNNQGDPSTSLLPQELASFKHPACYPELGAPENNAKHCRMMDVEGKIGLPLN
QEMRQTVAHKQKFTIHDISPEWGYANETTKVIIIGSFLCDPTESTWSCMFGSDEVPFEII
KEGVIRCQAPPRGPGKVKLCITSGDRLSCSQTREFEYRDKPDTSCPRRSPEELSLLVRFV
QTLLSDRKSNSEPTVDKLLKKLKADDDQWCHVMETTLDGTAISSSTVDWLLQELLKDKLD
AWLSSRSQDQDQTSCSFSKQEQGIIHMVAGLGFEWALYPILGHGVSVDFRDINGWSSLHW
AARFGSEKMVAALIASGASAGAVTDPTAQDPAGKTAASIAASYGHKGLAGYLSEVALTNH
LSSLTLEESETFKDSAQEQAEITVNSISERSTPPGNEDPHSLKDTLAAVRNAAQAAARIQ
AAFRAHSFRKRQQREAAMAACFQEYGIYADIEGISAMSKLAFGNARNYHSAALSIQKKYR
GYKGRKEFLELRQKVVKIQAHVRGYQIRKHYKVICWAVGVLDKIVLRWRRKGAGLRGFRQ
DVEASEDSEDEDILKVFRKQKVDGAVNEAFSRVLSMANSPEARQQYHRVLKRYCQTKAEL
GKTETLGTVDDDDDALFDIADMEYDNLFALP*
>Thhalv10020047m|Eutrema_salsugineum|CAMTA|Thhalv10020047m
MDGDGSGRLIGSEIHGFHTLQDLDVQTMLEEVKRRWLRPNEIHAVLSNPKYFTINVKPVN
LPNSGRIILFDRKMLRNFRKDGHNWKKKKDGRTVKEAHEHLKVGNEERIHVYYAHGEDNT
TFVRRCYWLLDKARENIVLVHYRDTQEAATTSGDSNSPISITDHSSPNLVAAEDIDFSVD
NARYLVSNNSPVVRNHEIRLHDINTLDWDELLVQTDVNNQPAPILDDLSYFTEQLQSAAN
GSAEHVNVTVADESLDALLNNGPQSRESFGRWMNSFVGDSNGSLEDPSFEAMVTLEQGPL
APQAAFHPHSNIPEQVFKITEVAPAWAYSSEKTKVLVTGFLHDSYQHLGSSNLFCVCGDS
CVPAEYVQAGVYRCFIPPHSPGMANLYLSADGHKPISQCFTFEHRSVPLPGKTVPEDDQE
SKWEEFELQVRLAHLLFTSSNKLNVLSSKISPANLVDAKKLASKTSHLLNSWAYLIKSIQ
GNKVSLGQAKDHIFELTLKNRIKEWLMEKVLEGCNTLDYDSKGLGVIHLCAILGYTWSVQ
LFSLSGLSLDFRDKQGWTALHWAAYYGREKMVAALLTAGAKPNLVTDSRKDNLGGCTAAD
LAQQNGFDGLAAYLAEKGLVAQFIDMKIAGNISGNLEAFKGEMSNRSALSDDDQNLKDAL
AAYRTAAEAAARIQGAFREKALKAARSSVIQFANREEEAKGILAAMKIQNAFRKYDTRRK
IEAAYRIQCRFQTWKMRREFLNMRRQAIRIQAAFRGLQARRQYKKIVWSVGVLEKAIIRW
RQKRKGFRGLQVSQAEAEEGLQGEEEEDFYKTSQRQAEERLERSVVRVQAMFRSKKAQQD
YRRMKLTHEETQLEYECLQDI*
>Thhalv10020070m|Eutrema_salsugineum|CAMTA|Thhalv10020070m
MLEEVKRRWLRPNEIHAVLSNPKYFTINVKPVNLPNSGRIILFDRKMLRNFRKDGHNWKK
KKDGRTVKEAHEHLKVGNEERIHVYYAHGEDNTTFVRRCYWLLDKARENIVLVHYRDTQE
AATTSGDSNSPISITDHSSPNLVAAEDIDFSVDNARYLVSNNSPVVRNHEIRLHDINTLD
WDELLVQTDVNNQPAPILDDLSYFTEQLQSAANGSAEHVNVTVADESLDALLNNGPQSRE
SFGRWMNSFVGDSNGSLEDPSFEAMVTLEQGPLAPQAAFHPHSNIPEQVFKITEVAPAWA
YSSEKTKVLVTGFLHDSYQHLGSSNLFCVCGDSCVPAEYVQAGVYRCFIPPHSPGMANLY
LSADGHKPISQCFTFEHRSVPLPGKTVPEDDQESKWEEFELQVRLAHLLFTSSNKLNVLS
SKISPANLVDAKKLASKTSHLLNSWAYLIKSIQGNKVSLGQAKDHIFELTLKNRIKEWLM
EKVLEGCNTLDYDSKGLGVIHLCAILGYTWSVQLFSLSGLSLDFRDKQGWTALHWAAYYG
REKMVAALLTAGAKPNLVTDSRKDNLGGCTAADLAQQNGFDGLAAYLAEKGLVAQFIDMK
IAGNISGNLEAFKGEMSNRSALSDDDQNLKDALAAYRTAAEAAARIQGAFREKALKAARS
SVIQFANREEEAKGILAAMKIQNAFRKYDTRRKIEAAYRIQCRFQTWKMRREFLNMRRQA
IRIQAAFRGLQARRQYKKIVWSVGVLEKAIIRWRQKRKGFRGLQVSQAEAEEGLQGEEEE
DFYKTSQRQAEERLERSVVRVQAMFRSKKAQQDYRRMKLTHEETQLEYECLQDI*
>Thhalv10024342m|Eutrema_salsugineum|CAMTA|Thhalv10024342m
MTGDDSGKLLGSEIHGFHTLQDLDIQTMLEEAYSRWLRPNEIHALLCNHKYFTINVKPVN
LPKSGTIVLFDRKMLRNFRKDGHNWKKKKDGKTIKEAHEHLKVGNEERIHVYYAHGDDNP
TFVRRCYWLLDKSQEHIVLVHYRETHEVQAAPATPGNSYSSSITDHLSPKLVSEDINSGV
RNTCNTGYEVRSNSMVARNHEIRLHEINTLDWDELLVPAEISNQCPPTEDDVLYFTEQLQ
TAPRGSAKQGNHLAGYNGSTDVPSYLGLGDPVYQNKNPCVAGEFSSQHSHCVADPNPSAT
VGDQAGDALLNNGYGSQESFGRWVNNFISDSPGSVEDPSLDGVFTPGQDSSTTPASFDSH
SNIPEQVFNITDVSPAWAYSTEKTKILVTGYFHESFQHFGRSNLFCICGELRVTAEFLQM
GVYRCFLPPQSPGVVNLYLSADGNNPISQLFSFEHRSVPVIEKAIPQNDQLYKWEEFEFQ
VRLAHLLFTSSNKISVFSSKISPDNLLEAKKLASRTSHLLNSWAYLIKSIQANEVPFDQA
RDHLFELTLKNRLKEWLLEKVIENRNTKEYDSKGLGVIHLCAVLGYTWSILLFSWASISL
DFRDKNGWTALHWAAFYGREKMVAALLSAGARPNLVTDPTKEYLGGCTAADLAQQKGYDG
LAAFLAEKCLVAQFSDMKIAGNITGNLEGIKAETSTNPGNANEEEQSLKDTLAAYRTAAE
AAARIQGAFREHELKVRSSAVRFASKEEEAKNIIAAMKIQHAFRNYETRRKIAAAARIQY
RFQTWKMRREFLNMRNKAIRIQAAFRGFQVRRQYQKITWSVGVLEKAILRWRLKRKGFRG
LQVNQPEEKEGSDTVEDFYKTSQKQAEERLERSVVKVQAMFRSKKAQQDYRRMKLAHEEA
QREYDGMQELDQMDMES*
>mrna05159.1-v1.0-hybrid|Fragaria_vesca|CAMTA|mrna05159.1-v1.0-hybrid
MEEALPIGAAGVDLSRRPHFNIVADKRSKADVRTRVKVRASLRSPPYGAGEGTPPPQRTP
AASSTTFPPWRCGRPSVLHPSALARLHPRRLQQRPRPLPLPGESVFFQFTARSTLFEVLG
DLAGKPEKNGLAGDGKWSGTLLESSGVEACRRRRQRVGNEERIHVYYAHGEDSPTFVRRC
YWLLDKSLEHIVLVHYRETQEVQGPATPVNSNSNSSSVSDPSAPWRLSEELDSGAKNSYY
GGENELLESGSGSTVNNHEQRLHDINTLEWDELLVTYDSRGDKVSGFDQQNQLVGNGTIS
GGTSGLAAEVSSFGNLLNSSARTGSIHFDLPDSNYVQTLEGEVNSNAQRRDSVVKGPSNS
PNILGNDGLRSQDSFGRWINQIMTDPSGSVDDPVLDSSFIAAQSSFTSPAMEHIQSSVPE
QIFIITDVSPSWAFSNEKTKILITGFFHQEFLDLAKSNLLCICGDVCIPAEIVQVGVYRC
FIPPHVAGLVNLFISLDGHKPISQVLNFEYRSPVTSNSVVPSEENKWEEFQLQMRLANLL
FSSSKSLSIVSSKVSPYTLKEAKKFSHRTSHISNSWQYLIKSIEDNNTPLPVAKDSLFEL
ILKNRLKDWLLEKVLDSSKTKEYDSHGQGVIHLCAILDYTWAVRLFSWSGLSLDFRDRRG
WTALHWAAYHGREKMVAVLLSAGAKPNLVTDPTSENPGGCTVADIASMNGYDGLAAYLSE
KALVEQFKDMSLAGNVSGSLQTNTNYYGNSENLSEEDLYLKDTLTAYQTAADAAARIQAA
IRENTLKLKTKAVQYSTPEDEARSIIAALKIQHAFRHYDTRKKMAAAARIQYRFRTWKMR
QEFLNMRRQAVKIQAAFRAFQTRRQYQKILWGVGVLEKAVLRWRLKRKGLRGLQVDPIES
NGDEKQESDTEEDFYRNSRKQAEERVERSVVRVQAMFRSKKAQQEYRRMKLTHNEAELEY
DDFFDPDNSMRG*
>mrna05160.1-v1.0-hybrid|Fragaria_vesca|CAMTA|mrna05160.1-v1.0-hybrid
MDKPLVGSEIHGFHTMQDLDVDTIMEEAKGRWLRPNEIHALLYNYKYFTIHVKPVNLPPS
GTIVLFDRKMLRNFRKDGHNWKKKKDGKTVKEAHEHLKSRSRADVRNYVKVRTPAQINSG
GHRSAALLPGSKQEVHLELLLAGRLDGDEFRSRD*
>mrna07470.1-v1.0-hybrid|Fragaria_vesca|CAMTA|mrna07470.1-v1.0-hybrid
MGESSGGVQIQGTPQIIKQEVPGPLSTLEIWEHIGNHRSYDTTRPPPNKPPNGSIIVYDK
SVVDFFRQDGYEWKTEKHNPRKGYYACGIPNENFQRRLYWTKDGKGPNSNIVVVHYLELE
EQPSQRRRSTTTKATIKYGKGHGHDKKRKKVTEYETGSSSWTNSNHLANYGIASRAHHHR
LVDHHTPLPPATYEEDAIWDELDRQQRDELGTEPDPGIPQSNDIGPSCSGTLNHQANTGS
GITSVQDDQQFDQASFGVDYQQQNLYNEDTGPRSWINHQANTESSILSADHEQLSDSHFG
DNHEEQDSMIQYADLSSLLGDTGAPIDAPTEIILPPMPESPAGSNVVICSIDDFAPDWGY
AYTSTKVLITGSFINSDQQHGESCQWYCVFGEDEVRAEYRSMSNLRCYTPLKKAGRVEFY
VKTSHGSVRSDVMLFEFRDRQNQEIDYSGSYGNIEVSQTGFSKPLPTSITPLTIDPSHEQ
RMSEVDQVPDLLELLCEAPPDDKDCHHIDAMQAPKKYGSNKSRRWYKRSVYKGLPNSSVH
QENHAQTPVDMNIQVLKGVALPHLGAAQVVGGAQLLGFSPRSSVVQAKVTLTVDFLVLSH
RCCLDSFHPILSSHNTYETGAKFLWKSSCFLGNRRHGNRRHASLETTVHPPFLSLKLSGE
RWRFERTSIDLPDLRQI*
>mrna10891.1-v1.0-hybrid|Fragaria_vesca|CAMTA|mrna10891.1-v1.0-hybrid
MDKPLVGSEIHGFHTMQDLDVDTIMEEAKGRWLRPKEIHALLYNYKYFTIHVKPVNLPPS
GTIVLFDRKMLRNFRKDGHNWKKRKDGKTVKESHEHLKADGLPTCGMEFGTLMVGDEERI
DVYYAHGEDSPIFVRRCYWLLDKTLEDIVLVHYRETQEAVAGAALHAVEKDECSVAPLGS
VAASKMKHGKADKLNQGNARLKNLRVRKLIQKARIMRKRKVEEDHETVTFTWRINSFSKL
YTFKHYSEIFSIGDFKWRILMYPKGNKEDHLSVYLDISSTTAFPLGWSKYAKFSLTLVNQ
LWRRKSITKEIHVFKDCEMDYCGFKSLVPLSQFYDYGNGYIVNDICIIEAKVAVRKDDAK
ILQDHGISACMEPLEKEKEGQGPSNAQPVNVPDISAQLETPCCEQVPASYHSAPISEQIG
TDLPNISIPKGIKDVLSTSADELMDFRGLAKIEKACVPLLDEVCSCHSSLIKCQMKRSPK
FKEWAFTALGRVLHFLKTKMVKDMTDDVCAELECLWEELQAFKFDLAWLKPYVERALCVN
KLVKREVQSLRKGVDELEIEKKRLMAKLEVARRELEKVEGVEKMDMDKVLGYGGWPFCGI
LNFENCP*
>mrna16294.1-v1.0-hybrid|Fragaria_vesca|CAMTA|mrna16294.1-v1.0-hybrid
MAARKRLRPDDQLEIPQILLQAHHRWLHPAEICQILRNHTKFRLSEEHADTPEGGTLSLY
DRKVLRSFRKDGYKWKRTKDGKAVKEAHERLKVGGVEVLHCYYAHGEENENFQRRCYWMI
EKRLSHIVLVHYRDVKTSEGNLSCSSELSINRNVHLDISYHASTSFPRGVNADELLNSLG
PPCHMDLIKQNESSLHRHSDNKNDPWRLKNLDSSNQCMNTNLGDQTEPHMSSSEDHSNTI
ASENGIDGFSALKQVEIATLGSSLFQDLLFNIMDFSPNWAYERSETKVVVVGRFLKSQEL
DSFSWSCMFGEVEVPAEVVADGVLRCHTPIHRAARIPFYVTCSNRLACSEVKIFEYRVNH
IQDADFKDNCCKENTLVMRFGKLLSPSVMYPSFNPRVKHRQYDPICVSDNSDLTRKISSL
LKNGDEERAEMLKLFPDAFSLDTVKEQLLQQFLKDKFHEWLLKKLAVGGNGLRVLDEGGQ
GVLHFGAALGYDWVLSPMKIAGVSINFRDVNGWTALHWAAFCGSLGGAPGALTDPCTKNP
TGKTPADLASENGYKGIAGYLAASSLSAHISSLKLDIKDAHSAESSREKSVQPDGMSAHC
SNGDLADELSMRVCSTAVCDHIQASARIHQVFSVQPFQRKQLKEYGDKSKTSDEGALSLS
AVKSHKKCDQHVSCAAIQTPDKFRNRNIKDFLIIRSRILKIQANVRGHQERKSYTKILWA
VGILEKIILRWRRKRSGLRGFKREPPSDEGRSIQVSSSRENDYDFLKEGRKQTEERLQNA
[truncated: 901,232 more chars]
